# Supplementary material for: Pseudovirus-mediated proximity labeling identifies candidate host cell membrane proteins involved in viral attachment
Source: J Virol. 2026 Apr 29;100(5):e00507-26. doi: 10.1128/jvi.00507-26 (PMC13185619; doi:10.1128/jvi.00507-26)
Supplement: Table S1 — Raw data of MS analysis using Inf-GFP, Inf-HRP, and VSVG-HRP viruses; first experiment. [file jvi.00507-26-s0002.xlsx]

## Sheet: Proteins
Table S1 Raw data of MS analysis using Inf-GFP, Inf-HRP, and VSVG-HRP viruses; first experiment
Checked	Protein FDR Confidence: Combined	Master	Accession	Description	Exp. q-value: Combined	Sum PEP Score	Coverage [%]	# Peptides	# PSMs	# Unique Peptides	# AAs	MW [kDa]	calc. pI	Score Mascot: Mascot	# Peptides (by Search Engine): Mascot	Biological Process	Cellular Component	Molecular Function	Pfam IDs	Entrez Gene ID	Ensembl Gene ID	Gene Symbol	Gene ID	WikiPathways	Reactome Pathways	# Protein Pathway Groups	# Razor Peptides	Abundance Ratio: Inf-HRP/ Inf-GFP	Abundance Ratio: VSVG-HRP/ Inf-GFP	Abundance Ratio Variability [%]: (F3) / (F1)	Abundance Ratio Variability [%]: (F5) / (F1)	Abundances (Grouped): F1	Abundances (Grouped): F3	Abundances (Grouped): F5	Abundance Ratio: Inf-GFP/ Inf-HRP	Abundance Ratio:VSVG-HRP/ Inf-HRP	Abundance Ratio Variability [%]: (F1) / (F3)	Abundance Ratio Variability [%]: (F5) / (F3)	Abundances (Grouped): F1	Abundances (Grouped): F3	Abundances (Grouped): F5	Abundance Ratio: Inf-GFP/ VSVG-HRP	Abundance Ratio: Inf-HRP / VSVG-HRP	Abundance Ratio Variability [%]: (F1) / (F5)	Abundance Ratio Variability [%]: (F3) / (F5)	Abundances (Grouped): F1	Abundances (Grouped): F3	Abundances (Grouped): F5	Abundances (Grouped) CV [%]: F1
FALSE	High	Master Protein	B3KWQ3	cDNA FLJ43573 fis, clone RECTM2001691, highly similar to Actin, cytoplasmic 2 OS=Homo sapiens OX=9606 PE=2 SV=1	0	41.1	67	10	42	4	253	28.2	5.34	682	10		cytoskeleton;other cell component	other molecular function								0	5	0.446	0.505	15.82	86.66	128.9	63.1	107.9	2.241	1.062	15.82	102.26	128.9	63.1	107.9	1.979	0.941	86.66	102.26	128.9	63.1	107.9
	Checked	Protein Group ID	# Proteins	# Unique Peptides	# Peptides	# PSMs	Group Description	Found in Sample: F1: Sample	Found in Sample: F3: Sample	Found in Sample: F5: Sample
	FALSE	197	24	4	10	42	[Master Protein] cDNA FLJ43573 fis, clone RECTM2001691, highly similar to Actin, cytoplasmic 2 OS=Homo sapiens OX=9606 PE=2 SV=1	High	High	High
		Checked	Confidence	Annotated Sequence	Modifications	# Protein Groups	# Proteins	# PSMs	Master Protein Accessions	Positions in Master Proteins	Modifications in Master Proteins	# Missed Cleavages	Theo. MH+ [Da]	Abundance Ratio: (F3) / (F1)	Abundance Ratio: (F5) / (F1)	Abundance Ratio Variability [%]: (F3) / (F1)	Abundance Ratio Variability [%]: (F5) / (F1)	Abundances (Grouped): F1	Abundances (Grouped): F3	Abundances (Grouped): F5	Abundances (Grouped) CV [%]: F1	Abundances (Grouped) CV [%]: F3	Abundances (Grouped) CV [%]: F5	Quan Info	Found in Sample: F1: Sample	Found in Sample: F3: Sample	Found in Sample: F5: Sample	Confidence (by Search Engine): Mascot	q-Value (by Search Engine): Mascot	PEP (by Search Engine): Mascot	SVM Score (by Search Engine): Mascot	Ions Score (by Search Engine): Mascot	PEP	q-Value	Confidence (by Search Engine): Mascot	q-Value (by Search Engine): Mascot	PEP (by Search Engine): Mascot	SVM Score (by Search Engine): Mascot	Ions Score (by Search Engine): Mascot	PEP	q-Value	Confidence (by Search Engine): Mascot	q-Value (by Search Engine): Mascot	PEP (by Search Engine): Mascot	SVM Score (by Search Engine): Mascot	Ions Score (by Search Engine): Mascot	PEP	q-Value	Top Apex RT [min]
		FALSE	High	[R].DLTDYLMK.[I]		3	44	1	V9HVZ7; B3KUD3; B3KWQ3	V9HVZ7 [32-39]; B3KUD3 [151-158]; B3KWQ3 [62-69]		0	998.486	0.422	0.215	0	0	183.2	77.4	39.5				Shared	High	Peak Found	Peak Found	High	0.00290698	0.043178	0.157687	27	0.0983077	0.00542005	High	0.00290698	0.043178	0.157687	27	0.0983077	0.00542005	High	0.00290698	0.043178	0.157687	27	0.0983077	0.00542005	53.49
		FALSE	High	[K].EITALAPSTMK.[I]		2	42	1	B3KUD3; B3KWQ3	B3KUD3 [283-293]; B3KWQ3 [194-204]		0	1161.62	0.499	0.319	0	0	165	82.4	52.6				Shared	High	Peak Found	Peak Found	High	0.00185529	0.0241098	0.291664	32	0.0624807	0.003367	High	0.00185529	0.0241098	0.291664	32	0.0624807	0.003367	High	0.00185529	0.0241098	0.291664	32	0.0624807	0.003367	39.17
		FALSE	High	[KR].SYELPDGQVITIGNER.[F]		4	52	2	V9HVZ7; B3KUD3; Q6S8J3; B3KWQ3	V9HVZ7 [87-102]; B3KUD3 [206-221]; Q6S8J3 [939-954]; B3KWQ3 [117-132]		0	1790.89	0.489	0.459	0	0	154	75.3	70.7				Shared	High	Peak Found	High	High	0.00185529	0.0162486	0.381861	34	0.0458779	0.003367	High	0.00185529	0.0162486	0.381861	34	0.0458779	0.003367	High	0.00185529	0.0162486	0.381861	34	0.0458779	0.003367	55.17
		FALSE	High	[K].DLYANTVLSGGTTMYPGIADR.[M]		2	25	1	V9HVZ7; B3KWQ3	V9HVZ7 [140-160]; B3KWQ3 [170-190]		0	2215.07											No Quan Values	High	n/a	n/a	High	0.00185529	0.00368128	0.719831	33	0.014252	0.003367	High	0.00185529	0.00368128	0.719831	33	0.014252	0.003367	High	0.00185529	0.00368128	0.719831	33	0.014252	0.003367
		FALSE	High	[K].DLYANTVLSGGTTMYPGIADR.[M]	1xDeamidated [N5]	2	25	1	V9HVZ7; B3KWQ3	V9HVZ7 [140-160]; B3KWQ3 [170-190]		0	2216.05											No Quan Values	High	n/a	n/a	High	0.00185529	0.00444526	0.676963	26	0.0165394	0.003367	High	0.00185529	0.00444526	0.676963	26	0.0165394	0.003367	High	0.00185529	0.00444526	0.676963	26	0.0165394	0.003367
		FALSE	High	[K].LCYVALDFEQEMATAASSSSLEK.[S]	1xCarbamidomethyl [C2]	3	25	1	V9HVZ7; Q6S8J3; B3KWQ3	V9HVZ7 [64-86]; Q6S8J3 [916-938]; B3KWQ3 [94-116]		0	2550.17	0.47	0.155	0	0	184.6	86.8	28.6				Shared	High	Peak Found	Peak Found	High	0.00185529	0.00417521	0.691211	37	0.0157413	0.003367	High	0.00185529	0.00417521	0.691211	37	0.0157413	0.003367	High	0.00185529	0.00417521	0.691211	37	0.0157413	0.003367	67.3
		FALSE	High	[KR].YSVWIGGSILASLSTFQQMWISK.[Q]	1xDeamidated [Q17]	1	30	1	B3KWQ3	B3KWQ3 [215-237]		0	2603.32											Not Reliable	n/a	High	n/a	High	0.00185529	0.000275385	1.30884	21	0.00183427	0.003367	High	0.00185529	0.000275385	1.30884	21	0.00183427	0.003367	High	0.00185529	0.000275385	1.30884	21	0.00183427	0.003367
		FALSE	High	[KR].YSVWIGGSILASLSTFQQMWISK.[Q]	1xOxidation [M19]	1	30	7	B3KWQ3	B3KWQ3 [215-237]		0	2618.33	0.281	0.505	0	0	167.9	47.2	84.9					High	High	High	High	0.00185529	0.000274529	1.30955	56	0.00182974	0.003367	High	0.00185529	0.000274529	1.30955	56	0.00182974	0.003367	High	0.00185529	0.000274529	1.30955	56	0.00182974	0.003367	88.63
		FALSE	High	[KR].YSVWIGGSILASLSTFQQMWISK.[Q]	1xDeamidated [Q17]; 1xOxidation [M19]	1	30	1	B3KWQ3	B3KWQ3 [215-237]		0	2619.32											Not Reliable	n/a	n/a	High	High	0.00185529	0.0144616	0.408444	15	0.0418704	0.003367	High	0.00185529	0.0144616	0.408444	15	0.0418704	0.003367	High	0.00185529	0.0144616	0.408444	15	0.0418704	0.003367
		FALSE	High	[M].FETFNTPAMYVAIQAVLSLYASGR.[T]		1	2	1	B3KWQ3	B3KWQ3 [2-25]		0	2649.34	100					100						n/a	High	n/a	High	0.00185529	9.42297e-08	3.12125	86	3.31584e-06	0.003367	High	0.00185529	9.42297e-08	3.12125	86	3.31584e-06	0.003367	High	0.00185529	9.42297e-08	3.12125	86	3.31584e-06	0.003367	90.55
		FALSE	High	[R].KYSVWIGGSILASLSTFQQMWISK.[Q]		1	29	9	B3KWQ3	B3KWQ3 [214-237]		1	2730.43	0.597	0.634	0	0	134.5	80.3	85.3					High	High	High	High	0.00185529	4.28673e-06	2.25424	88	6.8037e-05	0.003367	High	0.00185529	4.28673e-06	2.25424	88	6.8037e-05	0.003367	High	0.00185529	4.28673e-06	2.25424	88	6.8037e-05	0.003367	86.84
		FALSE	High	[R].KYSVWIGGSILASLSTFQQMWISK.[Q]	1xDeamidated [Q18]	1	29	1	B3KWQ3	B3KWQ3 [214-237]		1	2731.42											Not Reliable	n/a	n/a	High	High	0.00290698	0.0718445	0.0391055	6	0.145431	0.00542005	High	0.00290698	0.0718445	0.0391055	6	0.145431	0.00542005	High	0.00290698	0.0718445	0.0391055	6	0.145431	0.00542005
		FALSE	High	[R].TTGIVMDSGDGVTHTVPIYEGYALPHAILR.[L]		2	32	4	Q562M3; B3KWQ3	Q562M3 [65-94]; B3KWQ3 [26-55]		0	3183.61	0.446	0.944	0	0	125.5	56	118.5				Shared	High	High	High	High	0.00185529	0.00609327	0.605256	14	0.0212103	0.003367	High	0.00185529	0.00609327	0.605256	14	0.0212103	0.003367	High	0.00185529	0.00609327	0.605256	14	0.0212103	0.003367	58.12
		FALSE	High	[K].YSVWIGGSILASLSTFQQMWISKQEYDESGPSIVHR.[K]		1	17	5	B3KWQ3	B3KWQ3 [215-250]		1	4100.02	0.012	1.346	0	0	127.2	1.6	171.2					High	Peak Found	High	High	0.00185529	6.54956e-10	4.24976	57	6.49653e-08	0.003367	High	0.00185529	6.54956e-10	4.24976	57	6.49653e-08	0.003367	High	0.00185529	6.54956e-10	4.24976	57	6.49653e-08	0.003367	85.13
		FALSE	High	[K].YSVWIGGSILASLSTFQQMWISKQEYDESGPSIVHR.[K]	1xDeamidated [Q]	1	17	6	B3KWQ3	B3KWQ3 [215-250]		1	4101.01	0.396	2.183	0	0	83.8	33.2	183					High	Peak Found	High	High	0.00185529	2.60034e-08	3.41366	61	1.19689e-06	0.003367	High	0.00185529	2.60034e-08	3.41366	61	1.19689e-06	0.003367	High	0.00185529	2.60034e-08	3.41366	61	1.19689e-06	0.003367	85.72
FALSE	High	Master Protein	P04406	Glyceraldehyde-3-phosphate dehydrogenase OS=Homo sapiens OX=9606 GN=GAPDH PE=1 SV=3	0	20.532	33	5	21	5	335	36	8.46	290	5	cell organization and biogenesis;protein metabolism;other metabolic processes;stress response;other biological processes	plasma membrane;other membranes;cytosol;cytoskeleton;nucleus;other cell component	enzyme regulator activity;cytoskeletal activity;other molecular function	Pf00044, Pf02800	2597	ENSG00000111640	GAPDH	E7EUT4; hsa:2597; P00354; P04406; Q53X65	Cori cycle; Alzheimer's disease and miRNA effects; HIF1A and PPARG in hypertrophic cardiomyopathy; VEGFA-VEGFR2 signaling; Clear cell renal cell carcinoma pathways; Metabolic reprogramming in colon cancer; Aerobic glycolysis - augmented; 7q11.23 copy number variation syndrome; Glycolysis in senescence; Alzheimer's disease; Sildenafil treatment; Glycolysis and gluconeogenesis; Metabolic epileptic …	Glycolysis; Gluconeogenesis	16	0	0.26	0.744	36.39	79.28	123.4	35.3	141.3	3.853	2.757	36.39	61.59	123.4	35.3	141.3	1.344	0.363	79.28	61.59	123.4	35.3	141.3
	Checked	Protein Group ID	# Proteins	# Unique Peptides	# Peptides	# PSMs	Group Description	Found in Sample: F1: Sample	Found in Sample: F3: Sample	Found in Sample: F5: Sample
	FALSE	111	6	5	5	21	[Master Protein] Glyceraldehyde-3-phosphate dehydrogenase OS=Homo sapiens OX=9606 GN=GAPDH PE=1 SV=3	High	High	High
		Checked	Confidence	Annotated Sequence	Modifications	# Protein Groups	# Proteins	# PSMs	Master Protein Accessions	Positions in Master Proteins	Modifications in Master Proteins	# Missed Cleavages	Theo. MH+ [Da]	Abundance Ratio: (F3) / (F1)	Abundance Ratio: (F5) / (F1)	Abundance Ratio Variability [%]: (F3) / (F1)	Abundance Ratio Variability [%]: (F5) / (F1)	Abundances (Grouped): F1	Abundances (Grouped): F3	Abundances (Grouped): F5	Abundances (Grouped) CV [%]: F1	Abundances (Grouped) CV [%]: F3	Abundances (Grouped) CV [%]: F5	Quan Info	Found in Sample: F1: Sample	Found in Sample: F3: Sample	Found in Sample: F5: Sample	Confidence (by Search Engine): Mascot	q-Value (by Search Engine): Mascot	PEP (by Search Engine): Mascot	SVM Score (by Search Engine): Mascot	Ions Score (by Search Engine): Mascot	PEP	q-Value	Confidence (by Search Engine): Mascot	q-Value (by Search Engine): Mascot	PEP (by Search Engine): Mascot	SVM Score (by Search Engine): Mascot	Ions Score (by Search Engine): Mascot	PEP	q-Value	Confidence (by Search Engine): Mascot	q-Value (by Search Engine): Mascot	PEP (by Search Engine): Mascot	SVM Score (by Search Engine): Mascot	Ions Score (by Search Engine): Mascot	PEP	q-Value	Top Apex RT [min]
		FALSE	High	[K].LISWYDNEFGYSNR.[V]		1	3	2	P04406	P04406 [310-323]		0	1763.8	0.288	0.282	0	0	191.1	55	53.8					High	Peak Found	High	High	0.00185529	0.00347993	0.732616	24	0.0136329	0.003367	High	0.00185529	0.00347993	0.732616	24	0.0136329	0.003367	High	0.00185529	0.00347993	0.732616	24	0.0136329	0.003367	56.35
		FALSE	High	[K].VIHDNFGIVEGLMTTVHAITATQK.[T]		1	5	4	P04406	P04406 [163-186]		0	2595.36	0.188	1.018	0	0	136	25.6	138.4					High	High	High	High	0.00185529	9.92482e-08	3.10947	52	3.45479e-06	0.003367	High	0.00185529	9.92482e-08	3.10947	52	3.45479e-06	0.003367	High	0.00185529	9.92482e-08	3.10947	52	3.45479e-06	0.003367	68.97
		FALSE	High	[K].VDIVAINDPFIDLNYMVYMFQYDSTHGK.[F]		1	4	5	P04406	P04406 [28-55]		0	3308.56	0.234	0.544	0	0	168.8	39.5	91.8					High	High	High	High	0.00185529	1.30241e-05	2.00185	86	0.000163952	0.003367	High	0.00185529	1.30241e-05	2.00185	86	0.000163952	0.003367	High	0.00185529	1.30241e-05	2.00185	86	0.000163952	0.003367	87.73
		FALSE	High	[K].VDIVAINDPFIDLNYMVYMFQYDSTHGK.[F]	1xDeamidated [N]	1	4	5	P04406	P04406 [28-55]		0	3309.55											No Quan Values	High	n/a	High	High	0.00185529	5.54527e-06	2.19577	35	8.34132e-05	0.003367	High	0.00185529	5.54527e-06	2.19577	35	8.34132e-05	0.003367	High	0.00185529	5.54527e-06	2.19577	35	8.34132e-05	0.003367
		FALSE	High	[K].VIHDNFGIVEGLMTTVHAITATQKTVDGPSGK.[L]		1	5	3	P04406	P04406 [163-194]		1	3336.73	0.762	2.491	0	0	70.5	53.8	175.7					High	Peak Found	High	High	0.00185529	2.16154e-06	2.40974	23	3.95739e-05	0.003367	High	0.00185529	2.16154e-06	2.40974	23	3.95739e-05	0.003367	High	0.00185529	2.16154e-06	2.40974	23	3.95739e-05	0.003367	68.25
		FALSE	High	[K].GILGYTEHQVVSSDFNSDTHSSTFDAGAGIALNDHFVK.[L]	1xDeamidated [N/Q]	1	3	2	P04406	P04406 [272-309]		0	4037.88											No Quan Values	High	n/a	n/a	High	0.00290698	0.0530449	0.109991	2	0.115238	0.00542005	High	0.00290698	0.0530449	0.109991	2	0.115238	0.00542005	High	0.00290698	0.0530449	0.109991	2	0.115238	0.00542005
FALSE	High	Master Protein	Q5VV89	Glutathione S-transferase 3, mitochondrial OS=Homo sapiens OX=9606 GN=MGST3 PE=1 SV=1	0	19.569	49	4	8	4	166	18.4	9.96	184	4	other metabolic processes	other membranes;mitochondrion	other molecular function	Pf01124	4259	ENSG00000143198	MGST3	Q5VV89	Nuclear receptors meta-pathway; NRF2 pathway; Metapathway biotransformation Phase I and II		3	0	0.633	1.012	3.06	38.07	24.3	252.6	23.1	1.581	1.616	3.06	36.51	24.3	252.6	23.1	0.988	0.619	38.07	36.51	24.3	252.6	23.1
	Checked	Protein Group ID	# Proteins	# Unique Peptides	# Peptides	# PSMs	Group Description	Found in Sample: F1: Sample	Found in Sample: F3: Sample	Found in Sample: F5: Sample
	FALSE	128	4	4	4	8	[Master Protein] Glutathione S-transferase 3, mitochondrial OS=Homo sapiens OX=9606 GN=MGST3 PE=1 SV=1	High	High	High
		Checked	Confidence	Annotated Sequence	Modifications	# Protein Groups	# Proteins	# PSMs	Master Protein Accessions	Positions in Master Proteins	Modifications in Master Proteins	# Missed Cleavages	Theo. MH+ [Da]	Abundance Ratio: (F3) / (F1)	Abundance Ratio: (F5) / (F1)	Abundance Ratio Variability [%]: (F3) / (F1)	Abundance Ratio Variability [%]: (F5) / (F1)	Abundances (Grouped): F1	Abundances (Grouped): F3	Abundances (Grouped): F5	Abundances (Grouped) CV [%]: F1	Abundances (Grouped) CV [%]: F3	Abundances (Grouped) CV [%]: F5	Quan Info	Found in Sample: F1: Sample	Found in Sample: F3: Sample	Found in Sample: F5: Sample	Confidence (by Search Engine): Mascot	q-Value (by Search Engine): Mascot	PEP (by Search Engine): Mascot	SVM Score (by Search Engine): Mascot	Ions Score (by Search Engine): Mascot	PEP	q-Value	Confidence (by Search Engine): Mascot	q-Value (by Search Engine): Mascot	PEP (by Search Engine): Mascot	SVM Score (by Search Engine): Mascot	Ions Score (by Search Engine): Mascot	PEP	q-Value	Confidence (by Search Engine): Mascot	q-Value (by Search Engine): Mascot	PEP (by Search Engine): Mascot	SVM Score (by Search Engine): Mascot	Ions Score (by Search Engine): Mascot	PEP	q-Value	Top Apex RT [min]
		FALSE	High	[R].GALGSIALLGLVGTTVCSAFQHLGWVK.[S]	1xCarbamidomethyl [C17]	1	3	1	Q5VV89	Q5VV89 [129-155]		0	2755.5	100					100						n/a	High	n/a	High	0.00185529	1.28993e-09	4.09583	44	1.11082e-07	0.003367	High	0.00185529	1.28993e-09	4.09583	44	1.11082e-07	0.003367	High	0.00185529	1.28993e-09	4.09583	44	1.11082e-07	0.003367	90.99
		FALSE	High	[R].AHQNTLEVYPPFLFFLAVGGVYHPR.[I]		1	4	2	Q5VV89	Q5VV89 [74-98]		0	2872.49	100	0.01	0		1.4	198.6						Peak Found	High	n/a	High	0.00185529	1.59107e-06	2.47933	68	3.1052e-05	0.003367	High	0.00185529	1.59107e-06	2.47933	68	3.1052e-05	0.003367	High	0.00185529	1.59107e-06	2.47933	68	3.1052e-05	0.003367	70.43
		FALSE	High	[R].IASGLGLAWIVGRVLYAYGYYTGEPSK.[R]		1	3	2	Q5VV89	Q5VV89 [99-125]		1	2904.53	0.633	1.304	0	0	102.2	64.6	133.2					High	High	Peak Found	High	0.00185529	2.09104e-05	1.89433	24	0.000238472	0.003367	High	0.00185529	2.09104e-05	1.89433	24	0.000238472	0.003367	High	0.00185529	2.09104e-05	1.89433	24	0.000238472	0.003367	88.43
		FALSE	High	[R].SRGALGSIALLGLVGTTVCSAFQHLGWVK.[S]	1xCarbamidomethyl [C19]	1	3	3	Q5VV89	Q5VV89 [127-155]		1	2998.63	0.62	0.785	0	0	124.8	77.3	97.9					Peak Found	High	High	High	0.00185529	1.70727e-06	2.46332	49	3.28337e-05	0.003367	High	0.00185529	1.70727e-06	2.46332	49	3.28337e-05	0.003367	High	0.00185529	1.70727e-06	2.46332	49	3.28337e-05	0.003367	88.33
FALSE	High	Master Protein	Q9BQG0	Myb-binding protein 1A OS=Homo sapiens OX=9606 GN=MYBBP1A PE=1 SV=2	0	16.871	3	2	10	2	1328	148.8	9.28	192	2	cell organization and biogenesis;other metabolic processes;stress response;signal transduction;other biological processes	nucleus;other cell component	nucleic acid binding activity;other molecular function	Pf04931	10514	ENSG00000132382	MYBBP1A	hsa:10514; Q86VM3; Q9BQG0; Q9BW49; Q9P0V5; Q9UF99	Energy metabolism; 10q11.21q11.23 copy number variation syndrome	B-WICH complex positively regulates rRNA expression	3	0	0.731	0.975	27.51	6.03	117.9	72.8	109.4	1.368	1.362	27.51	24.38	117.9	72.8	109.4	1.026	0.734	6.03	24.38	117.9	72.8	109.4
	Checked	Protein Group ID	# Proteins	# Unique Peptides	# Peptides	# PSMs	Group Description	Found in Sample: F1: Sample	Found in Sample: F3: Sample	Found in Sample: F5: Sample
	FALSE	170	4	2	2	10	[Master Protein] Myb-binding protein 1A OS=Homo sapiens OX=9606 GN=MYBBP1A PE=1 SV=2	High	High	High
		Checked	Confidence	Annotated Sequence	Modifications	# Protein Groups	# Proteins	# PSMs	Master Protein Accessions	Positions in Master Proteins	Modifications in Master Proteins	# Missed Cleavages	Theo. MH+ [Da]	Abundance Ratio: (F3) / (F1)	Abundance Ratio: (F5) / (F1)	Abundance Ratio Variability [%]: (F3) / (F1)	Abundance Ratio Variability [%]: (F5) / (F1)	Abundances (Grouped): F1	Abundances (Grouped): F3	Abundances (Grouped): F5	Abundances (Grouped) CV [%]: F1	Abundances (Grouped) CV [%]: F3	Abundances (Grouped) CV [%]: F5	Quan Info	Found in Sample: F1: Sample	Found in Sample: F3: Sample	Found in Sample: F5: Sample	Confidence (by Search Engine): Mascot	q-Value (by Search Engine): Mascot	PEP (by Search Engine): Mascot	SVM Score (by Search Engine): Mascot	Ions Score (by Search Engine): Mascot	PEP	q-Value	Confidence (by Search Engine): Mascot	q-Value (by Search Engine): Mascot	PEP (by Search Engine): Mascot	SVM Score (by Search Engine): Mascot	Ions Score (by Search Engine): Mascot	PEP	q-Value	Confidence (by Search Engine): Mascot	q-Value (by Search Engine): Mascot	PEP (by Search Engine): Mascot	SVM Score (by Search Engine): Mascot	Ions Score (by Search Engine): Mascot	PEP	q-Value	Top Apex RT [min]
		FALSE	High	[R].AAAFQHLLLLVGIHLLK.[S]		1	2	5	Q9BQG0	Q9BQG0 [592-608]		0	1857.15	0.608	0.975	0	0	116.1	70.6	113.2					High	High	High	High	0.00185529	1.70634e-09	4.03229	44	1.38614e-07	0.003367	High	0.00185529	1.70634e-09	4.03229	44	1.38614e-07	0.003367	High	0.00185529	1.70634e-09	4.03229	44	1.38614e-07	0.003367	69.01
		FALSE	High	[K].AMLRPALFANLFGVLALFQSGR.[L]		1	4	3	Q9BQG0	Q9BQG0 [127-148]		0	2392.33	0.879	1.016	0	0	103.6	91.1	105.3					High	High	High	High	0.00185529	8.7291e-07	2.61568	45	1.93079e-05	0.003367	High	0.00185529	8.7291e-07	2.61568	45	1.93079e-05	0.003367	High	0.00185529	8.7291e-07	2.61568	45	1.93079e-05	0.003367	88.08
		FALSE	High	[K].AMLRPALFANLFGVLALFQSGR.[L]	1xDeamidated [N10]	1	4	1	Q9BQG0	Q9BQG0 [127-148]		0	2393.32											Not Reliable	n/a	n/a	High	High	0.00185529	0.00633399	0.596443	32	0.0218682	0.003367	High	0.00185529	0.00633399	0.596443	32	0.0218682	0.003367	High	0.00185529	0.00633399	0.596443	32	0.0218682	0.003367
		FALSE	High	[K].AMLRPALFANLFGVLALFQSGR.[L]	1xOxidation [M2]	1	4	1	Q9BQG0	Q9BQG0 [127-148]		0	2408.33	0.01	0.293		0	154.7		45.3					High	n/a	Peak Found	High	0.00185529	1.99459e-05	1.90505	34	0.000229728	0.003367	High	0.00185529	1.99459e-05	1.90505	34	0.000229728	0.003367	High	0.00185529	1.99459e-05	1.90505	34	0.000229728	0.003367	86.66
FALSE	High	Master Protein	A8JZY9	Tubulin alpha chain OS=Homo sapiens OX=9606 PE=2 SV=1	0	14.699	38	8	17	8	451	50.1	5.06	369	8	cell organization and biogenesis;other biological processes	cytoskeleton;other cell component	cytoskeletal activity;other molecular function								0	0	0.411	0.327	22.22	123.6	155.1	41.6	103.3	2.434	0.802	22.22	160.87	155.1	41.6	103.3	3.061	1.246	123.6	160.87	155.1	41.6	103.3
	Checked	Protein Group ID	# Proteins	# Unique Peptides	# Peptides	# PSMs	Group Description	Found in Sample: F1: Sample	Found in Sample: F3: Sample	Found in Sample: F5: Sample
	FALSE	78	38	8	8	17	[Master Protein] Tubulin alpha chain OS=Homo sapiens OX=9606 PE=2 SV=1	High	High	High
		Checked	Confidence	Annotated Sequence	Modifications	# Protein Groups	# Proteins	# PSMs	Master Protein Accessions	Positions in Master Proteins	Modifications in Master Proteins	# Missed Cleavages	Theo. MH+ [Da]	Abundance Ratio: (F3) / (F1)	Abundance Ratio: (F5) / (F1)	Abundance Ratio Variability [%]: (F3) / (F1)	Abundance Ratio Variability [%]: (F5) / (F1)	Abundances (Grouped): F1	Abundances (Grouped): F3	Abundances (Grouped): F5	Abundances (Grouped) CV [%]: F1	Abundances (Grouped) CV [%]: F3	Abundances (Grouped) CV [%]: F5	Quan Info	Found in Sample: F1: Sample	Found in Sample: F3: Sample	Found in Sample: F5: Sample	Confidence (by Search Engine): Mascot	q-Value (by Search Engine): Mascot	PEP (by Search Engine): Mascot	SVM Score (by Search Engine): Mascot	Ions Score (by Search Engine): Mascot	PEP	q-Value	Confidence (by Search Engine): Mascot	q-Value (by Search Engine): Mascot	PEP (by Search Engine): Mascot	SVM Score (by Search Engine): Mascot	Ions Score (by Search Engine): Mascot	PEP	q-Value	Confidence (by Search Engine): Mascot	q-Value (by Search Engine): Mascot	PEP (by Search Engine): Mascot	SVM Score (by Search Engine): Mascot	Ions Score (by Search Engine): Mascot	PEP	q-Value	Top Apex RT [min]
		FALSE	High	[K].EIIDLVLDR.[I]		1	15	1	A8JZY9	A8JZY9 [113-121]		0	1085.62	0.354	0.68	0	0	147.5	52.2	100.3					High	Peak Found	Peak Found	High	0.00290698	0.0571275	0.0927375	19	0.122004	0.00542005	High	0.00290698	0.0571275	0.0927375	19	0.122004	0.00542005	High	0.00290698	0.0571275	0.0927375	19	0.122004	0.00542005	57.15
		FALSE	High	[R].LISQIVSSITASLR.[F]		1	19	5	A8JZY9	A8JZY9 [230-243]		0	1487.88	0.219	0.789	0	0	149.4	32.8	117.9					High	High	High	High	0.00185529	4.80466e-06	2.22833	79	7.4466e-05	0.003367	High	0.00185529	4.80466e-06	2.22833	79	7.4466e-05	0.003367	High	0.00185529	4.80466e-06	2.22833	79	7.4466e-05	0.003367	68.56
		FALSE	High	[R].AVFVDLEPTVIDEVR.[T]		1	18	2	A8JZY9	A8JZY9 [65-79]		0	1701.91	0.477	0.076	0	0	193.1	92.2	14.7					High	High	Peak Found	High	0.00290698	0.0715908	0.0399372	14	0.145038	0.00542005	High	0.00290698	0.0715908	0.0399372	14	0.145038	0.00542005	High	0.00290698	0.0715908	0.0399372	14	0.145038	0.00542005	60.1
		FALSE	High	[R].AVCMLSNTTAIAEAWAR.[L]	1xCarbamidomethyl [C3]	1	19	2	A8JZY9	A8JZY9 [374-390]		0	1864.9	0.361	0.01	0		147	53						High	High	n/a	High	0.00185529	0.000141175	1.46059	52	0.00108103	0.003367	High	0.00185529	0.000141175	1.46059	52	0.00108103	0.003367	High	0.00185529	0.000141175	1.46059	52	0.00108103	0.003367	60.7
		FALSE	High	[R].AFVHWYVGEGMEEGEFSEAR.[E]		1	18	2	A8JZY9	A8JZY9 [403-422]		0	2330.02	0.605	0.01	0		124.6	75.4						High	High	n/a	High	0.00185529	0.0055665	0.62582	40	0.0197507	0.003367	High	0.00185529	0.0055665	0.62582	40	0.0197507	0.003367	High	0.00185529	0.0055665	0.62582	40	0.0197507	0.003367	55.78
		FALSE	High	[K].AYHEQLSVAEITNACFEPANQMVK.[C]	1xCarbamidomethyl [C15]	1	13	1	A8JZY9	A8JZY9 [281-304]		0	2750.29	0.468	0.157	0	0	184.6	86.4	29					High	Peak Found	Peak Found	High	0.00185529	0.0361158	0.198891	14	0.0855967	0.003367	High	0.00185529	0.0361158	0.198891	14	0.0855967	0.003367	High	0.00185529	0.0361158	0.198891	14	0.0855967	0.003367	55.13
		FALSE	High	[R].KLADQCTGLQGFLVFHSFGGGTGSGFTSLLMER.[LF]	1xCarbamidomethyl [C6]	1	11	1	A8JZY9	A8JZY9 [124-156]		1	3518.72											No Quan Values	n/a	n/a	High	High	0.00185529	0.0296383	0.244335	34	0.0733987	0.003367	High	0.00185529	0.0296383	0.244335	34	0.0733987	0.003367	High	0.00185529	0.0296383	0.244335	34	0.0733987	0.003367
		FALSE	High	[R].ECISIHVGQAGVQIGNACWELYCLEHGIQPDGQMPSDK.[T]	3xCarbamidomethyl [C2; C18; C23]	1	16	1	A8JZY9	A8JZY9 [3-40]		0	4296.96		100					100					n/a	n/a	High	High	0.00185529	0.0314948	0.230382	8	0.0769544	0.003367	High	0.00185529	0.0314948	0.230382	8	0.0769544	0.003367	High	0.00185529	0.0314948	0.230382	8	0.0769544	0.003367	65.12
		FALSE	High	[R].ECISIHVGQAGVQIGNACWELYCLEHGIQPDGQMPSDK.[T]	3xCarbamidomethyl [C2; C18; C23]; 1xDeamidated [N/Q]	1	16	2	A8JZY9	A8JZY9 [3-40]		0	4297.94											No Quan Values	n/a	n/a	High	High	0.00290698	0.0727753	0.0360783	11	0.146867	0.00542005	High	0.00290698	0.0727753	0.0360783	11	0.146867	0.00542005	High	0.00290698	0.0727753	0.0360783	11	0.146867	0.00542005
FALSE	High	Master Protein	Q59EI9	ADP/ATP translocase (Fragment) OS=Homo sapiens OX=9606 PE=2 SV=1	0	14.402	29	5	8	2	323	35.4	9.85	204	5	transport	other membranes;mitochondrion	transporter activity								0	3	0.372	1.08	21.88	13.56	88.1	127.5	84.5	2.686	1.938	21.88	95.96	88.1	127.5	84.5	0.926	0.516	13.56	95.96	88.1	127.5	84.5
	Checked	Protein Group ID	# Proteins	# Unique Peptides	# Peptides	# PSMs	Group Description	Found in Sample: F1: Sample	Found in Sample: F3: Sample	Found in Sample: F5: Sample
	FALSE	77	9	2	5	9	[Master Protein] ADP/ATP translocase (Fragment) OS=Homo sapiens OX=9606 PE=2 SV=1	High	High	High
		Checked	Confidence	Annotated Sequence	Modifications	# Protein Groups	# Proteins	# PSMs	Master Protein Accessions	Positions in Master Proteins	Modifications in Master Proteins	# Missed Cleavages	Theo. MH+ [Da]	Abundance Ratio: (F3) / (F1)	Abundance Ratio: (F5) / (F1)	Abundance Ratio Variability [%]: (F3) / (F1)	Abundance Ratio Variability [%]: (F5) / (F1)	Abundances (Grouped): F1	Abundances (Grouped): F3	Abundances (Grouped): F5	Abundances (Grouped) CV [%]: F1	Abundances (Grouped) CV [%]: F3	Abundances (Grouped) CV [%]: F5	Quan Info	Found in Sample: F1: Sample	Found in Sample: F3: Sample	Found in Sample: F5: Sample	Confidence (by Search Engine): Mascot	q-Value (by Search Engine): Mascot	PEP (by Search Engine): Mascot	SVM Score (by Search Engine): Mascot	Ions Score (by Search Engine): Mascot	PEP	q-Value	Confidence (by Search Engine): Mascot	q-Value (by Search Engine): Mascot	PEP (by Search Engine): Mascot	SVM Score (by Search Engine): Mascot	Ions Score (by Search Engine): Mascot	PEP	q-Value	Confidence (by Search Engine): Mascot	q-Value (by Search Engine): Mascot	PEP (by Search Engine): Mascot	SVM Score (by Search Engine): Mascot	Ions Score (by Search Engine): Mascot	PEP	q-Value	Top Apex RT [min]
		FALSE	High	[K].EQGVLSFWR.[G]		2	4	1	Q59EI9; Q6NVC0	Q59EI9 [89-97]; Q6NVC0 [89-97]		0	1121.57	0.529	1.026	0	0	117.4	62.1	120.4				Shared	Peak Found	Peak Found	High	High	0.00290698	0.0599364	0.0815463	21	0.126587	0.00542005	High	0.00290698	0.0599364	0.0815463	21	0.126587	0.00542005	High	0.00290698	0.0599364	0.0815463	21	0.126587	0.00542005	56.42
		FALSE	High	[R].YFPTQALNFAFK.[D]		2	10	1	Q59EI9; Q6NVC0	Q59EI9 [106-117]; Q6NVC0 [106-117]		0	1446.74	0.389	0.343	0	0	173.2	67.4	59.4				Shared	High	Peak Found	Peak Found	High	0.00185529	0.000746835	1.08224	36	0.004039	0.003367	High	0.00185529	0.000746835	1.08224	36	0.004039	0.003367	High	0.00185529	0.000746835	1.08224	36	0.004039	0.003367	61.13
		FALSE	High	[R].GMGGAFVLVLYDEIKK.[VY]		2	7	2	Q59EI9; Q6NVC0	Q59EI9 [306-321]; Q6NVC0 [306-321]		1	1739.94	0.298	1.22	0	0	119.1	35.5	145.4				Shared	Peak Found	Peak Found	High	High	0.00185529	0.00092357	1.034	46	0.00477782	0.003367	High	0.00185529	0.00092357	1.034	46	0.00477782	0.003367	High	0.00185529	0.00092357	1.034	46	0.00477782	0.003367	67.35
		FALSE	High	[R].YFAGNLASGGAAGATSLCFVYPLDFAR.[T]	1xCarbamidomethyl [C18]	1	6	3	Q59EI9	Q59EI9 [137-163]		0	2796.35	0.356	1.137	0	0	120.3	42.8	136.8					High	High	High	High	0.00185529	1.6839e-06	2.46646	53	3.24764e-05	0.003367	High	0.00185529	1.6839e-06	2.46646	53	3.24764e-05	0.003367	High	0.00185529	1.6839e-06	2.46646	53	3.24764e-05	0.003367	68.49
		FALSE	High	[K].NTHIVVSWMIAQTVTAVAGVVSYPFDTVR.[R]		1	2	2	Q59EI9	Q59EI9 [232-260]		0	3161.65	100	100				198.9	1.1					n/a	High	Peak Found	High	0.00185529	2.90437e-06	2.34266	75	4.99952e-05	0.003367	High	0.00185529	2.90437e-06	2.34266	75	4.99952e-05	0.003367	High	0.00185529	2.90437e-06	2.34266	75	4.99952e-05	0.003367	91.1
FALSE	High	Master Protein	P13797	Plastin-3 OS=Homo sapiens OX=9606 GN=PLS3 PE=1 SV=4	0	14.254	11	4	8	4	630	70.8	5.6	154	4	cell organization and biogenesis;developmental processes;other biological processes	plasma membrane;other membranes;cytosol;cytoskeleton;other cell component	cytoskeletal activity;other molecular function	Pf00307, Pf13499	5358	ENSG00000102024	PLS3	A8K579; B1AQ09; B4DGB4; B7Z6M1; hsa:5358; P13797; Q86YI6			0	0	0.587	1.407	89.84	16.47	72.2	124.4	103.4	1.704	2.397	89.84	71.14	72.2	124.4	103.4	0.711	0.417	16.47	71.14	72.2	124.4	103.4
	Checked	Protein Group ID	# Proteins	# Unique Peptides	# Peptides	# PSMs	Group Description	Found in Sample: F1: Sample	Found in Sample: F3: Sample	Found in Sample: F5: Sample
	FALSE	175	7	4	4	8	[Master Protein] Plastin-3 OS=Homo sapiens OX=9606 GN=PLS3 PE=1 SV=4	High	High	High
		Checked	Confidence	Annotated Sequence	Modifications	# Protein Groups	# Proteins	# PSMs	Master Protein Accessions	Positions in Master Proteins	Modifications in Master Proteins	# Missed Cleavages	Theo. MH+ [Da]	Abundance Ratio: (F3) / (F1)	Abundance Ratio: (F5) / (F1)	Abundance Ratio Variability [%]: (F3) / (F1)	Abundance Ratio Variability [%]: (F5) / (F1)	Abundances (Grouped): F1	Abundances (Grouped): F3	Abundances (Grouped): F5	Abundances (Grouped) CV [%]: F1	Abundances (Grouped) CV [%]: F3	Abundances (Grouped) CV [%]: F5	Quan Info	Found in Sample: F1: Sample	Found in Sample: F3: Sample	Found in Sample: F5: Sample	Confidence (by Search Engine): Mascot	q-Value (by Search Engine): Mascot	PEP (by Search Engine): Mascot	SVM Score (by Search Engine): Mascot	Ions Score (by Search Engine): Mascot	PEP	q-Value	Confidence (by Search Engine): Mascot	q-Value (by Search Engine): Mascot	PEP (by Search Engine): Mascot	SVM Score (by Search Engine): Mascot	Ions Score (by Search Engine): Mascot	PEP	q-Value	Confidence (by Search Engine): Mascot	q-Value (by Search Engine): Mascot	PEP (by Search Engine): Mascot	SVM Score (by Search Engine): Mascot	Ions Score (by Search Engine): Mascot	PEP	q-Value	Top Apex RT [min]
		FALSE	High	[K].LNLAFVANLFNK.[Y]		1	6	1	P13797	P13797 [365-376]		0	1363.77	0.331	1.259	0	0	115.8	38.3	145.9					High	Peak Found	Peak Found	High	0.00185529	0.007417	0.560533	22	0.0247649	0.003367	High	0.00185529	0.007417	0.560533	22	0.0247649	0.003367	High	0.00185529	0.007417	0.560533	22	0.0247649	0.003367	68.53
		FALSE	High	[R].AGKPHLVLGLLWQIIK.[I]		1	3	4	P13797	P13797 [221-236]		0	1786.11	1.042	1.572	0	0	83	86.5	130.5					High	High	High	High	0.00185529	1.65299e-06	2.47066	43	3.20045e-05	0.003367	High	0.00185529	1.65299e-06	2.47066	43	3.20045e-05	0.003367	High	0.00185529	1.65299e-06	2.47066	43	3.20045e-05	0.003367	66.77
		FALSE	High	[R].AGKPHLVLGLLWQIIKIGLFADIELSR.[N]		1	3	2	P13797	P13797 [221-247]		1	3000.78	100					100						n/a	High	n/a	High	0.00185529	5.52728e-09	3.76536	63	3.51385e-07	0.003367	High	0.00185529	5.52728e-09	3.76536	63	3.51385e-07	0.003367	High	0.00185529	5.52728e-09	3.76536	63	3.51385e-07	0.003367	90.55
		FALSE	High	[R].NWMNSLGVNPHVNHLYADLQDALVILQLYER.[I]		1	7	1	P13797	P13797 [405-435]		0	3635.84											No Quan Values	n/a	n/a	High	High	0.00185529	0.00566419	0.621863	31	0.0200236	0.003367	High	0.00185529	0.00566419	0.621863	31	0.0200236	0.003367	High	0.00185529	0.00566419	0.621863	31	0.0200236	0.003367
FALSE	High	Master Protein	Q71DI3	Histone H3.2 OS=Homo sapiens OX=9606 GN=H3C15 PE=1 SV=3	0	13.611	26	2	15	2	136	15.4	11.27	166	2	cell organization and biogenesis;other metabolic processes;other biological processes	non-structural extracellular;nucleus;other cell component	nucleic acid binding activity;other molecular function	Pf00125	126961; 333932; 653604	ENSG00000183598; ENSG00000203811; ENSG00000203852	H3C13; H3C14; H3C15	A2BDF6; A6NFS4; hsa:126961; hsa:333932; hsa:653604; Q6B053; Q71DI3	Histone modifications; FBXL10 enhancement of MAP/ERK signaling in diffuse large B-cell lymphoma; Transcription activation (RNA-polymerase I and KAT2A/B) and inhibition (NuRD complex)	Amyloid fiber formation; Regulation of endogenous retroelements by KRAB-ZFP proteins; HCMV Late Events; HCMV Early Events; Transcriptional regulation by small RNAs; Negative Regulation of CDH1 Gene Transcription; Regulation of endogenous retroelements by Piwi-interacting RNAs (piRNAs); B-WICH complex positively regulates rRNA expression; RUNX1 regulates transcription of genes involved in differen…	44	0	0.512	0.553	71.38	61.77	148.4	53.8	97.8	1.953	0.908	71.38	101.26	148.4	53.8	97.8	1.808	1.102	61.77	101.26	148.4	53.8	97.8
	Checked	Protein Group ID	# Proteins	# Unique Peptides	# Peptides	# PSMs	Group Description	Found in Sample: F1: Sample	Found in Sample: F3: Sample	Found in Sample: F5: Sample
	FALSE	162	1	2	2	15	[Master Protein] Histone H3.2 OS=Homo sapiens OX=9606 GN=H3C15 PE=1 SV=3	High	High	High
		Checked	Confidence	Annotated Sequence	Modifications	# Protein Groups	# Proteins	# PSMs	Master Protein Accessions	Positions in Master Proteins	Modifications in Master Proteins	# Missed Cleavages	Theo. MH+ [Da]	Abundance Ratio: (F3) / (F1)	Abundance Ratio: (F5) / (F1)	Abundance Ratio Variability [%]: (F3) / (F1)	Abundance Ratio Variability [%]: (F5) / (F1)	Abundances (Grouped): F1	Abundances (Grouped): F3	Abundances (Grouped): F5	Abundances (Grouped) CV [%]: F1	Abundances (Grouped) CV [%]: F3	Abundances (Grouped) CV [%]: F5	Quan Info	Found in Sample: F1: Sample	Found in Sample: F3: Sample	Found in Sample: F5: Sample	Confidence (by Search Engine): Mascot	q-Value (by Search Engine): Mascot	PEP (by Search Engine): Mascot	SVM Score (by Search Engine): Mascot	Ions Score (by Search Engine): Mascot	PEP	q-Value	Confidence (by Search Engine): Mascot	q-Value (by Search Engine): Mascot	PEP (by Search Engine): Mascot	SVM Score (by Search Engine): Mascot	Ions Score (by Search Engine): Mascot	PEP	q-Value	Confidence (by Search Engine): Mascot	q-Value (by Search Engine): Mascot	PEP (by Search Engine): Mascot	SVM Score (by Search Engine): Mascot	Ions Score (by Search Engine): Mascot	PEP	q-Value	Top Apex RT [min]
		FALSE	High	[R].FQSSAVMALQEASEAYLVGLFEDTNLCAIHAK.[R]	1xCarbamidomethyl [C27]	1	1	7	Q71DI3	Q71DI3 [85-116]		0	3513.7	0.322	0.553	0	0	160	51.5	88.5					High	High	High	High	0.00185529	0.000320162	1.27462	32	0.00206653	0.003367	High	0.00185529	0.000320162	1.27462	32	0.00206653	0.003367	High	0.00185529	0.000320162	1.27462	32	0.00206653	0.003367	86.68
		FALSE	High	[R].FQSSAVMALQEASEAYLVGLFEDTNLCAIHAK.[R]	1xOxidation [M7]; 1xCarbamidomethyl [C27]	1	1	2	Q71DI3	Q71DI3 [85-116]		0	3529.7	0.01	1.627		0	76.1		123.9					Peak Found	n/a	High	High	0.00185529	0.00556844	0.625741	17	0.0197561	0.003367	High	0.00185529	0.00556844	0.625741	17	0.0197561	0.003367	High	0.00185529	0.00556844	0.625741	17	0.0197561	0.003367	85.76
		FALSE	High	[R].FQSSAVMALQEASEAYLVGLFEDTNLCAIHAK.[R]	1xOxidation [M7]; 1xDeamidated [Q10]; 1xCarbamidomethyl [C27]	1	1	2	Q71DI3	Q71DI3 [85-116]		0	3530.68	0.01	0.01			100							High	n/a	High	High	0.00185529	0.00616689	0.602524	28	0.0214121	0.003367	High	0.00185529	0.00616689	0.602524	28	0.0214121	0.003367	High	0.00185529	0.00616689	0.602524	28	0.0214121	0.003367	85.61
		FALSE	High	[K].TDLRFQSSAVMALQEASEAYLVGLFEDTNLCAIHAK.[R]	1xCarbamidomethyl [C31]	1	1	2	Q71DI3	Q71DI3 [81-116]		1	3998.96	0.815	0.39	0	0	136	110.8	53.1					High	High	Peak Found	High	0.00185529	0.00441233	0.678654	20	0.0164426	0.003367	High	0.00185529	0.00441233	0.678654	20	0.0164426	0.003367	High	0.00185529	0.00441233	0.678654	20	0.0164426	0.003367	86.57
		FALSE	High	[K].TDLRFQSSAVMALQEASEAYLVGLFEDTNLCAIHAK.[R]	1xDeamidated [Q14]; 1xCarbamidomethyl [C31]	1	1	2	Q71DI3	Q71DI3 [81-116]		1	3999.95		100					100					n/a	High	High	High	0.00185529	4.06742e-08	3.31206	42	1.70537e-06	0.003367	High	0.00185529	4.06742e-08	3.31206	42	1.70537e-06	0.003367	High	0.00185529	4.06742e-08	3.31206	42	1.70537e-06	0.003367	86.53
FALSE	High	Master Protein	B2RA03	cDNA, FLJ94640, highly similar to Homo sapiens keratin 18 (KRT18), mRNA OS=Homo sapiens OX=9606 PE=1 SV=1	0	11.946	19	5	18	5	430	48	5.38	125	5		cytosol;cytoskeleton	other molecular function								0	0	0.387	0.845	60.81	68.04	127.2	66.4	106.4	2.582	1.015	60.81	25.36	127.2	66.4	106.4	1.183	0.985	68.04	25.36	127.2	66.4	106.4
	Checked	Protein Group ID	# Proteins	# Unique Peptides	# Peptides	# PSMs	Group Description	Found in Sample: F1: Sample	Found in Sample: F3: Sample	Found in Sample: F5: Sample
	FALSE	181	4	5	5	18	[Master Protein] cDNA, FLJ94640, highly similar to Homo sapiens keratin 18 (KRT18), mRNA OS=Homo sapiens OX=9606 PE=1 SV=1	High	High	High
		Checked	Confidence	Annotated Sequence	Modifications	# Protein Groups	# Proteins	# PSMs	Master Protein Accessions	Positions in Master Proteins	Modifications in Master Proteins	# Missed Cleavages	Theo. MH+ [Da]	Abundance Ratio: (F3) / (F1)	Abundance Ratio: (F5) / (F1)	Abundance Ratio Variability [%]: (F3) / (F1)	Abundance Ratio Variability [%]: (F5) / (F1)	Abundances (Grouped): F1	Abundances (Grouped): F3	Abundances (Grouped): F5	Abundances (Grouped) CV [%]: F1	Abundances (Grouped) CV [%]: F3	Abundances (Grouped) CV [%]: F5	Quan Info	Found in Sample: F1: Sample	Found in Sample: F3: Sample	Found in Sample: F5: Sample	Confidence (by Search Engine): Mascot	q-Value (by Search Engine): Mascot	PEP (by Search Engine): Mascot	SVM Score (by Search Engine): Mascot	Ions Score (by Search Engine): Mascot	PEP	q-Value	Confidence (by Search Engine): Mascot	q-Value (by Search Engine): Mascot	PEP (by Search Engine): Mascot	SVM Score (by Search Engine): Mascot	Ions Score (by Search Engine): Mascot	PEP	q-Value	Confidence (by Search Engine): Mascot	q-Value (by Search Engine): Mascot	PEP (by Search Engine): Mascot	SVM Score (by Search Engine): Mascot	Ions Score (by Search Engine): Mascot	PEP	q-Value	Top Apex RT [min]
		FALSE	High	[R].LASYLDR.[V]	1xBiotin-tyramide [Y4]	1	4	2	B2RA03	B2RA03 [91-97]		0	1198.59	100	100				97.8	102.2					n/a	High	High	High	0.00290698	0.0673204	0.0543744	20	0.138377	0.00542005	High	0.00290698	0.0673204	0.0543744	20	0.138377	0.00542005	High	0.00290698	0.0673204	0.0543744	20	0.138377	0.00542005	48.24
		FALSE	High	[R].AQIFANTVDNAR.[I]		1	4	1	B2RA03	B2RA03 [138-149]		0	1319.67	0.493	0.344	0	0	163.4	80.5	56.1					Peak Found	Peak Found	High	High	0.00290698	0.0467061	0.139515	24	0.104463	0.00542005	High	0.00290698	0.0467061	0.139515	24	0.104463	0.00542005	High	0.00290698	0.0467061	0.139515	24	0.104463	0.00542005	37.85
		FALSE	High	[R].TVQSLEIDLDSMR.[N]		1	4	3	B2RA03	B2RA03 [302-314]		0	1506.75	0.304	0.01	0		153.3	46.7						High	High	n/a	High	0.00185529	0.000523113	1.16311	79	0.00304752	0.003367	High	0.00185529	0.000523113	1.16311	79	0.00304752	0.003367	High	0.00185529	0.000523113	1.16311	79	0.00304752	0.003367	55.72
		FALSE	High	[R].GGMGSGGLATGIAGGLAGMGGIQNEK.[E]		1	3	4	B2RA03	B2RA03 [56-81]		0	2261.1	0.856	0.845	0	0	111	95.1	93.9					High	High	High	High	0.00185529	0.0103039	0.485698	25	0.0320798	0.003367	High	0.00185529	0.0103039	0.485698	25	0.0320798	0.003367	High	0.00185529	0.0103039	0.485698	25	0.0320798	0.003367	57.14
		FALSE	High	[R].YALQMEQLNGILLHLESELAQTR.[A]		1	4	2	B2RA03	B2RA03 [331-353]		0	2670.39	0.125	1.562	0	0	111.6	13.9	174.4					Peak Found	Peak Found	High	High	0.00185529	9.71525e-05	1.54547	40	0.000804249	0.003367	High	0.00185529	9.71525e-05	1.54547	40	0.000804249	0.003367	High	0.00185529	9.71525e-05	1.54547	40	0.000804249	0.003367	81.78
		FALSE	High	[R].YALQMEQLNGILLHLESELAQTR.[A]	1xDeamidated [N/Q]	1	4	6	B2RA03	B2RA03 [331-353]		0	2671.38											No Quan Values	High	n/a	High	High	0.00185529	0.000127412	1.48389	18	0.000996734	0.003367	High	0.00185529	0.000127412	1.48389	18	0.000996734	0.003367	High	0.00185529	0.000127412	1.48389	18	0.000996734	0.003367
FALSE	High	Master Protein	Q6NVC0	ADP/ATP translocase (Fragment) OS=Homo sapiens OX=9606 GN=SLC25A5 PE=2 SV=1	0	10.401	20	4	5	1	323	35.3	9.82	175	4	cell cycle OR cell proliferation;transport	other membranes;mitochondrion	transporter activity		292		SLC25A5	hsa:292; Q6NVC0	Electron transport chain: OXPHOS system in mitochondria		1	0	100					100		0.01	0.01				100			100				100
	Checked	Protein Group ID	# Proteins	# Unique Peptides	# Peptides	# PSMs	Group Description	Found in Sample: F1: Sample	Found in Sample: F3: Sample	Found in Sample: F5: Sample
	FALSE	172	5	1	4	5	[Master Protein] ADP/ATP translocase (Fragment) OS=Homo sapiens OX=9606 GN=SLC25A5 PE=2 SV=1	n/a	High	n/a
		Checked	Confidence	Annotated Sequence	Modifications	# Protein Groups	# Proteins	# PSMs	Master Protein Accessions	Positions in Master Proteins	Modifications in Master Proteins	# Missed Cleavages	Theo. MH+ [Da]	Abundance Ratio: (F3) / (F1)	Abundance Ratio: (F5) / (F1)	Abundance Ratio Variability [%]: (F3) / (F1)	Abundance Ratio Variability [%]: (F5) / (F1)	Abundances (Grouped): F1	Abundances (Grouped): F3	Abundances (Grouped): F5	Abundances (Grouped) CV [%]: F1	Abundances (Grouped) CV [%]: F3	Abundances (Grouped) CV [%]: F5	Quan Info	Found in Sample: F1: Sample	Found in Sample: F3: Sample	Found in Sample: F5: Sample	Confidence (by Search Engine): Mascot	q-Value (by Search Engine): Mascot	PEP (by Search Engine): Mascot	SVM Score (by Search Engine): Mascot	Ions Score (by Search Engine): Mascot	PEP	q-Value	Confidence (by Search Engine): Mascot	q-Value (by Search Engine): Mascot	PEP (by Search Engine): Mascot	SVM Score (by Search Engine): Mascot	Ions Score (by Search Engine): Mascot	PEP	q-Value	Confidence (by Search Engine): Mascot	q-Value (by Search Engine): Mascot	PEP (by Search Engine): Mascot	SVM Score (by Search Engine): Mascot	Ions Score (by Search Engine): Mascot	PEP	q-Value	Top Apex RT [min]
		FALSE	High	[K].EQGVLSFWR.[G]		2	4	1	Q59EI9; Q6NVC0	Q59EI9 [89-97]; Q6NVC0 [89-97]		0	1121.57	0.529	1.026	0	0	117.4	62.1	120.4				Shared	Peak Found	Peak Found	High	High	0.00290698	0.0599364	0.0815463	21	0.126587	0.00542005	High	0.00290698	0.0599364	0.0815463	21	0.126587	0.00542005	High	0.00290698	0.0599364	0.0815463	21	0.126587	0.00542005	56.42
		FALSE	High	[R].YFPTQALNFAFK.[D]		2	10	1	Q59EI9; Q6NVC0	Q59EI9 [106-117]; Q6NVC0 [106-117]		0	1446.74	0.389	0.343	0	0	173.2	67.4	59.4				Shared	High	Peak Found	Peak Found	High	0.00185529	0.000746835	1.08224	36	0.004039	0.003367	High	0.00185529	0.000746835	1.08224	36	0.004039	0.003367	High	0.00185529	0.000746835	1.08224	36	0.004039	0.003367	61.13
		FALSE	High	[R].GMGGAFVLVLYDEIKK.[VY]		2	7	2	Q59EI9; Q6NVC0	Q59EI9 [306-321]; Q6NVC0 [306-321]		1	1739.94	0.298	1.22	0	0	119.1	35.5	145.4				Shared	Peak Found	Peak Found	High	High	0.00185529	0.00092357	1.034	46	0.00477782	0.003367	High	0.00185529	0.00092357	1.034	46	0.00477782	0.003367	High	0.00185529	0.00092357	1.034	46	0.00477782	0.003367	67.35
		FALSE	High	[K].NTHIVISWMIAQTVTAVAGLTSYPFDTVR.[R]		1	2	2	Q6NVC0	Q6NVC0 [232-260]		0	3191.66	100					100						n/a	High	n/a	High	0.00185529	7.0174e-07	2.66525	80	1.62448e-05	0.003367	High	0.00185529	7.0174e-07	2.66525	80	1.62448e-05	0.003367	High	0.00185529	7.0174e-07	2.66525	80	1.62448e-05	0.003367	90.47
FALSE	High	Master Protein	Q15149	Plectin OS=Homo sapiens OX=9606 GN=PLEC PE=1 SV=3	0	9.568	0	2	5	2	4684	531.5	5.96	137	2	cell cycle OR cell proliferation;cell organization and biogenesis;other metabolic processes;stress response;developmental processes;other biological processes	plasma membrane;other membranes;cytosol;cytoskeleton;mitochondrion;other cell component	cytoskeletal activity;other molecular function	Pf00307, Pf00681, Pf03501, Pf17902, Pf18373, Pf21019, Pf21020, Pf21097	5339	ENSG00000178209	PLEC	hsa:5339; Q15148; Q15149; Q16640; Q6S376; Q6S377; Q6S378; Q6S379; Q6S380; Q6S381; Q6S382; Q6S383	Envelope proteins and their potential roles in EDMD physiopathology	Assembly of collagen fibrils and other multimeric structures; Caspase-mediated cleavage of cytoskeletal proteins; Type I hemidesmosome assembly	4	0	0.841	1.467	0	5.98	92.5	67.8	139.8	1.188	1.815	0	0	92.5	67.8	139.8	0.682	0.551	5.98	0	92.5	67.8	139.8
	Checked	Protein Group ID	# Proteins	# Unique Peptides	# Peptides	# PSMs	Group Description	Found in Sample: F1: Sample	Found in Sample: F3: Sample	Found in Sample: F5: Sample
	FALSE	73	6	2	2	5	[Master Protein] Plectin OS=Homo sapiens OX=9606 GN=PLEC PE=1 SV=3	High	High	High
		Checked	Confidence	Annotated Sequence	Modifications	# Protein Groups	# Proteins	# PSMs	Master Protein Accessions	Positions in Master Proteins	Modifications in Master Proteins	# Missed Cleavages	Theo. MH+ [Da]	Abundance Ratio: (F3) / (F1)	Abundance Ratio: (F5) / (F1)	Abundance Ratio Variability [%]: (F3) / (F1)	Abundance Ratio Variability [%]: (F5) / (F1)	Abundances (Grouped): F1	Abundances (Grouped): F3	Abundances (Grouped): F5	Abundances (Grouped) CV [%]: F1	Abundances (Grouped) CV [%]: F3	Abundances (Grouped) CV [%]: F5	Quan Info	Found in Sample: F1: Sample	Found in Sample: F3: Sample	Found in Sample: F5: Sample	Confidence (by Search Engine): Mascot	q-Value (by Search Engine): Mascot	PEP (by Search Engine): Mascot	SVM Score (by Search Engine): Mascot	Ions Score (by Search Engine): Mascot	PEP	q-Value	Confidence (by Search Engine): Mascot	q-Value (by Search Engine): Mascot	PEP (by Search Engine): Mascot	SVM Score (by Search Engine): Mascot	Ions Score (by Search Engine): Mascot	PEP	q-Value	Confidence (by Search Engine): Mascot	q-Value (by Search Engine): Mascot	PEP (by Search Engine): Mascot	SVM Score (by Search Engine): Mascot	Ions Score (by Search Engine): Mascot	PEP	q-Value	Top Apex RT [min]
		FALSE	High	[R].ELVLLLLQWMR.[H]		1	6	1	Q15149	Q15149 [423-433]		0	1413.83	0.01	1.409		0	83		117					Peak Found	n/a	High	High	0.00185529	0.000451986	1.1963	51	0.00271479	0.003367	High	0.00185529	0.000451986	1.1963	51	0.00271479	0.003367	High	0.00185529	0.000451986	1.1963	51	0.00271479	0.003367	84.88
		FALSE	High	[R].WQEYRELVLLLLQWMR.[H]		1	6	3	Q15149	Q15149 [418-433]		1	2176.17	0.841	1.527	0	0	89.1	74.9	136					High	High	High	High	0.00185529	1.62178e-07	2.99794	33	5.09582e-06	0.003367	High	0.00185529	1.62178e-07	2.99794	33	5.09582e-06	0.003367	High	0.00185529	1.62178e-07	2.99794	33	5.09582e-06	0.003367	88.93
		FALSE	High	[R].WQEYRELVLLLLQWMR.[H]	1xDeamidated [Q2]	1	6	1	Q15149	Q15149 [418-433]		1	2177.16											Not Reliable	n/a	n/a	High	High	0.00185529	0.00549495	0.628762	40	0.0195503	0.003367	High	0.00185529	0.00549495	0.628762	40	0.0195503	0.003367	High	0.00185529	0.00549495	0.628762	40	0.0195503	0.003367
FALSE	High	Master Protein	Q59GX7	stearoyl-CoA 9-desaturase (Fragment) OS=Homo sapiens OX=9606 PE=2 SV=1	0	9.381	12	4	12	4	366	42.3	9.25	164	4	other metabolic processes	other membranes;ER/Golgi	other molecular function								0	0	1.304	1.825	57.19	1.14	78.1	74.1	147.8	0.767	1.399	57.19	10.65	78.1	74.1	147.8	0.548	0.715	1.14	10.65	78.1	74.1	147.8
	Checked	Protein Group ID	# Proteins	# Unique Peptides	# Peptides	# PSMs	Group Description	Found in Sample: F1: Sample	Found in Sample: F3: Sample	Found in Sample: F5: Sample
	FALSE	61	2	4	4	12	[Master Protein] stearoyl-CoA 9-desaturase (Fragment) OS=Homo sapiens OX=9606 PE=2 SV=1	High	High	High
		Checked	Confidence	Annotated Sequence	Modifications	# Protein Groups	# Proteins	# PSMs	Master Protein Accessions	Positions in Master Proteins	Modifications in Master Proteins	# Missed Cleavages	Theo. MH+ [Da]	Abundance Ratio: (F3) / (F1)	Abundance Ratio: (F5) / (F1)	Abundance Ratio Variability [%]: (F3) / (F1)	Abundance Ratio Variability [%]: (F5) / (F1)	Abundances (Grouped): F1	Abundances (Grouped): F3	Abundances (Grouped): F5	Abundances (Grouped) CV [%]: F1	Abundances (Grouped) CV [%]: F3	Abundances (Grouped) CV [%]: F5	Quan Info	Found in Sample: F1: Sample	Found in Sample: F3: Sample	Found in Sample: F5: Sample	Confidence (by Search Engine): Mascot	q-Value (by Search Engine): Mascot	PEP (by Search Engine): Mascot	SVM Score (by Search Engine): Mascot	Ions Score (by Search Engine): Mascot	PEP	q-Value	Confidence (by Search Engine): Mascot	q-Value (by Search Engine): Mascot	PEP (by Search Engine): Mascot	SVM Score (by Search Engine): Mascot	Ions Score (by Search Engine): Mascot	PEP	q-Value	Confidence (by Search Engine): Mascot	q-Value (by Search Engine): Mascot	PEP (by Search Engine): Mascot	SVM Score (by Search Engine): Mascot	Ions Score (by Search Engine): Mascot	PEP	q-Value	Top Apex RT [min]
		FALSE	High	[R].GFFFSHVGWLLVR.[K]		1	2	6	Q59GX7	Q59GX7 [183-195]		0	1564.84	0.697	1.811	0	0	85.5	59.6	154.8					High	High	High	High	0.00185529	0.000313979	1.27905	49	0.00203488	0.003367	High	0.00185529	0.000313979	1.27905	49	0.00203488	0.003367	High	0.00185529	0.000313979	1.27905	49	0.00203488	0.003367	66.94
		FALSE	High	[R].RGFFFSHVGWLLVR.[K]		1	2	2	Q59GX7	Q59GX7 [182-195]		1	1720.94	1.808	2.347	0	0	58.2	105.2	136.6					Peak Found	Peak Found	High	High	0.00185529	0.0110085	0.470631	24	0.0337928	0.003367	High	0.00185529	0.0110085	0.470631	24	0.0337928	0.003367	High	0.00185529	0.0110085	0.470631	24	0.0337928	0.003367	58.24
		FALSE	High	[R].NIILMSLLHLGALYGITLIPTCK.[F]	1xCarbamidomethyl [C22]	1	2	3	Q59GX7	Q59GX7 [82-104]		0	2554.45	1.304	1.825	0	0	72.7	94.8	132.6					High	High	Peak Found	High	0.00185529	0.00717565	0.56806	29	0.0241277	0.003367	High	0.00185529	0.00717565	0.56806	29	0.0241277	0.003367	High	0.00185529	0.00717565	0.56806	29	0.0241277	0.003367	89.54
		FALSE	High	[K].VEYVWRNIILMSLLHLGALYGITLIPTCK.[F]	1xCarbamidomethyl [C28]	1	2	1	Q59GX7	Q59GX7 [76-104]		1	3386.87											No Quan Values	n/a	High	n/a	High	0.00185529	2.2246e-05	1.88026	30	0.000250456	0.003367	High	0.00185529	2.2246e-05	1.88026	30	0.000250456	0.003367	High	0.00185529	2.2246e-05	1.88026	30	0.000250456	0.003367
FALSE	High	Master Protein	V9HVZ7	Epididymis luminal protein 176 OS=Homo sapiens OX=9606 GN=HEL-176 PE=2 SV=1	0	9.334	41	5	8	1	223	25	5.66	92	5		cytoskeleton;other cell component	other molecular function				HEL-176	V9HVZ7			0	0	1.385	2.319	0	0	63.8	88.3	147.9	0.722	1.675	0	0	63.8	88.3	147.9	0.431	0.597	0	0	63.8	88.3	147.9
	Checked	Protein Group ID	# Proteins	# Unique Peptides	# Peptides	# PSMs	Group Description	Found in Sample: F1: Sample	Found in Sample: F3: Sample	Found in Sample: F5: Sample
	FALSE	56	5	1	5	8	[Master Protein] Epididymis luminal protein 176 OS=Homo sapiens OX=9606 GN=HEL-176 PE=2 SV=1	Peak Found	High	High
		Checked	Confidence	Annotated Sequence	Modifications	# Protein Groups	# Proteins	# PSMs	Master Protein Accessions	Positions in Master Proteins	Modifications in Master Proteins	# Missed Cleavages	Theo. MH+ [Da]	Abundance Ratio: (F3) / (F1)	Abundance Ratio: (F5) / (F1)	Abundance Ratio Variability [%]: (F3) / (F1)	Abundance Ratio Variability [%]: (F5) / (F1)	Abundances (Grouped): F1	Abundances (Grouped): F3	Abundances (Grouped): F5	Abundances (Grouped) CV [%]: F1	Abundances (Grouped) CV [%]: F3	Abundances (Grouped) CV [%]: F5	Quan Info	Found in Sample: F1: Sample	Found in Sample: F3: Sample	Found in Sample: F5: Sample	Confidence (by Search Engine): Mascot	q-Value (by Search Engine): Mascot	PEP (by Search Engine): Mascot	SVM Score (by Search Engine): Mascot	Ions Score (by Search Engine): Mascot	PEP	q-Value	Confidence (by Search Engine): Mascot	q-Value (by Search Engine): Mascot	PEP (by Search Engine): Mascot	SVM Score (by Search Engine): Mascot	Ions Score (by Search Engine): Mascot	PEP	q-Value	Confidence (by Search Engine): Mascot	q-Value (by Search Engine): Mascot	PEP (by Search Engine): Mascot	SVM Score (by Search Engine): Mascot	Ions Score (by Search Engine): Mascot	PEP	q-Value	Top Apex RT [min]
		FALSE	High	[R].DLTDYLMK.[I]		3	44	1	V9HVZ7; B3KUD3; B3KWQ3	V9HVZ7 [32-39]; B3KUD3 [151-158]; B3KWQ3 [62-69]		0	998.486	0.422	0.215	0	0	183.2	77.4	39.5				Shared	High	Peak Found	Peak Found	High	0.00290698	0.043178	0.157687	27	0.0983077	0.00542005	High	0.00290698	0.043178	0.157687	27	0.0983077	0.00542005	High	0.00290698	0.043178	0.157687	27	0.0983077	0.00542005	53.49
		FALSE	High	[KR].SYELPDGQVITIGNER.[F]		4	52	2	V9HVZ7; B3KUD3; Q6S8J3; B3KWQ3	V9HVZ7 [87-102]; B3KUD3 [206-221]; Q6S8J3 [939-954]; B3KWQ3 [117-132]		0	1790.89	0.489	0.459	0	0	154	75.3	70.7				Shared	High	Peak Found	High	High	0.00185529	0.0162486	0.381861	34	0.0458779	0.003367	High	0.00185529	0.0162486	0.381861	34	0.0458779	0.003367	High	0.00185529	0.0162486	0.381861	34	0.0458779	0.003367	55.17
		FALSE	High	[K].DLYANTVLSGGTTMYPGIADR.[M]		2	25	1	V9HVZ7; B3KWQ3	V9HVZ7 [140-160]; B3KWQ3 [170-190]		0	2215.07											No Quan Values	High	n/a	n/a	High	0.00185529	0.00368128	0.719831	33	0.014252	0.003367	High	0.00185529	0.00368128	0.719831	33	0.014252	0.003367	High	0.00185529	0.00368128	0.719831	33	0.014252	0.003367
		FALSE	High	[K].DLYANTVLSGGTTMYPGIADR.[M]	1xDeamidated [N5]	2	25	1	V9HVZ7; B3KWQ3	V9HVZ7 [140-160]; B3KWQ3 [170-190]		0	2216.05											No Quan Values	High	n/a	n/a	High	0.00185529	0.00444526	0.676963	26	0.0165394	0.003367	High	0.00185529	0.00444526	0.676963	26	0.0165394	0.003367	High	0.00185529	0.00444526	0.676963	26	0.0165394	0.003367
		FALSE	High	[K].LCYVALDFEQEMATAASSSSLEK.[S]	1xCarbamidomethyl [C2]	3	25	1	V9HVZ7; Q6S8J3; B3KWQ3	V9HVZ7 [64-86]; Q6S8J3 [916-938]; B3KWQ3 [94-116]		0	2550.17	0.47	0.155	0	0	184.6	86.8	28.6				Shared	High	Peak Found	Peak Found	High	0.00185529	0.00417521	0.691211	37	0.0157413	0.003367	High	0.00185529	0.00417521	0.691211	37	0.0157413	0.003367	High	0.00185529	0.00417521	0.691211	37	0.0157413	0.003367	67.3
		FALSE	High	[M].DSGDGVTHTVPIYEGYALPHAILR.[L]		1	1	2	V9HVZ7	V9HVZ7 [2-25]		0	2581.3	1.385	2.319	0	0	63.8	88.3	147.9					Peak Found	High	High	High	0.00185529	0.00855211	0.528125	10	0.0277041	0.003367	High	0.00185529	0.00855211	0.528125	10	0.0277041	0.003367	High	0.00185529	0.00855211	0.528125	10	0.0277041	0.003367	55.76
FALSE	High	Master Protein	P0C0S5	Histone H2A.Z OS=Homo sapiens OX=9606 GN=H2AZ1 PE=1 SV=2	0	9.186	33	2	10	1	128	13.5	10.58	212	2	cell organization and biogenesis;other biological processes	nucleus;other cell component	nucleic acid binding activity;other molecular function	Pf00125, Pf16211	3015	ENSG00000164032	H2AZ1	B2RD56; hsa:3015; P0C0S5; P17317; Q6I9U0	Proteasome degradation; Retinoblastoma gene in cancer; FBXL10 enhancement of MAP/ERK signaling in diffuse large B-cell lymphoma; Transcription activation (RNA-polymerase I and KAT2A/B) and inhibition (NuRD complex); Telomere end packaging and neurodevelopmental disorders	Amyloid fiber formation	6	0	1.363	1.108	0	0	86.4	117.8	95.7	0.733	0.813	0	0	86.4	117.8	95.7	0.903	1.231	0	0	86.4	117.8	95.7
	Checked	Protein Group ID	# Proteins	# Unique Peptides	# Peptides	# PSMs	Group Description	Found in Sample: F1: Sample	Found in Sample: F3: Sample	Found in Sample: F5: Sample
	FALSE	30	7	1	2	10	[Master Protein] Histone H2A.Z OS=Homo sapiens OX=9606 GN=H2AZ1 PE=1 SV=2	High	High	High
		Checked	Confidence	Annotated Sequence	Modifications	# Protein Groups	# Proteins	# PSMs	Master Protein Accessions	Positions in Master Proteins	Modifications in Master Proteins	# Missed Cleavages	Theo. MH+ [Da]	Abundance Ratio: (F3) / (F1)	Abundance Ratio: (F5) / (F1)	Abundance Ratio Variability [%]: (F3) / (F1)	Abundance Ratio Variability [%]: (F5) / (F1)	Abundances (Grouped): F1	Abundances (Grouped): F3	Abundances (Grouped): F5	Abundances (Grouped) CV [%]: F1	Abundances (Grouped) CV [%]: F3	Abundances (Grouped) CV [%]: F5	Quan Info	Found in Sample: F1: Sample	Found in Sample: F3: Sample	Found in Sample: F5: Sample	Confidence (by Search Engine): Mascot	q-Value (by Search Engine): Mascot	PEP (by Search Engine): Mascot	SVM Score (by Search Engine): Mascot	Ions Score (by Search Engine): Mascot	PEP	q-Value	Confidence (by Search Engine): Mascot	q-Value (by Search Engine): Mascot	PEP (by Search Engine): Mascot	SVM Score (by Search Engine): Mascot	Ions Score (by Search Engine): Mascot	PEP	q-Value	Confidence (by Search Engine): Mascot	q-Value (by Search Engine): Mascot	PEP (by Search Engine): Mascot	SVM Score (by Search Engine): Mascot	Ions Score (by Search Engine): Mascot	PEP	q-Value	Top Apex RT [min]
		FALSE	High	[R].HLQLAIR.[NG]		3	24	1	P0C0S5; A0A0U1RRH7; P16104	P0C0S5 [86-92]; A0A0U1RRH7 [83-89]; P16104 [83-89]		0	850.526	0.459	0.365	0	0	164.5	75.5	60				Shared	High	Peak Found	Peak Found	High	0.00290698	0.0724047	0.037279	19	0.146296	0.00542005	High	0.00290698	0.0724047	0.037279	19	0.146296	0.00542005	High	0.00290698	0.0724047	0.037279	19	0.146296	0.00542005	33.02
		FALSE	High	[R].TTSHGRVGATAAVYSAAILEYLTAEVLELAGNASK.[D]		1	4	6	P0C0S5	P0C0S5 [41-75]		1	3534.84	1.363	1.108	0	0	86.4	117.8	95.7					High	High	High	High	0.00185529	1.31028e-08	3.56933	48	6.9576e-07	0.003367	High	0.00185529	1.31028e-08	3.56933	48	6.9576e-07	0.003367	High	0.00185529	1.31028e-08	3.56933	48	6.9576e-07	0.003367	89.79
		FALSE	High	[R].TTSHGRVGATAAVYSAAILEYLTAEVLELAGNASK.[D]	1xDeamidated [N32]	1	4	3	P0C0S5	P0C0S5 [41-75]		1	3535.83											No Quan Values	High	High	High	High	0.00185529	0.00133613	0.950112	29	0.00639834	0.003367	High	0.00185529	0.00133613	0.950112	29	0.00639834	0.003367	High	0.00185529	0.00133613	0.950112	29	0.00639834	0.003367
FALSE	High	Master Protein	F4ZW63	Interleukin enhancer-binding factor 2 OS=Homo sapiens OX=9606 PE=2 SV=1	0	9.166	7	2	8	2	390	43	5.34	42	2		nucleus	nucleic acid binding activity								0	0	0.185	0.927	81.27	61.23	142.6	35.7	121.6	5.408	5.011	81.27	157.75	142.6	35.7	121.6	1.079	0.2	61.23	157.75	142.6	35.7	121.6
	Checked	Protein Group ID	# Proteins	# Unique Peptides	# Peptides	# PSMs	Group Description	Found in Sample: F1: Sample	Found in Sample: F3: Sample	Found in Sample: F5: Sample
	FALSE	17	4	2	2	8	[Master Protein] Interleukin enhancer-binding factor 2 OS=Homo sapiens OX=9606 PE=2 SV=1	High	Peak Found	High
		Checked	Confidence	Annotated Sequence	Modifications	# Protein Groups	# Proteins	# PSMs	Master Protein Accessions	Positions in Master Proteins	Modifications in Master Proteins	# Missed Cleavages	Theo. MH+ [Da]	Abundance Ratio: (F3) / (F1)	Abundance Ratio: (F5) / (F1)	Abundance Ratio Variability [%]: (F3) / (F1)	Abundance Ratio Variability [%]: (F5) / (F1)	Abundances (Grouped): F1	Abundances (Grouped): F3	Abundances (Grouped): F5	Abundances (Grouped) CV [%]: F1	Abundances (Grouped) CV [%]: F3	Abundances (Grouped) CV [%]: F5	Quan Info	Found in Sample: F1: Sample	Found in Sample: F3: Sample	Found in Sample: F5: Sample	Confidence (by Search Engine): Mascot	q-Value (by Search Engine): Mascot	PEP (by Search Engine): Mascot	SVM Score (by Search Engine): Mascot	Ions Score (by Search Engine): Mascot	PEP	q-Value	Confidence (by Search Engine): Mascot	q-Value (by Search Engine): Mascot	PEP (by Search Engine): Mascot	SVM Score (by Search Engine): Mascot	Ions Score (by Search Engine): Mascot	PEP	q-Value	Confidence (by Search Engine): Mascot	q-Value (by Search Engine): Mascot	PEP (by Search Engine): Mascot	SVM Score (by Search Engine): Mascot	Ions Score (by Search Engine): Mascot	PEP	q-Value	Top Apex RT [min]
		FALSE	High	[R].FPGFEPLTPWILDLLGHYAVMNNPTR.[Q]		1	4	2	F4ZW63	F4ZW63 [234-259]		0	2998.53	0.312	0.62	0	0	155.3	48.5	96.2					High	Peak Found	High	High	0.00185529	0.000320003	1.27474	29	0.00206566	0.003367	High	0.00185529	0.000320003	1.27474	29	0.00206566	0.003367	High	0.00185529	0.000320003	1.27474	29	0.00206566	0.003367	88.86
		FALSE	High	[R].FPGFEPLTPWILDLLGHYAVMNNPTR.[Q]	1xDeamidated [N]	1	4	4	F4ZW63	F4ZW63 [234-259]		0	2999.51											Not Reliable	High	n/a	High	High	0.00185529	0.0147923	0.403288	5	0.0426198	0.003367	High	0.00185529	0.0147923	0.403288	5	0.0426198	0.003367	High	0.00185529	0.0147923	0.403288	5	0.0426198	0.003367
		FALSE	High	[R].IRFPGFEPLTPWILDLLGHYAVMNNPTR.[Q]		1	4	2	F4ZW63	F4ZW63 [232-259]		1	3267.71	0.11	1.385	0	0	120.3	13.2	166.6					High	Peak Found	High	High	0.00185529	2.75543e-07	2.87756	23	7.75175e-06	0.003367	High	0.00185529	2.75543e-07	2.87756	23	7.75175e-06	0.003367	High	0.00185529	2.75543e-07	2.87756	23	7.75175e-06	0.003367	85.87
FALSE	High	Master Protein	A0A8V8TQ18	Clathrin heavy chain OS=Homo sapiens OX=9606 GN=CLTC PE=1 SV=2	0	8.966	4	3	6	3	1721	196.2	5.74	79	3	transport	plasma membrane;other membranes;cytosol;ER/Golgi	other molecular function	Pf00637, Pf01394, Pf09268, Pf13838		ENSG00000141367	CLTC	A0A8V8TQ18	Synaptic vesicle pathway; Ebola virus infection in host; Fragile X syndrome; 7q11.23 copy number variation syndrome		4	0	1.604	0.117	186.27	0	145.4	152.5	2.1	0.623	0.026	186.27	0	145.4	152.5	2.1	8.531	39.172	0	0	145.4	152.5	2.1
	Checked	Protein Group ID	# Proteins	# Unique Peptides	# Peptides	# PSMs	Group Description	Found in Sample: F1: Sample	Found in Sample: F3: Sample	Found in Sample: F5: Sample
	FALSE	25	18	3	3	6	[Master Protein] Clathrin heavy chain OS=Homo sapiens OX=9606 GN=CLTC PE=1 SV=2	High	High	Peak Found
		Checked	Confidence	Annotated Sequence	Modifications	# Protein Groups	# Proteins	# PSMs	Master Protein Accessions	Positions in Master Proteins	Modifications in Master Proteins	# Missed Cleavages	Theo. MH+ [Da]	Abundance Ratio: (F3) / (F1)	Abundance Ratio: (F5) / (F1)	Abundance Ratio Variability [%]: (F3) / (F1)	Abundance Ratio Variability [%]: (F5) / (F1)	Abundances (Grouped): F1	Abundances (Grouped): F3	Abundances (Grouped): F5	Abundances (Grouped) CV [%]: F1	Abundances (Grouped) CV [%]: F3	Abundances (Grouped) CV [%]: F5	Quan Info	Found in Sample: F1: Sample	Found in Sample: F3: Sample	Found in Sample: F5: Sample	Confidence (by Search Engine): Mascot	q-Value (by Search Engine): Mascot	PEP (by Search Engine): Mascot	SVM Score (by Search Engine): Mascot	Ions Score (by Search Engine): Mascot	PEP	q-Value	Confidence (by Search Engine): Mascot	q-Value (by Search Engine): Mascot	PEP (by Search Engine): Mascot	SVM Score (by Search Engine): Mascot	Ions Score (by Search Engine): Mascot	PEP	q-Value	Confidence (by Search Engine): Mascot	q-Value (by Search Engine): Mascot	PEP (by Search Engine): Mascot	SVM Score (by Search Engine): Mascot	Ions Score (by Search Engine): Mascot	PEP	q-Value	Top Apex RT [min]
		FALSE	High	[R].AIQFYLEFKPLLLNDLLMVLSPR.[L]		1	17	1	A0A8V8TQ18	A0A8V8TQ18 [1446-1468]		0	2733.54	4.592	0.117	0	0	52.5	241.3	6.2					Peak Found	High	Peak Found	High	0.00185529	0.000926142	1.03336	57	0.00478848	0.003367	High	0.00185529	0.000926142	1.03336	57	0.00478848	0.003367	High	0.00185529	0.000926142	1.03336	57	0.00478848	0.003367	90.93
		FALSE	High	[R].AIQFYLEFKPLLLNDLLMVLSPR.[L]	1xDeamidated [Q3]	1	17	1	A0A8V8TQ18	A0A8V8TQ18 [1446-1468]		0	2734.53											No Quan Values	High	n/a	n/a	High	0.00290698	0.0500624	0.123429	17	0.110211	0.00542005	High	0.00290698	0.0500624	0.123429	17	0.110211	0.00542005	High	0.00290698	0.0500624	0.123429	17	0.110211	0.00542005
		FALSE	High	[K].SFEGLFYFLGSIVNFSQDPDVHFK.[Y]		1	17	1	A0A8V8TQ18	A0A8V8TQ18 [707-730]		0	2793.36	0.561	0.01	0		128.2	71.8						High	Peak Found	n/a	High	0.00185529	0.000140852	1.46111	36	0.00107907	0.003367	High	0.00185529	0.000140852	1.46111	36	0.00107907	0.003367	High	0.00185529	0.000140852	1.46111	36	0.00107907	0.003367	90.06
		FALSE	High	[K].SFEGLFYFLGSIVNFSQDPDVHFK.[Y]	1xDeamidated [N/Q]	1	17	2	A0A8V8TQ18	A0A8V8TQ18 [707-730]		0	2794.34											Not Reliable	High	n/a	n/a	High	0.00290698	0.0430417	0.158418	9	0.0980674	0.00542005	High	0.00290698	0.0430417	0.158418	9	0.0980674	0.00542005	High	0.00290698	0.0430417	0.158418	9	0.0980674	0.00542005
		FALSE	High	[K].LTDQLPLIIVCDRFDFVHDLVLYLYR.[N]	1xCarbamidomethyl [C11]	1	17	1	A0A8V8TQ18	A0A8V8TQ18 [768-793]		1	3236.72											No Quan Values	High	n/a	n/a	High	0.00185529	0.00542248	0.631781	3	0.0193466	0.003367	High	0.00185529	0.00542248	0.631781	3	0.0193466	0.003367	High	0.00185529	0.00542248	0.631781	3	0.0193466	0.003367
FALSE	High	Master Protein	P33947	ER lumen protein-retaining receptor 2 OS=Homo sapiens OX=9606 GN=KDELR2 PE=1 SV=1	0	8.947	9	2	5	2	212	24.4	8.72	81	2	transport;other biological processes	other membranes;ER/Golgi	other molecular function	Pf00810	11014	ENSG00000136240	KDELR2	A4D2P4; hsa:11014; P33947; Q6IPC5; Q96E30		COPI-dependent Golgi-to-ER retrograde traffic; COPI-mediated anterograde transport	2	0	0.559	1.099	0	0	38.6	218.9	42.4	1.788	1.964	0	0	38.6	218.9	42.4	0.91	0.509	0	0	38.6	218.9	42.4
	Checked	Protein Group ID	# Proteins	# Unique Peptides	# Peptides	# PSMs	Group Description	Found in Sample: F1: Sample	Found in Sample: F3: Sample	Found in Sample: F5: Sample
	FALSE	8	2	2	2	5	[Master Protein] ER lumen protein-retaining receptor 2 OS=Homo sapiens OX=9606 GN=KDELR2 PE=1 SV=1	High	High	High
		Checked	Confidence	Annotated Sequence	Modifications	# Protein Groups	# Proteins	# PSMs	Master Protein Accessions	Positions in Master Proteins	Modifications in Master Proteins	# Missed Cleavages	Theo. MH+ [Da]	Abundance Ratio: (F3) / (F1)	Abundance Ratio: (F5) / (F1)	Abundance Ratio Variability [%]: (F3) / (F1)	Abundance Ratio Variability [%]: (F5) / (F1)	Abundances (Grouped): F1	Abundances (Grouped): F3	Abundances (Grouped): F5	Abundances (Grouped) CV [%]: F1	Abundances (Grouped) CV [%]: F3	Abundances (Grouped) CV [%]: F5	Quan Info	Found in Sample: F1: Sample	Found in Sample: F3: Sample	Found in Sample: F5: Sample	Confidence (by Search Engine): Mascot	q-Value (by Search Engine): Mascot	PEP (by Search Engine): Mascot	SVM Score (by Search Engine): Mascot	Ions Score (by Search Engine): Mascot	PEP	q-Value	Confidence (by Search Engine): Mascot	q-Value (by Search Engine): Mascot	PEP (by Search Engine): Mascot	SVM Score (by Search Engine): Mascot	Ions Score (by Search Engine): Mascot	PEP	q-Value	Confidence (by Search Engine): Mascot	q-Value (by Search Engine): Mascot	PEP (by Search Engine): Mascot	SVM Score (by Search Engine): Mascot	Ions Score (by Search Engine): Mascot	PEP	q-Value	Top Apex RT [min]
		FALSE	High	[R].LTGDLSHLAAIVILLLK.[I]		1	2	3	P33947	P33947 [6-22]		0	1790.11	0.559	1.099	0	0	112.9	63.1	124					High	High	High	High	0.00185529	1.29386e-07	3.04924	38	4.26163e-06	0.003367	High	0.00185529	1.29386e-07	3.04924	38	4.26163e-06	0.003367	High	0.00185529	1.29386e-07	3.04924	38	4.26163e-06	0.003367	88.55
		FALSE	High	[R].LTGDLSHLAAIVILLLKIWK.[T]		1	2	2	P33947	P33947 [6-25]		1	2217.37	100					100						n/a	High	n/a	High	0.00185529	2.3911e-05	1.86387	40	0.000265177	0.003367	High	0.00185529	2.3911e-05	1.86387	40	0.000265177	0.003367	High	0.00185529	2.3911e-05	1.86387	40	0.000265177	0.003367	90.99
FALSE	High	Master Protein	Q6UW68	Transmembrane protein 205 OS=Homo sapiens OX=9606 GN=TMEM205 PE=1 SV=1	0	8.159	16	2	9	2	189	21.2	8.62	224	2		other membranes		Pf13664	374882	ENSG00000105518	TMEM205	hsa:374882; Q6UW68			0	0	0.761	0.949	0	0	134.8	73	92.1	1.315		0		134.8	73	92.1	1.054		0		134.8	73	92.1
	Checked	Protein Group ID	# Proteins	# Unique Peptides	# Peptides	# PSMs	Group Description	Found in Sample: F1: Sample	Found in Sample: F3: Sample	Found in Sample: F5: Sample
	FALSE	19	2	2	2	9	[Master Protein] Transmembrane protein 205 OS=Homo sapiens OX=9606 GN=TMEM205 PE=1 SV=1	High	High	High
		Checked	Confidence	Annotated Sequence	Modifications	# Protein Groups	# Proteins	# PSMs	Master Protein Accessions	Positions in Master Proteins	Modifications in Master Proteins	# Missed Cleavages	Theo. MH+ [Da]	Abundance Ratio: (F3) / (F1)	Abundance Ratio: (F5) / (F1)	Abundance Ratio Variability [%]: (F3) / (F1)	Abundance Ratio Variability [%]: (F5) / (F1)	Abundances (Grouped): F1	Abundances (Grouped): F3	Abundances (Grouped): F5	Abundances (Grouped) CV [%]: F1	Abundances (Grouped) CV [%]: F3	Abundances (Grouped) CV [%]: F5	Quan Info	Found in Sample: F1: Sample	Found in Sample: F3: Sample	Found in Sample: F5: Sample	Confidence (by Search Engine): Mascot	q-Value (by Search Engine): Mascot	PEP (by Search Engine): Mascot	SVM Score (by Search Engine): Mascot	Ions Score (by Search Engine): Mascot	PEP	q-Value	Confidence (by Search Engine): Mascot	q-Value (by Search Engine): Mascot	PEP (by Search Engine): Mascot	SVM Score (by Search Engine): Mascot	Ions Score (by Search Engine): Mascot	PEP	q-Value	Confidence (by Search Engine): Mascot	q-Value (by Search Engine): Mascot	PEP (by Search Engine): Mascot	SVM Score (by Search Engine): Mascot	Ions Score (by Search Engine): Mascot	PEP	q-Value	Top Apex RT [min]
		FALSE	High	[R].YHGLSSLCNLGCVLSNGLCLAGLALEIR.[S]	3xCarbamidomethyl [C8; C12; C19]	1	2	3	Q6UW68	Q6UW68 [160-187]		0	3060.54	0.01	0.949		0	102.6		97.4					High	n/a	High	High	0.00185529	0.000334484	1.26468	45	0.00213934	0.003367	High	0.00185529	0.000334484	1.26468	45	0.00213934	0.003367	High	0.00185529	0.000334484	1.26468	45	0.00213934	0.003367	87.27
		FALSE	High	[R].YHGLSSLCNLGCVLSNGLCLAGLALEIRSL.[-]	3xCarbamidomethyl [C8; C12; C19]	1	2	2	Q6UW68	Q6UW68 [160-189]		1	3260.66	0.761	0.01	0		113.6	86.4						High	High	n/a	High	0.00185529	0.00267319	0.792553	49	0.0110693	0.003367	High	0.00185529	0.00267319	0.792553	49	0.0110693	0.003367	High	0.00185529	0.00267319	0.792553	49	0.0110693	0.003367	89.63
		FALSE	High	[R].YHGLSSLCNLGCVLSNGLCLAGLALEIRSL.[-]	3xCarbamidomethyl [C8; C12; C19]; 1xDeamidated [N]	1	2	4	Q6UW68	Q6UW68 [160-189]		1	3261.64		100					100					High	n/a	High	High	0.00185529	2.7126e-05	1.83522	67	0.000293018	0.003367	High	0.00185529	2.7126e-05	1.83522	67	0.000293018	0.003367	High	0.00185529	2.7126e-05	1.83522	67	0.000293018	0.003367	89.76
FALSE	High	Master Protein	P00352	Aldehyde dehydrogenase 1A1 OS=Homo sapiens OX=9606 GN=ALDH1A1 PE=1 SV=2	0	8.142	8	2	9	2	501	54.8	6.73	133	2	other metabolic processes;other biological processes	cytosol;other cell component	enzyme regulator activity;other molecular function	Pf00171	216	ENSG00000165092	ALDH1A1	hsa:216; O00768; P00352; Q5SYR1	Folate-alcohol and cancer pathway hypotheses; Fatty acid omega-oxidation; Dopaminergic neurogenesis; Amino acid metabolism; Ethanol effects on histone modifications; Disorders of fructose metabolism; Omega-6-fatty acids in senescence; Vitamin A and carotenoid metabolism	Developmental Lineage of Mammary Stem Cells; RA biosynthesis pathway; Ethanol oxidation; Fructose catabolism; Developmental Lineage of Mammary Gland Luminal Epithelial Cells; Developmental Lineage of Mammary Gland Myoepithelial Cells	14	0	0.062	1.333	366.3	22.36	136.5	2.7	160.8	16.187	21.575	366.3	310.84	136.5	2.7	160.8	0.75	0.046	22.36	310.84	136.5	2.7	160.8
	Checked	Protein Group ID	# Proteins	# Unique Peptides	# Peptides	# PSMs	Group Description	Found in Sample: F1: Sample	Found in Sample: F3: Sample	Found in Sample: F5: Sample
	FALSE	112	8	2	2	9	[Master Protein] Aldehyde dehydrogenase 1A1 OS=Homo sapiens OX=9606 GN=ALDH1A1 PE=1 SV=2	High	Peak Found	High
		Checked	Confidence	Annotated Sequence	Modifications	# Protein Groups	# Proteins	# PSMs	Master Protein Accessions	Positions in Master Proteins	Modifications in Master Proteins	# Missed Cleavages	Theo. MH+ [Da]	Abundance Ratio: (F3) / (F1)	Abundance Ratio: (F5) / (F1)	Abundance Ratio Variability [%]: (F3) / (F1)	Abundance Ratio Variability [%]: (F5) / (F1)	Abundances (Grouped): F1	Abundances (Grouped): F3	Abundances (Grouped): F5	Abundances (Grouped) CV [%]: F1	Abundances (Grouped) CV [%]: F3	Abundances (Grouped) CV [%]: F5	Quan Info	Found in Sample: F1: Sample	Found in Sample: F3: Sample	Found in Sample: F5: Sample	Confidence (by Search Engine): Mascot	q-Value (by Search Engine): Mascot	PEP (by Search Engine): Mascot	SVM Score (by Search Engine): Mascot	Ions Score (by Search Engine): Mascot	PEP	q-Value	Confidence (by Search Engine): Mascot	q-Value (by Search Engine): Mascot	PEP (by Search Engine): Mascot	SVM Score (by Search Engine): Mascot	Ions Score (by Search Engine): Mascot	PEP	q-Value	Confidence (by Search Engine): Mascot	q-Value (by Search Engine): Mascot	PEP (by Search Engine): Mascot	SVM Score (by Search Engine): Mascot	Ions Score (by Search Engine): Mascot	PEP	q-Value	Top Apex RT [min]
		FALSE	High	[R].ANNTFYGLSAGVFTK.[D]		1	4	2	P00352	P00352 [421-435]		0	1589.8	0.317	1.549	0	0	104.7	33.2	162.1					High	Peak Found	High	High	0.00185529	0.0206898	0.326666	40	0.0554376	0.003367	High	0.00185529	0.0206898	0.326666	40	0.0554376	0.003367	High	0.00185529	0.0206898	0.326666	40	0.0554376	0.003367	56.39
		FALSE	High	[R].HEPIGVCGQIIPWNFPLVMLIWK.[I]	1xCarbamidomethyl [C7]	1	7	5	P00352	P00352 [157-179]		0	2747.46	0.012	1.147	0	0	139	1.7	159.4					High	Peak Found	High	High	0.00185529	4.99846e-07	2.7423	55	1.24195e-05	0.003367	High	0.00185529	4.99846e-07	2.7423	55	1.24195e-05	0.003367	High	0.00185529	4.99846e-07	2.7423	55	1.24195e-05	0.003367	86.26
		FALSE	High	[R].HEPIGVCGQIIPWNFPLVMLIWK.[I]	1xCarbamidomethyl [C7]; 1xDeamidated [N14]	1	7	1	P00352	P00352 [157-179]		0	2748.44											Not Reliable	High	n/a	n/a	High	0.00185529	0.0256724	0.27728	13	0.0656206	0.003367	High	0.00185529	0.0256724	0.27728	13	0.0656206	0.003367	High	0.00185529	0.0256724	0.27728	13	0.0656206	0.003367
		FALSE	High	[R].HEPIGVCGQIIPWNFPLVMLIWK.[I]	1xCarbamidomethyl [C7]; 1xOxidation [M19]	1	7	1	P00352	P00352 [157-179]		0	2763.45		100					100					n/a	n/a	High	High	0.00290698	0.0811938	0.0102569	5	0.159641	0.00542005	High	0.00290698	0.0811938	0.0102569	5	0.159641	0.00542005	High	0.00290698	0.0811938	0.0102569	5	0.159641	0.00542005	82.86
FALSE	High	Master Protein	P29401	Transketolase OS=Homo sapiens OX=9606 GN=TKT PE=1 SV=3	0	7.939	10	2	10	2	623	67.8	7.66	158	2	other metabolic processes;other biological processes	other membranes;cytosol;ER/Golgi;nucleus;other cytoplasmic organelle	other molecular function	Pf00456, Pf02779, Pf02780	7086	ENSG00000163931	TKT	A8K089; B4DE31; E7EPA7; hsa:7086; P29401; Q8TBA3; Q96HH3	Pentose phosphate metabolism; VEGFA-VEGFR2 signaling; Metabolic reprogramming in colon cancer; Thiamine metabolic pathways	NFE2L2 regulates pentose phosphate pathway genes; Pentose phosphate pathway; Insulin effects increased synthesis of Xylulose-5-Phosphate	7	0	0.379	1.249	0	15.08	123.7	21.5	154.8	2.638	3.295	0	0	123.7	21.5	154.8	0.801	0.303	15.08	0	123.7	21.5	154.8
	Checked	Protein Group ID	# Proteins	# Unique Peptides	# Peptides	# PSMs	Group Description	Found in Sample: F1: Sample	Found in Sample: F3: Sample	Found in Sample: F5: Sample
	FALSE	86	6	2	2	10	[Master Protein] Transketolase OS=Homo sapiens OX=9606 GN=TKT PE=1 SV=3	High	High	High
		Checked	Confidence	Annotated Sequence	Modifications	# Protein Groups	# Proteins	# PSMs	Master Protein Accessions	Positions in Master Proteins	Modifications in Master Proteins	# Missed Cleavages	Theo. MH+ [Da]	Abundance Ratio: (F3) / (F1)	Abundance Ratio: (F5) / (F1)	Abundance Ratio Variability [%]: (F3) / (F1)	Abundance Ratio Variability [%]: (F5) / (F1)	Abundances (Grouped): F1	Abundances (Grouped): F3	Abundances (Grouped): F5	Abundances (Grouped) CV [%]: F1	Abundances (Grouped) CV [%]: F3	Abundances (Grouped) CV [%]: F5	Quan Info	Found in Sample: F1: Sample	Found in Sample: F3: Sample	Found in Sample: F5: Sample	Confidence (by Search Engine): Mascot	q-Value (by Search Engine): Mascot	PEP (by Search Engine): Mascot	SVM Score (by Search Engine): Mascot	Ions Score (by Search Engine): Mascot	PEP	q-Value	Confidence (by Search Engine): Mascot	q-Value (by Search Engine): Mascot	PEP (by Search Engine): Mascot	SVM Score (by Search Engine): Mascot	Ions Score (by Search Engine): Mascot	PEP	q-Value	Confidence (by Search Engine): Mascot	q-Value (by Search Engine): Mascot	PEP (by Search Engine): Mascot	SVM Score (by Search Engine): Mascot	Ions Score (by Search Engine): Mascot	PEP	q-Value	Top Apex RT [min]
		FALSE	High	[K].GHAAPILYAVWAEAGFLAEAELLNLRK.[I]		1	6	5	P29401	P29401 [76-102]		1	2923.58	0.379	1.249	0	0	114.1	43.3	142.6					High	High	High	High	0.00185529	5.86754e-06	2.18294	40	8.72272e-05	0.003367	High	0.00185529	5.86754e-06	2.18294	40	8.72272e-05	0.003367	High	0.00185529	5.86754e-06	2.18294	40	8.72272e-05	0.003367	88.19
		FALSE	High	[K].GHAAPILYAVWAEAGFLAEAELLNLRK.[I]	1xDeamidated [N24]	1	6	2	P29401	P29401 [76-102]		1	2924.57	0.01	0.805		0	110.8		89.2					High	n/a	Peak Found	High	0.00185529	0.0275196	0.261352	11	0.0692761	0.003367	High	0.00185529	0.0275196	0.261352	11	0.0692761	0.003367	High	0.00185529	0.0275196	0.261352	11	0.0692761	0.003367	88.26
		FALSE	High	[R].ISSIQATTAAGSGHPTSCCSAAEIMAVLFFHTMR.[Y]	2xCarbamidomethyl [C18; C19]	1	5	3	P29401	P29401 [24-57]		0	3610.69	0.01	1.376		0	84.2		115.8					High	High	High	High	0.00185529	0.000288534	1.29825	65	0.00190321	0.003367	High	0.00185529	0.000288534	1.29825	65	0.00190321	0.003367	High	0.00185529	0.000288534	1.29825	65	0.00190321	0.003367	68.45
FALSE	High	Master Protein	Q13740	CD166 antigen OS=Homo sapiens OX=9606 GN=ALCAM PE=1 SV=2	0	7.925	10	3	48	3	583	65.1	6.25	100	3	cell adhesion;cell organization and biogenesis;developmental processes;signal transduction;other biological processes	plasma membrane;other membranes;other cell component	signal transduction activity or receptor binding;other molecular function	Pf08205, Pf13927	214	ENSG00000170017	ALCAM	B2RNS3; B4DTU0; hsa:214; O60892; Q13740; Q1HGM8; Q1HGM9; Q6PEY4; Q6ZS95		L1CAM interactions	1	0	100	100				121.3	78.7	0.01	0.545		122.82		121.3	78.7	0.01	1.835		122.82		121.3	78.7
	Checked	Protein Group ID	# Proteins	# Unique Peptides	# Peptides	# PSMs	Group Description	Found in Sample: F1: Sample	Found in Sample: F3: Sample	Found in Sample: F5: Sample
	FALSE	42	5	3	3	48	[Master Protein] CD166 antigen OS=Homo sapiens OX=9606 GN=ALCAM PE=1 SV=2	n/a	High	High
		Checked	Confidence	Annotated Sequence	Modifications	# Protein Groups	# Proteins	# PSMs	Master Protein Accessions	Positions in Master Proteins	Modifications in Master Proteins	# Missed Cleavages	Theo. MH+ [Da]	Abundance Ratio: (F3) / (F1)	Abundance Ratio: (F5) / (F1)	Abundance Ratio Variability [%]: (F3) / (F1)	Abundance Ratio Variability [%]: (F5) / (F1)	Abundances (Grouped): F1	Abundances (Grouped): F3	Abundances (Grouped): F5	Abundances (Grouped) CV [%]: F1	Abundances (Grouped) CV [%]: F3	Abundances (Grouped) CV [%]: F5	Quan Info	Found in Sample: F1: Sample	Found in Sample: F3: Sample	Found in Sample: F5: Sample	Confidence (by Search Engine): Mascot	q-Value (by Search Engine): Mascot	PEP (by Search Engine): Mascot	SVM Score (by Search Engine): Mascot	Ions Score (by Search Engine): Mascot	PEP	q-Value	Confidence (by Search Engine): Mascot	q-Value (by Search Engine): Mascot	PEP (by Search Engine): Mascot	SVM Score (by Search Engine): Mascot	Ions Score (by Search Engine): Mascot	PEP	q-Value	Confidence (by Search Engine): Mascot	q-Value (by Search Engine): Mascot	PEP (by Search Engine): Mascot	SVM Score (by Search Engine): Mascot	Ions Score (by Search Engine): Mascot	PEP	q-Value	Top Apex RT [min]
		FALSE	High	[R].SSNTYTLTDVR.[R]	1xBiotin-tyramide [Y5]	1	2	2	Q13740	Q13740 [294-304]		0	1617.76	100	100				159.2	40.8					n/a	Peak Found	High	High	0.00290698	0.0759996	0.0258692	14	0.151805	0.00542005	High	0.00290698	0.0759996	0.0258692	14	0.151805	0.00542005	High	0.00290698	0.0759996	0.0258692	14	0.151805	0.00542005	50.08
		FALSE	High	[K].ADIQMPFTCSVTYYGPSGQK.[T]	1xCarbamidomethyl [C9]; 1xBiotin-tyramide [Y14]	1	5	1	Q13740	Q13740 [212-231]		0	2611.17	100					100						n/a	High	n/a	High	0.00185529	0.0314514	0.230699	18	0.0768718	0.003367	High	0.00185529	0.0314514	0.230699	18	0.0768718	0.003367	High	0.00185529	0.0314514	0.230699	18	0.0768718	0.003367	60.05
		FALSE	High	[K].TIHSEQAVFDIYYPTEQVTIQVLPPK.[N]	1xBiotin-tyramide [Y]	1	4	26	Q13740	Q13740 [232-257]		0	3377.71	100	100				92.6	107.4					n/a	High	High	High	0.00185529	3.16466e-05	1.80021	49	0.000331038	0.003367	High	0.00185529	3.16466e-05	1.80021	49	0.000331038	0.003367	High	0.00185529	3.16466e-05	1.80021	49	0.000331038	0.003367	65.26
		FALSE	High	[K].TIHSEQAVFDIYYPTEQVTIQVLPPK.[N]	1xBiotin-tyramide [Y]; 1xDeamidated [Q]	1	4	18	Q13740	Q13740 [232-257]		0	3378.7											No Quan Values	n/a	High	High	High	0.00185529	0.0172013	0.368855	13	0.0479735	0.003367	High	0.00185529	0.0172013	0.368855	13	0.0479735	0.003367	High	0.00185529	0.0172013	0.368855	13	0.0479735	0.003367
		FALSE	High	[K].TIHSEQAVFDIYYPTEQVTIQVLPPK.[N]	2xBiotin-tyramide [Y12; Y13]	1	4	1	Q13740	Q13740 [232-257]		0	3738.86	100					100						n/a	High	n/a	High	0.00185529	0.0249121	0.284167	7	0.0640986	0.003367	High	0.00185529	0.0249121	0.284167	7	0.0640986	0.003367	High	0.00185529	0.0249121	0.284167	7	0.0640986	0.003367	66.43
FALSE	High	Master Protein	B3KUD3	Actin OS=Homo sapiens OX=9606 PE=2 SV=1	0	7.91	22	5	23	1	342	37.8	5.73	59	5		cytoskeleton;other cell component	other molecular function								0	0
	Checked	Protein Group ID	# Proteins	# Unique Peptides	# Peptides	# PSMs	Group Description	Found in Sample: F1: Sample	Found in Sample: F3: Sample	Found in Sample: F5: Sample
	FALSE	126	15	1	5	23	[Master Protein] Actin OS=Homo sapiens OX=9606 PE=2 SV=1	High	High	High
		Checked	Confidence	Annotated Sequence	Modifications	# Protein Groups	# Proteins	# PSMs	Master Protein Accessions	Positions in Master Proteins	Modifications in Master Proteins	# Missed Cleavages	Theo. MH+ [Da]	Abundance Ratio: (F3) / (F1)	Abundance Ratio: (F5) / (F1)	Abundance Ratio Variability [%]: (F3) / (F1)	Abundance Ratio Variability [%]: (F5) / (F1)	Abundances (Grouped): F1	Abundances (Grouped): F3	Abundances (Grouped): F5	Abundances (Grouped) CV [%]: F1	Abundances (Grouped) CV [%]: F3	Abundances (Grouped) CV [%]: F5	Quan Info	Found in Sample: F1: Sample	Found in Sample: F3: Sample	Found in Sample: F5: Sample	Confidence (by Search Engine): Mascot	q-Value (by Search Engine): Mascot	PEP (by Search Engine): Mascot	SVM Score (by Search Engine): Mascot	Ions Score (by Search Engine): Mascot	PEP	q-Value	Confidence (by Search Engine): Mascot	q-Value (by Search Engine): Mascot	PEP (by Search Engine): Mascot	SVM Score (by Search Engine): Mascot	Ions Score (by Search Engine): Mascot	PEP	q-Value	Confidence (by Search Engine): Mascot	q-Value (by Search Engine): Mascot	PEP (by Search Engine): Mascot	SVM Score (by Search Engine): Mascot	Ions Score (by Search Engine): Mascot	PEP	q-Value	Top Apex RT [min]
		FALSE	High	[R].DLTDYLMK.[I]		3	44	1	V9HVZ7; B3KUD3; B3KWQ3	V9HVZ7 [32-39]; B3KUD3 [151-158]; B3KWQ3 [62-69]		0	998.486	0.422	0.215	0	0	183.2	77.4	39.5				Shared	High	Peak Found	Peak Found	High	0.00290698	0.043178	0.157687	27	0.0983077	0.00542005	High	0.00290698	0.043178	0.157687	27	0.0983077	0.00542005	High	0.00290698	0.043178	0.157687	27	0.0983077	0.00542005	53.49
		FALSE	High	[K].EITALAPSTMK.[I]		2	42	1	B3KUD3; B3KWQ3	B3KUD3 [283-293]; B3KWQ3 [194-204]		0	1161.62	0.499	0.319	0	0	165	82.4	52.6				Shared	High	Peak Found	Peak Found	High	0.00185529	0.0241098	0.291664	32	0.0624807	0.003367	High	0.00185529	0.0241098	0.291664	32	0.0624807	0.003367	High	0.00185529	0.0241098	0.291664	32	0.0624807	0.003367	39.17
		FALSE	High	[R].AVFPSIVGRPR.[HQ]		2	53	3	B3KUD3; Q6S8J3	B3KUD3 [31-41]; Q6S8J3 [729-739]		0	1198.71	0.499	0.506	0	0	149.6	74.7	75.7				Shared	High	High	High	High	0.00185529	0.0222272	0.310272	14	0.0586344	0.003367	High	0.00185529	0.0222272	0.310272	14	0.0586344	0.003367	High	0.00185529	0.0222272	0.310272	14	0.0586344	0.003367	41.69
		FALSE	High	[KR].SYELPDGQVITIGNER.[F]		4	52	2	V9HVZ7; B3KUD3; Q6S8J3; B3KWQ3	V9HVZ7 [87-102]; B3KUD3 [206-221]; Q6S8J3 [939-954]; B3KWQ3 [117-132]		0	1790.89	0.489	0.459	0	0	154	75.3	70.7				Shared	High	Peak Found	High	High	0.00185529	0.0162486	0.381861	34	0.0458779	0.003367	High	0.00185529	0.0162486	0.381861	34	0.0458779	0.003367	High	0.00185529	0.0162486	0.381861	34	0.0458779	0.003367	55.17
		FALSE	High	[K].MTQIMFETFNVPAMYVAIQTVLSLYASGR.[T]	2xOxidation [M]	1	1	15	B3KUD3	B3KUD3 [86-114]		0	3313.63											No Quan Values	High	High	High	High	0.00185529	0.00420552	0.689567	19	0.0158314	0.003367	High	0.00185529	0.00420552	0.689567	19	0.0158314	0.003367	High	0.00185529	0.00420552	0.689567	19	0.0158314	0.003367
		FALSE	High	[K].MTQIMFETFNVPAMYVAIQTVLSLYASGR.[T]	3xOxidation [M1; M5; M14]	1	1	1	B3KUD3	B3KUD3 [86-114]		0	3329.63											No Quan Values	High	n/a	n/a	High	0.00185529	0.01679	0.37438	18	0.047072	0.003367	High	0.00185529	0.01679	0.37438	18	0.047072	0.003367	High	0.00185529	0.01679	0.37438	18	0.047072	0.003367
FALSE	High	Master Protein	P18084	Integrin beta-5 OS=Homo sapiens OX=9606 GN=ITGB5 PE=1 SV=1	0	7.638	4	3	10	3	799	88	6.06	341	3	cell adhesion;cell organization and biogenesis;stress response;developmental processes;signal transduction;other biological processes	plasma membrane;other membranes;other cell component	signal transduction activity or receptor binding;other molecular function	Pf00362, Pf07965, Pf08725, Pf17205, Pf18372, Pf23105	3693	ENSG00000082781	ITGB5	B0LPF8; B2RD70; hsa:3693; P18084	Integrin-mediated cell adhesion; Arrhythmogenic right ventricular cardiomyopathy; miRNA targets in ECM and membrane receptors; Focal adhesion; VEGFA-VEGFR2 signaling; Focal adhesion: PI3K-Akt-mTOR-signaling; PI3K-Akt signaling; Mechanoregulation and pathology of YAP/TAZ via Hippo and non-Hippo mechanisms	Integrin cell surface interactions; ECM proteoglycans; Syndecan interactions; Molecules associated with elastic fibres; TGF-beta receptor signaling activates SMADs; Smooth Muscle Contraction; Cross-presentation of particulate exogenous antigens (phagosomes)	15	0	0.351	0.82	0	0	43.4	181.3	75.3	2.847	0.242	0	6.16	43.4	181.3	75.3	1.22	4.126	0	6.16	43.4	181.3	75.3
	Checked	Protein Group ID	# Proteins	# Unique Peptides	# Peptides	# PSMs	Group Description	Found in Sample: F1: Sample	Found in Sample: F3: Sample	Found in Sample: F5: Sample
	FALSE	204	3	3	3	10	[Master Protein] Integrin beta-5 OS=Homo sapiens OX=9606 GN=ITGB5 PE=1 SV=1	High	High	High
		Checked	Confidence	Annotated Sequence	Modifications	# Protein Groups	# Proteins	# PSMs	Master Protein Accessions	Positions in Master Proteins	Modifications in Master Proteins	# Missed Cleavages	Theo. MH+ [Da]	Abundance Ratio: (F3) / (F1)	Abundance Ratio: (F5) / (F1)	Abundance Ratio Variability [%]: (F3) / (F1)	Abundance Ratio Variability [%]: (F5) / (F1)	Abundances (Grouped): F1	Abundances (Grouped): F3	Abundances (Grouped): F5	Abundances (Grouped) CV [%]: F1	Abundances (Grouped) CV [%]: F3	Abundances (Grouped) CV [%]: F5	Quan Info	Found in Sample: F1: Sample	Found in Sample: F3: Sample	Found in Sample: F5: Sample	Confidence (by Search Engine): Mascot	q-Value (by Search Engine): Mascot	PEP (by Search Engine): Mascot	SVM Score (by Search Engine): Mascot	Ions Score (by Search Engine): Mascot	PEP	q-Value	Confidence (by Search Engine): Mascot	q-Value (by Search Engine): Mascot	PEP (by Search Engine): Mascot	SVM Score (by Search Engine): Mascot	Ions Score (by Search Engine): Mascot	PEP	q-Value	Confidence (by Search Engine): Mascot	q-Value (by Search Engine): Mascot	PEP (by Search Engine): Mascot	SVM Score (by Search Engine): Mascot	Ions Score (by Search Engine): Mascot	PEP	q-Value	Top Apex RT [min]
		FALSE	High	[R].YQTNPCIGYK.[L]	1xCarbamidomethyl [C6]; 1xBiotin-tyramide [Y9]	1	3	1	P18084	P18084 [197-206]		0	1604.72	100	100				162.2	37.8					n/a	High	Peak Found	High	0.00185529	0.00163884	0.903721	57	0.00751946	0.003367	High	0.00185529	0.00163884	0.903721	57	0.00751946	0.003367	High	0.00185529	0.00163884	0.903721	57	0.00751946	0.003367	45.43
		FALSE	High	[K].DISPFSYTAPR.[Y]	1xBiotin-tyramide [Y7]	1	3	3	P18084	P18084 [186-196]		0	1614.76	100	100				161	39					n/a	High	High	High	0.00185529	0.000491118	1.17745	76	0.00289903	0.003367	High	0.00185529	0.000491118	1.17745	76	0.00289903	0.003367	High	0.00185529	0.000491118	1.17745	76	0.00289903	0.003367	56.31
		FALSE	High	[K].NIIQLIINAYNSIR.[S]		1	1	6	P18084	P18084 [366-379]		0	1644.94	0.351	0.82	0	0	138.2	48.5	113.3					High	High	High	High	0.00185529	0.000136991	1.46743	70	0.00105557	0.003367	High	0.00185529	0.000136991	1.46743	70	0.00105557	0.003367	High	0.00185529	0.000136991	1.46743	70	0.00105557	0.003367	88.62
FALSE	High	Master Protein	P10809	60 kDa heat shock protein, mitochondrial OS=Homo sapiens OX=9606 GN=HSPD1 PE=1 SV=2	0	7.285	21	5	8	5	573	61	5.87	74	5	cell cycle OR cell proliferation;cell organization and biogenesis;protein metabolism;DNA metabolism;other metabolic processes;stress response;transport;developmental processes;signal transduction;other biological processes	non-structural extracellular;plasma membrane;other membranes;cytosol;cytoskeleton;mitochondrion;other cytoplasmic organelle;other cell component	enzyme regulator activity;nucleic acid binding activity;other molecular function	Pf00118	3329	ENSG00000144381	HSPD1	B2R5M6; B7Z712; hsa:3329; P10809; Q38L19; Q9UCR6	Apoptosis-related network due to altered Notch3 in ovarian cancer; 8p23.1 copy number variation syndrome; Disorders of mitochondrial homeostatis, dynamics, protein import, and quality control; Deregulating cellular metabolism through non-genotoxic carcinogens; Sudden infant death syndrome (SIDS) susceptibility pathways	Mitochondrial protein import; Mitochondrial protein degradation; Mitochondrial unfolded protein response (UPRmt); TFAP2A acts as a transcriptional repressor during retinoic acid induced cell differentiation	9	0	0.735	0.512	24.28	1.76	186.7	73.7	39.7	1.36	0.688	24.28	0	186.7	73.7	39.7	1.953	1.453	1.76	0	186.7	73.7	39.7
	Checked	Protein Group ID	# Proteins	# Unique Peptides	# Peptides	# PSMs	Group Description	Found in Sample: F1: Sample	Found in Sample: F3: Sample	Found in Sample: F5: Sample
	FALSE	176	23	5	5	8	[Master Protein] 60 kDa heat shock protein, mitochondrial OS=Homo sapiens OX=9606 GN=HSPD1 PE=1 SV=2	High	High	High
		Checked	Confidence	Annotated Sequence	Modifications	# Protein Groups	# Proteins	# PSMs	Master Protein Accessions	Positions in Master Proteins	Modifications in Master Proteins	# Missed Cleavages	Theo. MH+ [Da]	Abundance Ratio: (F3) / (F1)	Abundance Ratio: (F5) / (F1)	Abundance Ratio Variability [%]: (F3) / (F1)	Abundance Ratio Variability [%]: (F5) / (F1)	Abundances (Grouped): F1	Abundances (Grouped): F3	Abundances (Grouped): F5	Abundances (Grouped) CV [%]: F1	Abundances (Grouped) CV [%]: F3	Abundances (Grouped) CV [%]: F5	Quan Info	Found in Sample: F1: Sample	Found in Sample: F3: Sample	Found in Sample: F5: Sample	Confidence (by Search Engine): Mascot	q-Value (by Search Engine): Mascot	PEP (by Search Engine): Mascot	SVM Score (by Search Engine): Mascot	Ions Score (by Search Engine): Mascot	PEP	q-Value	Confidence (by Search Engine): Mascot	q-Value (by Search Engine): Mascot	PEP (by Search Engine): Mascot	SVM Score (by Search Engine): Mascot	Ions Score (by Search Engine): Mascot	PEP	q-Value	Confidence (by Search Engine): Mascot	q-Value (by Search Engine): Mascot	PEP (by Search Engine): Mascot	SVM Score (by Search Engine): Mascot	Ions Score (by Search Engine): Mascot	PEP	q-Value	Top Apex RT [min]
		FALSE	High	[R].AAVEEGIVLGGGCALLR.[C]	1xCarbamidomethyl [C13]	1	8	1	P10809	P10809 [430-446]		0	1684.91	0.362	0.01	0		146.9	53.1						High	Peak Found	n/a	High	0.00185529	0.0268671	0.266855	10	0.0679914	0.003367	High	0.00185529	0.0268671	0.266855	10	0.0679914	0.003367	High	0.00185529	0.0268671	0.266855	10	0.0679914	0.003367	55.75
		FALSE	High	[R].ALMLQGVDLLADAVAVTMGPK.[G-]		1	19	1	P10809	P10809 [38-58]		0	2113.14	0.01	0.01			100							High	n/a	n/a	High	0.00185529	0.0021132	0.845965	57	0.00919294	0.003367	High	0.00185529	0.0021132	0.845965	57	0.00919294	0.003367	High	0.00185529	0.0021132	0.845965	57	0.00919294	0.003367	86.71
		FALSE	High	[R].KPLVIIAEDVDGEALSTLVLNR.[LC]		1	13	2	P10809	P10809 [269-290]		0	2365.33	0.735	0.506	0	0	133.8	98.4	67.7					High	High	Peak Found	High	0.00185529	0.00478623	0.660161	18	0.0175326	0.003367	High	0.00185529	0.00478623	0.660161	18	0.0175326	0.003367	High	0.00185529	0.00478623	0.660161	18	0.0175326	0.003367	66.77
		FALSE	High	[R].TALLDAAGVASLLTTAEVVVTEIPKEEK.[D]		1	7	2	P10809	P10809 [527-554]		1	2868.58	0.01	0.518		0	131.7		68.3					High	n/a	High	High	0.00185529	0.0125034	0.441619	26	0.0373495	0.003367	High	0.00185529	0.0125034	0.441619	26	0.0373495	0.003367	High	0.00185529	0.0125034	0.441619	26	0.0373495	0.003367	88.05
		FALSE	High	[K].DMAIATGGAVFGEEGLTLNLEDVQPHDLGK.[V]		1	9	2	P10809	P10809 [315-344]		0	3097.51	0.879	0.01	0		106.4	93.6						High	High	n/a	High	0.00290698	0.0600902	0.0809482	13	0.126836	0.00542005	High	0.00290698	0.0600902	0.0809482	13	0.126836	0.00542005	High	0.00290698	0.0600902	0.0809482	13	0.126836	0.00542005	65.73
FALSE	High	Master Protein	Q12860	Contactin-1 OS=Homo sapiens OX=9606 GN=CNTN1 PE=1 SV=1	0	7.156	7	5	9	5	1018	113.2	5.9	64	5	cell adhesion;cell organization and biogenesis;other metabolic processes;developmental processes;signal transduction;other biological processes	plasma membrane;other membranes;other cell component	other molecular function	Pf00041, Pf00047, Pf07679, Pf13927	1272	ENSG00000018236	CNTN1	A8K0H9; A8K0Y3; hsa:1272; Q12860; Q12861; Q14030; Q7M4P0; Q8N466	Oligodendrocyte development	Activated NOTCH1 Transmits Signal to the Nucleus; NOTCH2 Activation and Transmission of Signal to the Nucleus; Neurofascin interactions	5	0	100	100				150.9	49.1	0.01	0.471		99.48		150.9	49.1	0.01	2.123		99.48		150.9	49.1
	Checked	Protein Group ID	# Proteins	# Unique Peptides	# Peptides	# PSMs	Group Description	Found in Sample: F1: Sample	Found in Sample: F3: Sample	Found in Sample: F5: Sample
	FALSE	161	1	5	5	9	[Master Protein] Contactin-1 OS=Homo sapiens OX=9606 GN=CNTN1 PE=1 SV=1	n/a	High	High
		Checked	Confidence	Annotated Sequence	Modifications	# Protein Groups	# Proteins	# PSMs	Master Protein Accessions	Positions in Master Proteins	Modifications in Master Proteins	# Missed Cleavages	Theo. MH+ [Da]	Abundance Ratio: (F3) / (F1)	Abundance Ratio: (F5) / (F1)	Abundance Ratio Variability [%]: (F3) / (F1)	Abundance Ratio Variability [%]: (F5) / (F1)	Abundances (Grouped): F1	Abundances (Grouped): F3	Abundances (Grouped): F5	Abundances (Grouped) CV [%]: F1	Abundances (Grouped) CV [%]: F3	Abundances (Grouped) CV [%]: F5	Quan Info	Found in Sample: F1: Sample	Found in Sample: F3: Sample	Found in Sample: F5: Sample	Confidence (by Search Engine): Mascot	q-Value (by Search Engine): Mascot	PEP (by Search Engine): Mascot	SVM Score (by Search Engine): Mascot	Ions Score (by Search Engine): Mascot	PEP	q-Value	Confidence (by Search Engine): Mascot	q-Value (by Search Engine): Mascot	PEP (by Search Engine): Mascot	SVM Score (by Search Engine): Mascot	Ions Score (by Search Engine): Mascot	PEP	q-Value	Confidence (by Search Engine): Mascot	q-Value (by Search Engine): Mascot	PEP (by Search Engine): Mascot	SVM Score (by Search Engine): Mascot	Ions Score (by Search Engine): Mascot	PEP	q-Value	Top Apex RT [min]
		FALSE	High	[K].NGYAYHK.[G]	1xBiotin-tyramide [Y3]	1	1	1	Q12860	Q12860 [367-373]		0	1213.55	100					100						n/a	High	n/a	High	0.00290698	0.0471574	0.137288	9	0.105242	0.00542005	High	0.00290698	0.0471574	0.137288	9	0.105242	0.00542005	High	0.00290698	0.0471574	0.137288	9	0.105242	0.00542005	37.9
		FALSE	High	[R].VQVTSQEYSAR.[L]	1xBiotin-tyramide [Y8]	1	1	3	Q12860	Q12860 [857-867]		0	1628.77	100	100				158.1	41.9					n/a	High	High	High	0.00185529	0.0138106	0.418949	24	0.0403834	0.003367	High	0.00185529	0.0138106	0.418949	24	0.0403834	0.003367	High	0.00185529	0.0138106	0.418949	24	0.0403834	0.003367	41.01
		FALSE	High	[R].TTKPYPADIVVQFK.[D]	1xBiotin-tyramide [Y5]	1	1	2	Q12860	Q12860 [236-249]		0	1968.03	100	100				136	64					n/a	High	High	High	0.00185529	0.00192451	0.867215	29	0.00853789	0.003367	High	0.00185529	0.00192451	0.867215	29	0.00853789	0.003367	High	0.00185529	0.00192451	0.867215	29	0.00853789	0.003367	54.99
		FALSE	High	[K].DAGIYYCLASNNYGMVR.[S]	1xCarbamidomethyl [C7]; 1xBiotin-tyramide [Y13]	1	1	1	Q12860	Q12860 [108-124]		0	2328.02	100					100						n/a	High	n/a	High	0.00290698	0.0684458	0.0504867	15	0.140143	0.00542005	High	0.00290698	0.0684458	0.0504867	15	0.140143	0.00542005	High	0.00290698	0.0684458	0.0504867	15	0.140143	0.00542005	60.5
		FALSE	High	[K].GMVLLCDPPYHFPDDLSYR.[W]	1xCarbamidomethyl [C6]; 1xBiotin-tyramide [Y10]	1	1	2	Q12860	Q12860 [153-171]		0	2656.2	100	100				82.3	117.7					n/a	Peak Found	High	High	0.00185529	0.00351173	0.730548	20	0.0137312	0.003367	High	0.00185529	0.00351173	0.730548	20	0.0137312	0.003367	High	0.00185529	0.00351173	0.730548	20	0.0137312	0.003367	64.29
FALSE	High	Master Protein	P05787	Keratin, type II cytoskeletal 8 OS=Homo sapiens OX=9606 GN=KRT8 PE=1 SV=7	0	7.149	7	3	6	2	483	53.7	5.59	135	3	developmental processes;signal transduction;other biological processes	plasma membrane;other membranes;cytosol;cytoskeleton;nucleus;other cell component	other molecular function	Pf00038, Pf16208	3856	ENSG00000170421	KRT8	A8K4H3; B0AZN5; F8VXB4; hsa:3856; P05787; Q14099; Q14716; Q14717; Q53GJ0; Q6DHW5; Q6GMY0; Q6P4C7; Q96J60	Primary focal segmental glomerulosclerosis (FSGS); Acute viral myocarditis	Formation of the cornified envelope; Developmental Lineage of Mammary Gland Luminal Epithelial Cells; Developmental Lineage of Mammary Gland Alveolar Cells	6	1	0.441	0.223	3.17	99.23	176.2	85	38.8	2.27	0.516	3.17	98.18	176.2	85	38.8	4.491	1.937	99.23	98.18	176.2	85	38.8
	Checked	Protein Group ID	# Proteins	# Unique Peptides	# Peptides	# PSMs	Group Description	Found in Sample: F1: Sample	Found in Sample: F3: Sample	Found in Sample: F5: Sample
	FALSE	194	28	2	3	9	[Master Protein] Keratin, type II cytoskeletal 8 OS=Homo sapiens OX=9606 GN=KRT8 PE=1 SV=7	High	High	High
		Checked	Confidence	Annotated Sequence	Modifications	# Protein Groups	# Proteins	# PSMs	Master Protein Accessions	Positions in Master Proteins	Modifications in Master Proteins	# Missed Cleavages	Theo. MH+ [Da]	Abundance Ratio: (F3) / (F1)	Abundance Ratio: (F5) / (F1)	Abundance Ratio Variability [%]: (F3) / (F1)	Abundance Ratio Variability [%]: (F5) / (F1)	Abundances (Grouped): F1	Abundances (Grouped): F3	Abundances (Grouped): F5	Abundances (Grouped) CV [%]: F1	Abundances (Grouped) CV [%]: F3	Abundances (Grouped) CV [%]: F5	Quan Info	Found in Sample: F1: Sample	Found in Sample: F3: Sample	Found in Sample: F5: Sample	Confidence (by Search Engine): Mascot	q-Value (by Search Engine): Mascot	PEP (by Search Engine): Mascot	SVM Score (by Search Engine): Mascot	Ions Score (by Search Engine): Mascot	PEP	q-Value	Confidence (by Search Engine): Mascot	q-Value (by Search Engine): Mascot	PEP (by Search Engine): Mascot	SVM Score (by Search Engine): Mascot	Ions Score (by Search Engine): Mascot	PEP	q-Value	Confidence (by Search Engine): Mascot	q-Value (by Search Engine): Mascot	PEP (by Search Engine): Mascot	SVM Score (by Search Engine): Mascot	Ions Score (by Search Engine): Mascot	PEP	q-Value	Top Apex RT [min]
		FALSE	High	[-].XALDIEIATYR.[K]		3	32	4	P08729; P05787; H6VRG1			0	1277.71	0.441	0.673	0	0	141.9	62.5	95.6				Shared	High	Peak Found	Peak Found	High	0.00185529	0.00236975	0.819931	56	0.0100642	0.003367	High	0.00185529	0.00236975	0.819931	56	0.0100642	0.003367	High	0.00185529	0.00236975	0.819931	56	0.0100642	0.003367	56.42
		FALSE	High	[R].SLDMDSIIAEVK.[A]		1	4	2	P05787	P05787 [253-264]		0	1320.67	0.431	0.223	0	0	181.4	78.2	40.4					Peak Found	High	High	High	0.00185529	0.00617788	0.602119	32	0.0214422	0.003367	High	0.00185529	0.00617788	0.602119	32	0.0214422	0.003367	High	0.00185529	0.00617788	0.602119	32	0.0214422	0.003367	58.94
		FALSE	High	[R].LEGLTDEINFLR.[Q]		1	6	3	P05787	P05787 [214-225]		0	1419.75	0.534	0.042	0	0	190.3	101.7	7.9					High	High	Peak Found	High	0.00185529	3.13571e-05	1.8023	67	0.000328636	0.003367	High	0.00185529	3.13571e-05	1.8023	67	0.000328636	0.003367	High	0.00185529	3.13571e-05	1.8023	67	0.000328636	0.003367	59.81
FALSE	High	Master Protein	Q6S8J3	POTE ankyrin domain family member E OS=Homo sapiens OX=9606 GN=POTEE PE=1 SV=3	0	7.048	9	5	8	1	1075	121.3	6.2	99	5	cell organization and biogenesis;developmental processes;other biological processes	other membranes;cytoskeleton;other cell component	cytoskeletal activity;other molecular function	Pf00022, Pf12796, Pf14915	445582	ENSG00000188219	POTEE	hsa:445582; Q6S8J3; Q6S8J4; Q6S8J5; Q6S8J8	2q21.1 copy number variation syndrome	RHOF GTPase cycle	2	2	0.547	0.549	13.57	12.14	139.7	80.2	80.1	1.828	1.005	13.57	1.43	139.7	80.2	80.1	1.82	0.995	12.14	1.43	139.7	80.2	80.1
	Checked	Protein Group ID	# Proteins	# Unique Peptides	# Peptides	# PSMs	Group Description	Found in Sample: F1: Sample	Found in Sample: F3: Sample	Found in Sample: F5: Sample
	FALSE	139	54	1	5	8	[Master Protein] POTE ankyrin domain family member E OS=Homo sapiens OX=9606 GN=POTEE PE=1 SV=3	n/a	n/a	High
		Checked	Confidence	Annotated Sequence	Modifications	# Protein Groups	# Proteins	# PSMs	Master Protein Accessions	Positions in Master Proteins	Modifications in Master Proteins	# Missed Cleavages	Theo. MH+ [Da]	Abundance Ratio: (F3) / (F1)	Abundance Ratio: (F5) / (F1)	Abundance Ratio Variability [%]: (F3) / (F1)	Abundance Ratio Variability [%]: (F5) / (F1)	Abundances (Grouped): F1	Abundances (Grouped): F3	Abundances (Grouped): F5	Abundances (Grouped) CV [%]: F1	Abundances (Grouped) CV [%]: F3	Abundances (Grouped) CV [%]: F5	Quan Info	Found in Sample: F1: Sample	Found in Sample: F3: Sample	Found in Sample: F5: Sample	Confidence (by Search Engine): Mascot	q-Value (by Search Engine): Mascot	PEP (by Search Engine): Mascot	SVM Score (by Search Engine): Mascot	Ions Score (by Search Engine): Mascot	PEP	q-Value	Confidence (by Search Engine): Mascot	q-Value (by Search Engine): Mascot	PEP (by Search Engine): Mascot	SVM Score (by Search Engine): Mascot	Ions Score (by Search Engine): Mascot	PEP	q-Value	Confidence (by Search Engine): Mascot	q-Value (by Search Engine): Mascot	PEP (by Search Engine): Mascot	SVM Score (by Search Engine): Mascot	Ions Score (by Search Engine): Mascot	PEP	q-Value	Top Apex RT [min]
		FALSE	High	[R].AVFPSIVGRPR.[HQ]		2	53	3	B3KUD3; Q6S8J3	B3KUD3 [31-41]; Q6S8J3 [729-739]		0	1198.71	0.499	0.506	0	0	149.6	74.7	75.7				Shared	High	High	High	High	0.00185529	0.0222272	0.310272	14	0.0586344	0.003367	High	0.00185529	0.0222272	0.310272	14	0.0586344	0.003367	High	0.00185529	0.0222272	0.310272	14	0.0586344	0.003367	41.69
		FALSE	High	[KR].IWHHTFYNELR.[V]		3	85	1	Q562M3; Q6S8J3; Q562P8	Q562M3 [2-12]; Q6S8J3 [785-795]; Q562P8 [2-12]		0	1515.75	0.599	0.596	0	0	136.6	81.9	81.5				Shared	Peak Found	Peak Found	High	High	0.00290698	0.0386969	0.182984	32	0.090307	0.00542005	High	0.00290698	0.0386969	0.182984	32	0.090307	0.00542005	High	0.00290698	0.0386969	0.182984	32	0.090307	0.00542005	39.14
		FALSE	High	[KR].SYELPDGQVITIGNER.[F]		4	52	2	V9HVZ7; B3KUD3; Q6S8J3; B3KWQ3	V9HVZ7 [87-102]; B3KUD3 [206-221]; Q6S8J3 [939-954]; B3KWQ3 [117-132]		0	1790.89	0.489	0.459	0	0	154	75.3	70.7				Shared	High	Peak Found	High	High	0.00185529	0.0162486	0.381861	34	0.0458779	0.003367	High	0.00185529	0.0162486	0.381861	34	0.0458779	0.003367	High	0.00185529	0.0162486	0.381861	34	0.0458779	0.003367	55.17
		FALSE	High	[K].LCYVALDFEQEMATAASSSSLEK.[S]	1xCarbamidomethyl [C2]	3	25	1	V9HVZ7; Q6S8J3; B3KWQ3	V9HVZ7 [64-86]; Q6S8J3 [916-938]; B3KWQ3 [94-116]		0	2550.17	0.47	0.155	0	0	184.6	86.8	28.6				Shared	High	Peak Found	Peak Found	High	0.00185529	0.00417521	0.691211	37	0.0157413	0.003367	High	0.00185529	0.00417521	0.691211	37	0.0157413	0.003367	High	0.00185529	0.00417521	0.691211	37	0.0157413	0.003367	67.3
		FALSE	High	[K].YSVWVGGSILASLSTFQQMWISKQEYDESGPSIVHR.[K]	1xOxidation [M19]	1	6	1	Q6S8J3	Q6S8J3 [1037-1072]		1	4102											No Quan Values	n/a	n/a	High	High	0.00185529	0.00691604	0.576444	29	0.0234372	0.003367	High	0.00185529	0.00691604	0.576444	29	0.0234372	0.003367	High	0.00185529	0.00691604	0.576444	29	0.0234372	0.003367
FALSE	High	Master Protein	P11498	Pyruvate carboxylase, mitochondrial OS=Homo sapiens OX=9606 GN=PC PE=1 SV=2	0	6.693	6	4	6	4	1178	129.6	6.84	28	4	other metabolic processes;other biological processes	cytosol;mitochondrion;other cell component	other molecular function	Pf00289, Pf00364, Pf00682, Pf02436, Pf02785, Pf02786	5091	ENSG00000173599	PC	B4DN00; hsa:5091; P11498; Q16705	Alanine and aspartate metabolism; TCA cycle and deficiency of pyruvate dehydrogenase complex (PDHc); Fatty acid biosynthesis; Amino acid metabolism; Glycolysis and gluconeogenesis; Metabolic epileptic disorders	Gluconeogenesis; Biotin transport and metabolism; Pyruvate metabolism; Defective HLCS causes multiple carboxylase deficiency	10	0	0.415	0.159	17.34	0	181	98.5	20.5	2.411	0.264	17.34	0	181	98.5	20.5	6.282	3.794	0	0	181	98.5	20.5
	Checked	Protein Group ID	# Proteins	# Unique Peptides	# Peptides	# PSMs	Group Description	Found in Sample: F1: Sample	Found in Sample: F3: Sample	Found in Sample: F5: Sample
	FALSE	33	5	4	4	6	[Master Protein] Pyruvate carboxylase, mitochondrial OS=Homo sapiens OX=9606 GN=PC PE=1 SV=2	High	High	High
		Checked	Confidence	Annotated Sequence	Modifications	# Protein Groups	# Proteins	# PSMs	Master Protein Accessions	Positions in Master Proteins	Modifications in Master Proteins	# Missed Cleavages	Theo. MH+ [Da]	Abundance Ratio: (F3) / (F1)	Abundance Ratio: (F5) / (F1)	Abundance Ratio Variability [%]: (F3) / (F1)	Abundance Ratio Variability [%]: (F5) / (F1)	Abundances (Grouped): F1	Abundances (Grouped): F3	Abundances (Grouped): F5	Abundances (Grouped) CV [%]: F1	Abundances (Grouped) CV [%]: F3	Abundances (Grouped) CV [%]: F5	Quan Info	Found in Sample: F1: Sample	Found in Sample: F3: Sample	Found in Sample: F5: Sample	Confidence (by Search Engine): Mascot	q-Value (by Search Engine): Mascot	PEP (by Search Engine): Mascot	SVM Score (by Search Engine): Mascot	Ions Score (by Search Engine): Mascot	PEP	q-Value	Confidence (by Search Engine): Mascot	q-Value (by Search Engine): Mascot	PEP (by Search Engine): Mascot	SVM Score (by Search Engine): Mascot	Ions Score (by Search Engine): Mascot	PEP	q-Value	Confidence (by Search Engine): Mascot	q-Value (by Search Engine): Mascot	PEP (by Search Engine): Mascot	SVM Score (by Search Engine): Mascot	Ions Score (by Search Engine): Mascot	PEP	q-Value	Top Apex RT [min]
		FALSE	High	[K].IAEEFEVELER.[G]		1	1	1	P11498	P11498 [1044-1054]		0	1363.67	0.371	0.01	0		145.8	54.2						High	Peak Found	n/a	High	0.00185529	0.0116818	0.457107	14	0.0354071	0.003367	High	0.00185529	0.0116818	0.457107	14	0.0354071	0.003367	High	0.00185529	0.0116818	0.457107	14	0.0354071	0.003367	50.69
		FALSE	High	[R].NHPGLLLMDTTFR.[D]		1	2	1	P11498	P11498 [559-571]		0	1514.78											No Quan Values	High	n/a	n/a	High	0.00185529	0.0264995	0.270013	6	0.0672646	0.003367	High	0.00185529	0.0264995	0.270013	6	0.0672646	0.003367	High	0.00185529	0.0264995	0.270013	6	0.0672646	0.003367
		FALSE	High	[R].HIEVQILGDQYGNILHLYER.[D]		1	5	1	P11498	P11498 [244-263]		0	2410.25	0.415	0.01	0		141.4	58.6						High	Peak Found	n/a	High	0.00185529	0.00251322	0.806575	22	0.0105426	0.003367	High	0.00185529	0.00251322	0.806575	22	0.0105426	0.003367	High	0.00185529	0.00251322	0.806575	22	0.0105426	0.003367	60.13
		FALSE	High	[R].LQVEHTVTEEITDVDLVHAQIHVAEGR.[S]		1	5	3	P11498	P11498 [329-355]		0	3038.55	0.604	0.159	0	0	170.2	102.8	27.1					High	High	High	High	0.00185529	0.00179227	0.883389	17	0.00807072	0.003367	High	0.00185529	0.00179227	0.883389	17	0.00807072	0.003367	High	0.00185529	0.00179227	0.883389	17	0.00807072	0.003367	55.38
FALSE	High	Master Protein	B2R4V4	Barrier-to-autointegration factor OS=Homo sapiens OX=9606 PE=2 SV=1	0	6.152	15	2	8	2	89	10	6.09	134	2		nucleus;other cell component	nucleic acid binding activity								0	0	1.031	2.859	10.75	2.68	61.2	65.6	173.3	0.97	2.772	10.75	13.44	61.2	65.6	173.3	0.35	0.361	2.68	13.44	61.2	65.6	173.3
	Checked	Protein Group ID	# Proteins	# Unique Peptides	# Peptides	# PSMs	Group Description	Found in Sample: F1: Sample	Found in Sample: F3: Sample	Found in Sample: F5: Sample
	FALSE	155	2	2	2	8	[Master Protein] Barrier-to-autointegration factor OS=Homo sapiens OX=9606 PE=2 SV=1	High	High	High
		Checked	Confidence	Annotated Sequence	Modifications	# Protein Groups	# Proteins	# PSMs	Master Protein Accessions	Positions in Master Proteins	Modifications in Master Proteins	# Missed Cleavages	Theo. MH+ [Da]	Abundance Ratio: (F3) / (F1)	Abundance Ratio: (F5) / (F1)	Abundance Ratio Variability [%]: (F3) / (F1)	Abundance Ratio Variability [%]: (F5) / (F1)	Abundances (Grouped): F1	Abundances (Grouped): F3	Abundances (Grouped): F5	Abundances (Grouped) CV [%]: F1	Abundances (Grouped) CV [%]: F3	Abundances (Grouped) CV [%]: F5	Quan Info	Found in Sample: F1: Sample	Found in Sample: F3: Sample	Found in Sample: F5: Sample	Confidence (by Search Engine): Mascot	q-Value (by Search Engine): Mascot	PEP (by Search Engine): Mascot	SVM Score (by Search Engine): Mascot	Ions Score (by Search Engine): Mascot	PEP	q-Value	Confidence (by Search Engine): Mascot	q-Value (by Search Engine): Mascot	PEP (by Search Engine): Mascot	SVM Score (by Search Engine): Mascot	Ions Score (by Search Engine): Mascot	PEP	q-Value	Confidence (by Search Engine): Mascot	q-Value (by Search Engine): Mascot	PEP (by Search Engine): Mascot	SVM Score (by Search Engine): Mascot	Ions Score (by Search Engine): Mascot	PEP	q-Value	Top Apex RT [min]
		FALSE	High	[K].AYVVLGQFLVLK.[K]		1	2	6	B2R4V4	B2R4V4 [42-53]		0	1349.82	1.109	2.807	0	0	61	67.7	171.3					High	High	High	High	0.00185529	2.30286e-05	1.87241	53	0.000257401	0.003367	High	0.00185529	2.30286e-05	1.87241	53	0.000257401	0.003367	High	0.00185529	2.30286e-05	1.87241	53	0.000257401	0.003367	66.08
		FALSE	High	[K].AYVVLGQFLVLKK.[D]		1	2	2	B2R4V4	B2R4V4 [42-54]		1	1477.91	0.959	2.911	0	0	61.6	59.1	179.3					High	Peak Found	High	High	0.00185529	0.000456866	1.19387	43	0.00273787	0.003367	High	0.00185529	0.000456866	1.19387	43	0.00273787	0.003367	High	0.00185529	0.000456866	1.19387	43	0.00273787	0.003367	58.27
FALSE	High	Master Protein	P62805	Histone H4 OS=Homo sapiens OX=9606 GN=H4C1 PE=1 SV=2	0	6.058	22	3	5	3	103	11.4	11.36	137	3	cell organization and biogenesis;other biological processes	non-structural extracellular;nucleus;other cell component	nucleic acid binding activity;other molecular function	Pf15511	121504; 554313; 8294; 8359; 8360; 8361; 8362; 8363; 8364; 8365; 8366; 8367; 8368; 8370	ENSG00000158406; ENSG00000197061; ENSG00000197238; ENSG00000197837; ENSG00000270276; ENSG00000270882; ENSG00000273542; ENSG00000274618; ENSG00000275126; ENSG00000276180; ENSG00000276966; ENSG00000277157; ENSG00000278637; ENSG00000278705	H4C1; H4C11; H4C12; H4C13; H4C14; H4C15; H4C16; H4C2; H4C3; H4C4; H4C5; H4C6; H4C8; H4C9	A2VCL0; hsa:121504; hsa:554313; hsa:8294; hsa:8359; hsa:8360; hsa:8361; hsa:8362; hsa:8363; hsa:8364; hsa:8365; hsa:8366; hsa:8367; hsa:8368; hsa:8370; P02304; P02305; P62805; Q6DRA9; Q6FGB8; Q6NWP7	Gastric cancer network 1; Histone modifications; 22q11.2 copy number variation syndrome; Male infertility; Transcription activation (RNA-polymerase I and KAT2A/B) and inhibition (NuRD complex); Telomere end packaging and neurodevelopmental disorders; The nucleosome remodelling complex; Tessadori-Bicknell-van Haaften syndrome variants: nucleosome assembly; Tessadori-Bicknell-van Haaften syndrome 3…	HCMV Late Events; HCMV Early Events; SUMOylation of chromatin organization proteins; Transcriptional regulation by small RNAs; Amyloid fiber formation; Meiotic synapsis; Regulation of endogenous retroelements by KRAB-ZFP proteins; Deposition of new CENPA-containing nucleosomes at the centromere; Negative Regulation of CDH1 Gene Transcription; Regulation of endogenous retroelements by Piwi-interac…	63	0	0.467	0.814	6.15	97.9	132.5	67.9	99.6	2.143	1.745	6.15	50.46	132.5	67.9	99.6	1.228	0.573	97.9	50.46	132.5	67.9	99.6
	Checked	Protein Group ID	# Proteins	# Unique Peptides	# Peptides	# PSMs	Group Description	Found in Sample: F1: Sample	Found in Sample: F3: Sample	Found in Sample: F5: Sample
	FALSE	124	3	3	3	5	[Master Protein] Histone H4 OS=Homo sapiens OX=9606 GN=H4C1 PE=1 SV=2	High	High	High
		Checked	Confidence	Annotated Sequence	Modifications	# Protein Groups	# Proteins	# PSMs	Master Protein Accessions	Positions in Master Proteins	Modifications in Master Proteins	# Missed Cleavages	Theo. MH+ [Da]	Abundance Ratio: (F3) / (F1)	Abundance Ratio: (F5) / (F1)	Abundance Ratio Variability [%]: (F3) / (F1)	Abundance Ratio Variability [%]: (F5) / (F1)	Abundances (Grouped): F1	Abundances (Grouped): F3	Abundances (Grouped): F5	Abundances (Grouped) CV [%]: F1	Abundances (Grouped) CV [%]: F3	Abundances (Grouped) CV [%]: F5	Quan Info	Found in Sample: F1: Sample	Found in Sample: F3: Sample	Found in Sample: F5: Sample	Confidence (by Search Engine): Mascot	q-Value (by Search Engine): Mascot	PEP (by Search Engine): Mascot	SVM Score (by Search Engine): Mascot	Ions Score (by Search Engine): Mascot	PEP	q-Value	Confidence (by Search Engine): Mascot	q-Value (by Search Engine): Mascot	PEP (by Search Engine): Mascot	SVM Score (by Search Engine): Mascot	Ions Score (by Search Engine): Mascot	PEP	q-Value	Confidence (by Search Engine): Mascot	q-Value (by Search Engine): Mascot	PEP (by Search Engine): Mascot	SVM Score (by Search Engine): Mascot	Ions Score (by Search Engine): Mascot	PEP	q-Value	Top Apex RT [min]
		FALSE	High	[R].ISGLIYEETR.[G]		1	3	2	P62805	P62805 [47-56]		0	1180.62	0.448	0.317	0	0	169.9	76.2	53.9					Peak Found	High	High	High	0.00290698	0.0754071	0.027714	14	0.150902	0.00542005	High	0.00290698	0.0754071	0.027714	14	0.150902	0.00542005	High	0.00290698	0.0754071	0.027714	14	0.150902	0.00542005	41.81
		FALSE	High	[K].TVTAMDVVYALK.[R]		1	2	2	P62805	P62805 [81-92]		0	1310.7	0.467	0.814	0	0	131.5	61.4	107.1					High	Peak Found	High	High	0.00185529	0.0032376	0.74902	50	0.0128776	0.003367	High	0.00185529	0.0032376	0.74902	50	0.0128776	0.003367	High	0.00185529	0.0032376	0.74902	50	0.0128776	0.003367	58.13
		FALSE	High	[K].TVTAMDVVYALKR.[Q]		1	2	1	P62805	P62805 [81-93]		1	1466.8	1.025	2.397	0	0	67.8	69.5	162.6					Peak Found	Peak Found	High	High	0.00185529	4.67184e-05	1.71175	61	0.000450559	0.003367	High	0.00185529	4.67184e-05	1.71175	61	0.000450559	0.003367	High	0.00185529	4.67184e-05	1.71175	61	0.000450559	0.003367	54.86
FALSE	High	Master Protein	B4E1U9	Cell division control protein 42 homolog OS=Homo sapiens OX=9606 PE=2 SV=1	0	5.998	12	1	2	1	236	26.5	7.59	54	1	signal transduction;other biological processes	plasma membrane;other membranes;other cell component	other molecular function								0	0	0.483		0		103.5	50	146.5	2.069		0		103.5	50	146.5					103.5	50	146.5
	Checked	Protein Group ID	# Proteins	# Unique Peptides	# Peptides	# PSMs	Group Description	Found in Sample: F1: Sample	Found in Sample: F3: Sample	Found in Sample: F5: Sample
	FALSE	186	12	1	1	2	[Master Protein] Cell division control protein 42 homolog OS=Homo sapiens OX=9606 PE=2 SV=1	High	Peak Found	High
		Checked	Confidence	Annotated Sequence	Modifications	# Protein Groups	# Proteins	# PSMs	Master Protein Accessions	Positions in Master Proteins	Modifications in Master Proteins	# Missed Cleavages	Theo. MH+ [Da]	Abundance Ratio: (F3) / (F1)	Abundance Ratio: (F5) / (F1)	Abundance Ratio Variability [%]: (F3) / (F1)	Abundance Ratio Variability [%]: (F5) / (F1)	Abundances (Grouped): F1	Abundances (Grouped): F3	Abundances (Grouped): F5	Abundances (Grouped) CV [%]: F1	Abundances (Grouped) CV [%]: F3	Abundances (Grouped) CV [%]: F5	Quan Info	Found in Sample: F1: Sample	Found in Sample: F3: Sample	Found in Sample: F5: Sample	Confidence (by Search Engine): Mascot	q-Value (by Search Engine): Mascot	PEP (by Search Engine): Mascot	SVM Score (by Search Engine): Mascot	Ions Score (by Search Engine): Mascot	PEP	q-Value	Confidence (by Search Engine): Mascot	q-Value (by Search Engine): Mascot	PEP (by Search Engine): Mascot	SVM Score (by Search Engine): Mascot	Ions Score (by Search Engine): Mascot	PEP	q-Value	Confidence (by Search Engine): Mascot	q-Value (by Search Engine): Mascot	PEP (by Search Engine): Mascot	SVM Score (by Search Engine): Mascot	Ions Score (by Search Engine): Mascot	PEP	q-Value	Top Apex RT [min]
		FALSE	High	[R].LRPLSYPQTDVFLVCFSVVSPSSFENVK.[E]	1xCarbamidomethyl [C15]	1	12	1	B4E1U9	B4E1U9 [112-139]		0	3215.64		100					100					n/a	n/a	High	High	0.00185529	0.000207457	1.37317	39	0.00146597	0.003367	High	0.00185529	0.000207457	1.37317	39	0.00146597	0.003367	High	0.00185529	0.000207457	1.37317	39	0.00146597	0.003367	68.08
		FALSE	High	[R].LRPLSYPQTDVFLVCFSVVSPSSFENVK.[E]	1xDeamidated [Q8]; 1xCarbamidomethyl [C15]	1	12	1	B4E1U9	B4E1U9 [112-139]		0	3216.63	0.483	0.01	0		134.8	65.2						High	Peak Found	n/a	High	0.00185529	7.92977e-05	1.59159	30	0.000684851	0.003367	High	0.00185529	7.92977e-05	1.59159	30	0.000684851	0.003367	High	0.00185529	7.92977e-05	1.59159	30	0.000684851	0.003367	68.53
FALSE	High	Master Protein	Q562M3	Actin-like protein (Fragment) OS=Homo sapiens OX=9606 GN=ACT PE=4 SV=1	0	5.995	57	3	7	1	103	11.5	6.68	54	3		cytoskeleton;other cell component	other molecular function				ACT	Q562M3			0	0	0.463	0.327	0	0	167.6	77.6	54.8	2.16	0.706	0	0	167.6	77.6	54.8	3.06	1.417	0	0	167.6	77.6	54.8
	Checked	Protein Group ID	# Proteins	# Unique Peptides	# Peptides	# PSMs	Group Description	Found in Sample: F1: Sample	Found in Sample: F3: Sample	Found in Sample: F5: Sample
	FALSE	36	44	1	3	7	[Master Protein] Actin-like protein (Fragment) OS=Homo sapiens OX=9606 GN=ACT PE=4 SV=1	High	Peak Found	High
		Checked	Confidence	Annotated Sequence	Modifications	# Protein Groups	# Proteins	# PSMs	Master Protein Accessions	Positions in Master Proteins	Modifications in Master Proteins	# Missed Cleavages	Theo. MH+ [Da]	Abundance Ratio: (F3) / (F1)	Abundance Ratio: (F5) / (F1)	Abundance Ratio Variability [%]: (F3) / (F1)	Abundance Ratio Variability [%]: (F5) / (F1)	Abundances (Grouped): F1	Abundances (Grouped): F3	Abundances (Grouped): F5	Abundances (Grouped) CV [%]: F1	Abundances (Grouped) CV [%]: F3	Abundances (Grouped) CV [%]: F5	Quan Info	Found in Sample: F1: Sample	Found in Sample: F3: Sample	Found in Sample: F5: Sample	Confidence (by Search Engine): Mascot	q-Value (by Search Engine): Mascot	PEP (by Search Engine): Mascot	SVM Score (by Search Engine): Mascot	Ions Score (by Search Engine): Mascot	PEP	q-Value	Confidence (by Search Engine): Mascot	q-Value (by Search Engine): Mascot	PEP (by Search Engine): Mascot	SVM Score (by Search Engine): Mascot	Ions Score (by Search Engine): Mascot	PEP	q-Value	Confidence (by Search Engine): Mascot	q-Value (by Search Engine): Mascot	PEP (by Search Engine): Mascot	SVM Score (by Search Engine): Mascot	Ions Score (by Search Engine): Mascot	PEP	q-Value	Top Apex RT [min]
		FALSE	High	[KR].IWHHTFYNELR.[V]		3	85	1	Q562M3; Q6S8J3; Q562P8	Q562M3 [2-12]; Q6S8J3 [785-795]; Q562P8 [2-12]		0	1515.75	0.599	0.596	0	0	136.6	81.9	81.5				Shared	Peak Found	Peak Found	High	High	0.00290698	0.0386969	0.182984	32	0.090307	0.00542005	High	0.00290698	0.0386969	0.182984	32	0.090307	0.00542005	High	0.00290698	0.0386969	0.182984	32	0.090307	0.00542005	39.14
		FALSE	High	[R].VAPEEHPVLLTQAPLNPK.[A]	1xDeamidated [Q12]	1	1	2	Q562M3	Q562M3 [13-30]		0	1954.06	0.463	0.327	0	0	167.6	77.6	54.8					High	Peak Found	High	High	0.00185529	5.7153e-05	1.66597	45	0.000528486	0.003367	High	0.00185529	5.7153e-05	1.66597	45	0.000528486	0.003367	High	0.00185529	5.7153e-05	1.66597	45	0.000528486	0.003367	46.48
		FALSE	High	[R].TTGIVMDSGDGVTHTVPIYEGYALPHAILR.[L]		2	32	4	Q562M3; B3KWQ3	Q562M3 [65-94]; B3KWQ3 [26-55]		0	3183.61	0.446	0.944	0	0	125.5	56	118.5				Shared	High	High	High	High	0.00185529	0.00609327	0.605256	14	0.0212103	0.003367	High	0.00185529	0.00609327	0.605256	14	0.0212103	0.003367	High	0.00185529	0.00609327	0.605256	14	0.0212103	0.003367	58.12
FALSE	High	Master Protein	M0QZL7	Tubulin beta chain OS=Homo sapiens OX=9606 GN=TUBB4A PE=1 SV=9	0	5.774	10	3	4	3	495	54.4	5.02	81	3	cell organization and biogenesis;other biological processes	cytoskeleton;other cell component	cytoskeletal activity;other molecular function	Pf00091, Pf03953	10382	ENSG00000104833	TUBB4A	M0QZL7	Alzheimer's disease and miRNA effects; Pathogenic Escherichia coli infection; Parkin-ubiquitin proteasomal system pathway; Alzheimer's disease		4	0	0.523	1.283	1.19	129.43	107.4	55.5	137	1.913	2.591	1.19	130.42	107.4	55.5	137	0.78	0.386	129.43	130.42	107.4	55.5	137
	Checked	Protein Group ID	# Proteins	# Unique Peptides	# Peptides	# PSMs	Group Description	Found in Sample: F1: Sample	Found in Sample: F3: Sample	Found in Sample: F5: Sample
	FALSE	110	51	3	3	4	[Master Protein] Tubulin beta chain OS=Homo sapiens OX=9606 GN=TUBB4A PE=1 SV=9	High	Peak Found	High
		Checked	Confidence	Annotated Sequence	Modifications	# Protein Groups	# Proteins	# PSMs	Master Protein Accessions	Positions in Master Proteins	Modifications in Master Proteins	# Missed Cleavages	Theo. MH+ [Da]	Abundance Ratio: (F3) / (F1)	Abundance Ratio: (F5) / (F1)	Abundance Ratio Variability [%]: (F3) / (F1)	Abundance Ratio Variability [%]: (F5) / (F1)	Abundances (Grouped): F1	Abundances (Grouped): F3	Abundances (Grouped): F5	Abundances (Grouped) CV [%]: F1	Abundances (Grouped) CV [%]: F3	Abundances (Grouped) CV [%]: F5	Quan Info	Found in Sample: F1: Sample	Found in Sample: F3: Sample	Found in Sample: F5: Sample	Confidence (by Search Engine): Mascot	q-Value (by Search Engine): Mascot	PEP (by Search Engine): Mascot	SVM Score (by Search Engine): Mascot	Ions Score (by Search Engine): Mascot	PEP	q-Value	Confidence (by Search Engine): Mascot	q-Value (by Search Engine): Mascot	PEP (by Search Engine): Mascot	SVM Score (by Search Engine): Mascot	Ions Score (by Search Engine): Mascot	PEP	q-Value	Confidence (by Search Engine): Mascot	q-Value (by Search Engine): Mascot	PEP (by Search Engine): Mascot	SVM Score (by Search Engine): Mascot	Ions Score (by Search Engine): Mascot	PEP	q-Value	Top Apex RT [min]
		FALSE	High	[R].YLTVAAVFR.[G]		1	30	1	M0QZL7	M0QZL7 [361-369]		0	1039.59	0.495	1.283	0	0	108	53.5	138.5					Peak Found	Peak Found	High	High	0.00290698	0.0379823	0.187281	27	0.0890109	0.00542005	High	0.00290698	0.0379823	0.187281	27	0.0890109	0.00542005	High	0.00290698	0.0379823	0.187281	27	0.0890109	0.00542005	54.28
		FALSE	High	[R].LHFFMPGFAPLTSR.[G]		1	46	1	M0QZL7	M0QZL7 [314-327]		0	1620.84	0.523	0.163	0	0	178	93	29					High	Peak Found	Peak Found	High	0.00185529	0.00100857	1.014	46	0.0051224	0.003367	High	0.00185529	0.00100857	1.014	46	0.0051224	0.003367	High	0.00185529	0.00100857	1.014	46	0.0051224	0.003367	60.03
		FALSE	High	[K].LTTPTYGDLNHLVSATMSGVTTCLR.[F]	1xCarbamidomethyl [C23]	1	34	2	M0QZL7	M0QZL7 [268-292]		0	2708.34	0.527	2.662	0	0	71.6	37.7	190.6					High	Peak Found	High	High	0.00185529	0.000666032	1.10825	37	0.0036892	0.003367	High	0.00185529	0.000666032	1.10825	37	0.0036892	0.003367	High	0.00185529	0.000666032	1.10825	37	0.0036892	0.003367	68.03
FALSE	High	Master Protein	A0A2U3TZU2	Glucose-6-phosphate isomerase OS=Homo sapiens OX=9606 GN=GPI PE=1 SV=1	0	5.65	10	3	3	3	597	67.2	8.97	24	3	other metabolic processes;signal transduction	non-structural extracellular;other cell component	signal transduction activity or receptor binding;other molecular function	Pf00342	2821	ENSG00000105220	GPI	A0A2U3TZU2	Cori cycle; Clear cell renal cell carcinoma pathways; Metabolic reprogramming in colon cancer; Aerobic glycolysis - augmented; N-glycan biosynthesis; Disorders of fructose metabolism; Glycolysis and gluconeogenesis; Metabolic epileptic disorders; UDP-derived sugars synthesis in fibroblasts		9	0	0.469	2.862	0	50.74	43.1	136	120.9	2.134	0.257	0	2460.63	43.1	136	120.9	0.349	3.888	50.74	2460.63	43.1	136	120.9
	Checked	Protein Group ID	# Proteins	# Unique Peptides	# Peptides	# PSMs	Group Description	Found in Sample: F1: Sample	Found in Sample: F3: Sample	Found in Sample: F5: Sample
	FALSE	146	21	3	3	3	[Master Protein] Glucose-6-phosphate isomerase OS=Homo sapiens OX=9606 GN=GPI PE=1 SV=1	Peak Found	High	High
		Checked	Confidence	Annotated Sequence	Modifications	# Protein Groups	# Proteins	# PSMs	Master Protein Accessions	Positions in Master Proteins	Modifications in Master Proteins	# Missed Cleavages	Theo. MH+ [Da]	Abundance Ratio: (F3) / (F1)	Abundance Ratio: (F5) / (F1)	Abundance Ratio Variability [%]: (F3) / (F1)	Abundance Ratio Variability [%]: (F5) / (F1)	Abundances (Grouped): F1	Abundances (Grouped): F3	Abundances (Grouped): F5	Abundances (Grouped) CV [%]: F1	Abundances (Grouped) CV [%]: F3	Abundances (Grouped) CV [%]: F5	Quan Info	Found in Sample: F1: Sample	Found in Sample: F3: Sample	Found in Sample: F5: Sample	Confidence (by Search Engine): Mascot	q-Value (by Search Engine): Mascot	PEP (by Search Engine): Mascot	SVM Score (by Search Engine): Mascot	Ions Score (by Search Engine): Mascot	PEP	q-Value	Confidence (by Search Engine): Mascot	q-Value (by Search Engine): Mascot	PEP (by Search Engine): Mascot	SVM Score (by Search Engine): Mascot	Ions Score (by Search Engine): Mascot	PEP	q-Value	Confidence (by Search Engine): Mascot	q-Value (by Search Engine): Mascot	PEP (by Search Engine): Mascot	SVM Score (by Search Engine): Mascot	Ions Score (by Search Engine): Mascot	PEP	q-Value	Top Apex RT [min]
		FALSE	High	[K].DRFNHFSLTLNTNHGHILVDYSK.[N]		1	20	1	A0A2U3TZU2	A0A2U3TZU2 [74-96]		1	2728.36	0.469	4.004	0	0	54.8	25.7	219.5					Peak Found	Peak Found	High	High	0.00290698	0.0488926	0.128913	8	0.108219	0.00542005	High	0.00290698	0.0488926	0.128913	8	0.108219	0.00542005	High	0.00290698	0.0488926	0.128913	8	0.108219	0.00542005	50.35
		FALSE	High	[K].NAPVLLALLGIWYINCFGCETHAMLPYDQYLHR.[F]	2xCarbamidomethyl [C16; C19]	1	4	1	A0A2U3TZU2	A0A2U3TZU2 [354-386]		0	3948.94	100	100				198.5	1.5					n/a	High	Peak Found	High	0.00185529	0.000369895	1.24183	24	0.00231661	0.003367	High	0.00185529	0.000369895	1.24183	24	0.00231661	0.003367	High	0.00185529	0.000369895	1.24183	24	0.00231661	0.003367	90.88
		FALSE	High	[R].TTPLEKNAPVLLALLGIWYINCFGCETHAMLPYDQYLHR.[F]	1xDeamidated [N21]; 2xCarbamidomethyl [C22; C25]	1	4	1	A0A2U3TZU2	A0A2U3TZU2 [348-386]		1	4619.29	0.01	2.045		0	65.7		134.3					Peak Found	n/a	High	High	0.00185529	0.00203719	0.854288	13	0.00893061	0.003367	High	0.00185529	0.00203719	0.854288	13	0.00893061	0.003367	High	0.00185529	0.00203719	0.854288	13	0.00893061	0.003367	89.82
FALSE	High	Master Protein	A0A024RBE8	Solute carrier family 25 member 3 (Fragment) OS=Homo sapiens OX=9606 GN=SLC25A3 PE=2 SV=1	0	5.632	20	3	9	3	361	39.9	9.36	110	3	transport	other membranes;mitochondrion	transporter activity		5250		SLC25A3	A0A024RBE8			0	0	0.97	0.337	51.4	66.85	149.1	126.5	24.4	1.031	0.281	51.4	103.25	149.1	126.5	24.4	2.968	3.562	66.85	103.25	149.1	126.5	24.4
	Checked	Protein Group ID	# Proteins	# Unique Peptides	# Peptides	# PSMs	Group Description	Found in Sample: F1: Sample	Found in Sample: F3: Sample	Found in Sample: F5: Sample
	FALSE	105	7	3	3	9	[Master Protein] Solute carrier family 25 member 3 (Fragment) OS=Homo sapiens OX=9606 GN=SLC25A3 PE=2 SV=1	High	High	High
		Checked	Confidence	Annotated Sequence	Modifications	# Protein Groups	# Proteins	# PSMs	Master Protein Accessions	Positions in Master Proteins	Modifications in Master Proteins	# Missed Cleavages	Theo. MH+ [Da]	Abundance Ratio: (F3) / (F1)	Abundance Ratio: (F5) / (F1)	Abundance Ratio Variability [%]: (F3) / (F1)	Abundance Ratio Variability [%]: (F5) / (F1)	Abundances (Grouped): F1	Abundances (Grouped): F3	Abundances (Grouped): F5	Abundances (Grouped) CV [%]: F1	Abundances (Grouped) CV [%]: F3	Abundances (Grouped) CV [%]: F5	Quan Info	Found in Sample: F1: Sample	Found in Sample: F3: Sample	Found in Sample: F5: Sample	Confidence (by Search Engine): Mascot	q-Value (by Search Engine): Mascot	PEP (by Search Engine): Mascot	SVM Score (by Search Engine): Mascot	Ions Score (by Search Engine): Mascot	PEP	q-Value	Confidence (by Search Engine): Mascot	q-Value (by Search Engine): Mascot	PEP (by Search Engine): Mascot	SVM Score (by Search Engine): Mascot	Ions Score (by Search Engine): Mascot	PEP	q-Value	Confidence (by Search Engine): Mascot	q-Value (by Search Engine): Mascot	PEP (by Search Engine): Mascot	SVM Score (by Search Engine): Mascot	Ions Score (by Search Engine): Mascot	PEP	q-Value	Top Apex RT [min]
		FALSE	High	[R].IIMIGTLTALQWFIYDSVK.[V]		1	5	4	A0A024RBE8	A0A024RBE8 [318-336]		0	2212.21	0.97	0.521	0	0	120.4	116.8	62.8					High	High	High	High	0.00185529	8.4778e-05	1.57641	40	0.000722052	0.003367	High	0.00185529	8.4778e-05	1.57641	40	0.000722052	0.003367	High	0.00185529	8.4778e-05	1.57641	40	0.000722052	0.003367	89.12
		FALSE	High	[R].TSLYLAASASAEFFADIALAPMEAAK.[V]		1	6	2	A0A024RBE8	A0A024RBE8 [161-186]		0	2659.33	1.485	0.218	0	0	111	164.8	24.2					High	High	Peak Found	High	0.00185529	0.0170961	0.370256	31	0.0477433	0.003367	High	0.00185529	0.0170961	0.370256	31	0.0477433	0.003367	High	0.00185529	0.0170961	0.370256	31	0.0477433	0.003367	89.53
		FALSE	High	[K].YYALCGFGGVLSCGLTHTAVVPLDLVK.[C]	2xCarbamidomethyl [C5; C13]	1	6	3	A0A024RBE8	A0A024RBE8 [63-89]		0	2910.49	0.501	0.01	0		133.3	66.7						High	High	High	High	0.00185529	0.0267417	0.267927	7	0.0677439	0.003367	High	0.00185529	0.0267417	0.267927	7	0.0677439	0.003367	High	0.00185529	0.0267417	0.267927	7	0.0677439	0.003367	69.22
FALSE	High	Master Protein	O60218	Aldo-keto reductase family 1 member B10 OS=Homo sapiens OX=9606 GN=AKR1B10 PE=1 SV=2	0	5.609	12	3	9	3	316	36	7.84	75	3	other metabolic processes;other biological processes	non-structural extracellular;cytosol;mitochondrion;other cytoplasmic organelle	other molecular function	Pf00248	57016	ENSG00000198074	AKR1B10	A4D1P1; hsa:57016; O60218; O75890; Q6FHF3; Q8IWZ1	Metapathway biotransformation Phase I and II	Retinoid metabolism and transport	2	0	0.265	1.212	11.66	75.61	148.3	39.9	111.8	3.776	4.393	11.66	122.15	148.3	39.9	111.8	0.825	0.228	75.61	122.15	148.3	39.9	111.8
	Checked	Protein Group ID	# Proteins	# Unique Peptides	# Peptides	# PSMs	Group Description	Found in Sample: F1: Sample	Found in Sample: F3: Sample	Found in Sample: F5: Sample
	FALSE	50	3	3	3	9	[Master Protein] Aldo-keto reductase family 1 member B10 OS=Homo sapiens OX=9606 GN=AKR1B10 PE=1 SV=2	High	High	High
		Checked	Confidence	Annotated Sequence	Modifications	# Protein Groups	# Proteins	# PSMs	Master Protein Accessions	Positions in Master Proteins	Modifications in Master Proteins	# Missed Cleavages	Theo. MH+ [Da]	Abundance Ratio: (F3) / (F1)	Abundance Ratio: (F5) / (F1)	Abundance Ratio Variability [%]: (F3) / (F1)	Abundance Ratio Variability [%]: (F5) / (F1)	Abundances (Grouped): F1	Abundances (Grouped): F3	Abundances (Grouped): F5	Abundances (Grouped) CV [%]: F1	Abundances (Grouped) CV [%]: F3	Abundances (Grouped) CV [%]: F5	Quan Info	Found in Sample: F1: Sample	Found in Sample: F3: Sample	Found in Sample: F5: Sample	Confidence (by Search Engine): Mascot	q-Value (by Search Engine): Mascot	PEP (by Search Engine): Mascot	SVM Score (by Search Engine): Mascot	Ions Score (by Search Engine): Mascot	PEP	q-Value	Confidence (by Search Engine): Mascot	q-Value (by Search Engine): Mascot	PEP (by Search Engine): Mascot	SVM Score (by Search Engine): Mascot	Ions Score (by Search Engine): Mascot	PEP	q-Value	Confidence (by Search Engine): Mascot	q-Value (by Search Engine): Mascot	PEP (by Search Engine): Mascot	SVM Score (by Search Engine): Mascot	Ions Score (by Search Engine): Mascot	PEP	q-Value	Top Apex RT [min]
		FALSE	High	[K].MPIVGLGTWK.[S]		1	1	2	O60218	O60218 [13-22]		0	1101.61	0.01	1.212		0	90.4		109.6					High	n/a	High	High	0.00290698	0.0593263	0.0839335	30	0.125596	0.00542005	High	0.00290698	0.0593263	0.0839335	30	0.125596	0.00542005	High	0.00290698	0.0593263	0.0839335	30	0.125596	0.00542005	54.87
		FALSE	High	[K].LWPTFFERPLVR.[K]		1	1	1	O60218	O60218 [79-90]		0	1560.87	0.245	2.28	0	0	85.1	20.8	194					Peak Found	Peak Found	High	High	0.00185529	0.0330623	0.219218	21	0.079918	0.003367	High	0.00185529	0.0330623	0.219218	21	0.079918	0.003367	High	0.00185529	0.0330623	0.219218	21	0.079918	0.003367	58.98
		FALSE	High	[K].LSYLDVYLIHWPQGFK.[ST]		1	3	6	O60218	O60218 [102-117]		0	1979.04	0.286	0.594	0	0	159.6	45.7	94.7					High	High	High	High	0.00185529	2.16565e-05	1.88636	40	0.000245188	0.003367	High	0.00185529	2.16565e-05	1.88636	40	0.000245188	0.003367	High	0.00185529	2.16565e-05	1.88636	40	0.000245188	0.003367	67.41
FALSE	High	Master Protein	Q562P8	Actin-like protein (Fragment) OS=Homo sapiens OX=9606 GN=ACT PE=4 SV=1	0	5.556	39	2	54	1	103	11.6	5.73	91	2		cytoskeleton;other cell component	other molecular function				ACT	Q562P8			0	0	100					100		0.01	0.01				100			100				100
	Checked	Protein Group ID	# Proteins	# Unique Peptides	# Peptides	# PSMs	Group Description	Found in Sample: F1: Sample	Found in Sample: F3: Sample	Found in Sample: F5: Sample
	FALSE	183	34	1	2	54	[Master Protein] Actin-like protein (Fragment) OS=Homo sapiens OX=9606 GN=ACT PE=4 SV=1	High	High	High
		Checked	Confidence	Annotated Sequence	Modifications	# Protein Groups	# Proteins	# PSMs	Master Protein Accessions	Positions in Master Proteins	Modifications in Master Proteins	# Missed Cleavages	Theo. MH+ [Da]	Abundance Ratio: (F3) / (F1)	Abundance Ratio: (F5) / (F1)	Abundance Ratio Variability [%]: (F3) / (F1)	Abundance Ratio Variability [%]: (F5) / (F1)	Abundances (Grouped): F1	Abundances (Grouped): F3	Abundances (Grouped): F5	Abundances (Grouped) CV [%]: F1	Abundances (Grouped) CV [%]: F3	Abundances (Grouped) CV [%]: F5	Quan Info	Found in Sample: F1: Sample	Found in Sample: F3: Sample	Found in Sample: F5: Sample	Confidence (by Search Engine): Mascot	q-Value (by Search Engine): Mascot	PEP (by Search Engine): Mascot	SVM Score (by Search Engine): Mascot	Ions Score (by Search Engine): Mascot	PEP	q-Value	Confidence (by Search Engine): Mascot	q-Value (by Search Engine): Mascot	PEP (by Search Engine): Mascot	SVM Score (by Search Engine): Mascot	Ions Score (by Search Engine): Mascot	PEP	q-Value	Confidence (by Search Engine): Mascot	q-Value (by Search Engine): Mascot	PEP (by Search Engine): Mascot	SVM Score (by Search Engine): Mascot	Ions Score (by Search Engine): Mascot	PEP	q-Value	Top Apex RT [min]
		FALSE	High	[KR].IWHHTFYNELR.[V]		3	85	1	Q562M3; Q6S8J3; Q562P8	Q562M3 [2-12]; Q6S8J3 [785-795]; Q562P8 [2-12]		0	1515.75	0.599	0.596	0	0	136.6	81.9	81.5				Shared	Peak Found	Peak Found	High	High	0.00290698	0.0386969	0.182984	32	0.090307	0.00542005	High	0.00290698	0.0386969	0.182984	32	0.090307	0.00542005	High	0.00290698	0.0386969	0.182984	32	0.090307	0.00542005	39.14
		FALSE	High	[K].MTQIIFETFNTPAMYLAIQTMLSLYASGR.[T]		1	4	8	Q562P8	Q562P8 [36-64]		0	3311.65											Not Reliable	High	High	n/a	High	0.00185529	0.0153682	0.394573	24	0.0439165	0.003367	High	0.00185529	0.0153682	0.394573	24	0.0439165	0.003367	High	0.00185529	0.0153682	0.394573	24	0.0439165	0.003367
		FALSE	High	[K].MTQIIFETFNTPAMYLAIQTMLSLYASGR.[T]	1xDeamidated [N/Q]	1	4	3	Q562P8	Q562P8 [36-64]		0	3312.64											Not Reliable	n/a	n/a	High	High	0.00290698	0.0551648	0.100878	7	0.118767	0.00542005	High	0.00290698	0.0551648	0.100878	7	0.118767	0.00542005	High	0.00290698	0.0551648	0.100878	7	0.118767	0.00542005
		FALSE	High	[K].MTQIIFETFNTPAMYLAIQTMLSLYASGR.[T]	1xOxidation [M]	1	4	24	Q562P8	Q562P8 [36-64]		0	3327.65	100					100						High	High	High	High	0.00185529	0.0211919	0.321182	21	0.0564876	0.003367	High	0.00185529	0.0211919	0.321182	21	0.0564876	0.003367	High	0.00185529	0.0211919	0.321182	21	0.0564876	0.003367	87.84
		FALSE	High	[K].MTQIIFETFNTPAMYLAIQTMLSLYASGR.[T]	1xDeamidated [N/Q]; 1xOxidation [M]	1	4	18	Q562P8	Q562P8 [36-64]		0	3328.63											No Quan Values	High	High	n/a	High	0.00290698	0.0466663	0.139712	16	0.104394	0.00542005	High	0.00290698	0.0466663	0.139712	16	0.104394	0.00542005	High	0.00290698	0.0466663	0.139712	16	0.104394	0.00542005
FALSE	High	Master Protein	A8K4D5	Kynureninase OS=Homo sapiens OX=9606 GN=KYNU PE=2 SV=1	0	5.41	7	2	7	2	465	52.3	7.03	83	2	other metabolic processes	other cell component	other molecular function				KYNU	A8K4D5			0	0	0.808	0.644	0	30.92	135.2	70.6	94.3	1.238	0.981	0	0	135.2	70.6	94.3	1.552	1.019	30.92	0	135.2	70.6	94.3
	Checked	Protein Group ID	# Proteins	# Unique Peptides	# Peptides	# PSMs	Group Description	Found in Sample: F1: Sample	Found in Sample: F3: Sample	Found in Sample: F5: Sample
	FALSE	18	8	2	2	7	[Master Protein] Kynureninase OS=Homo sapiens OX=9606 GN=KYNU PE=2 SV=1	High	High	High
		Checked	Confidence	Annotated Sequence	Modifications	# Protein Groups	# Proteins	# PSMs	Master Protein Accessions	Positions in Master Proteins	Modifications in Master Proteins	# Missed Cleavages	Theo. MH+ [Da]	Abundance Ratio: (F3) / (F1)	Abundance Ratio: (F5) / (F1)	Abundance Ratio Variability [%]: (F3) / (F1)	Abundance Ratio Variability [%]: (F5) / (F1)	Abundances (Grouped): F1	Abundances (Grouped): F3	Abundances (Grouped): F5	Abundances (Grouped) CV [%]: F1	Abundances (Grouped) CV [%]: F3	Abundances (Grouped) CV [%]: F5	Quan Info	Found in Sample: F1: Sample	Found in Sample: F3: Sample	Found in Sample: F5: Sample	Confidence (by Search Engine): Mascot	q-Value (by Search Engine): Mascot	PEP (by Search Engine): Mascot	SVM Score (by Search Engine): Mascot	Ions Score (by Search Engine): Mascot	PEP	q-Value	Confidence (by Search Engine): Mascot	q-Value (by Search Engine): Mascot	PEP (by Search Engine): Mascot	SVM Score (by Search Engine): Mascot	Ions Score (by Search Engine): Mascot	PEP	q-Value	Confidence (by Search Engine): Mascot	q-Value (by Search Engine): Mascot	PEP (by Search Engine): Mascot	SVM Score (by Search Engine): Mascot	Ions Score (by Search Engine): Mascot	PEP	q-Value	Top Apex RT [min]
		FALSE	High	[K].EIALMNALTVNLHLLMLSFFKPTPK.[R]		1	8	5	A8K4D5	A8K4D5 [130-154]		0	2841.58	0.808	0.792	0	0	115.4	93.2	91.4					High	High	High	High	0.00185529	1.23228e-05	2.01442	51	0.000156925	0.003367	High	0.00185529	1.23228e-05	2.01442	51	0.000156925	0.003367	High	0.00185529	1.23228e-05	2.01442	51	0.000156925	0.003367	89.95
		FALSE	High	[K].DIVGANEKEIALMNALTVNLHLLMLSFFKPTPK.[R]		1	8	2	A8K4D5	A8K4D5 [122-154]		1	3668	0.01	0.524		0	131.3		68.7					High	n/a	High	High	0.00185529	0.00743155	0.560087	14	0.0248031	0.003367	High	0.00185529	0.00743155	0.560087	14	0.0248031	0.003367	High	0.00185529	0.00743155	0.560087	14	0.0248031	0.003367	90.01
FALSE	High	Master Protein	Q5HYL4	Uncharacterized protein DKFZp686E1893 OS=Homo sapiens OX=9606 GN=DKFZp686E1893 PE=2 SV=1	0	5.262	4	1	4	1	636	69.4	7.28	21	1			nucleic acid binding activity				DKFZp686E1893	Q5HYL4			0	0	0.448	0.927	0	0	126.3	56.6	117.1	2.233	2.069	0	0	126.3	56.6	117.1	1.079	0.483	0	0	126.3	56.6	117.1
	Checked	Protein Group ID	# Proteins	# Unique Peptides	# Peptides	# PSMs	Group Description	Found in Sample: F1: Sample	Found in Sample: F3: Sample	Found in Sample: F5: Sample
	FALSE	34	4	1	1	4	[Master Protein] Uncharacterized protein DKFZp686E1893 OS=Homo sapiens OX=9606 GN=DKFZp686E1893 PE=2 SV=1	High	Peak Found	High
		Checked	Confidence	Annotated Sequence	Modifications	# Protein Groups	# Proteins	# PSMs	Master Protein Accessions	Positions in Master Proteins	Modifications in Master Proteins	# Missed Cleavages	Theo. MH+ [Da]	Abundance Ratio: (F3) / (F1)	Abundance Ratio: (F5) / (F1)	Abundance Ratio Variability [%]: (F3) / (F1)	Abundance Ratio Variability [%]: (F5) / (F1)	Abundances (Grouped): F1	Abundances (Grouped): F3	Abundances (Grouped): F5	Abundances (Grouped) CV [%]: F1	Abundances (Grouped) CV [%]: F3	Abundances (Grouped) CV [%]: F5	Quan Info	Found in Sample: F1: Sample	Found in Sample: F3: Sample	Found in Sample: F5: Sample	Confidence (by Search Engine): Mascot	q-Value (by Search Engine): Mascot	PEP (by Search Engine): Mascot	SVM Score (by Search Engine): Mascot	Ions Score (by Search Engine): Mascot	PEP	q-Value	Confidence (by Search Engine): Mascot	q-Value (by Search Engine): Mascot	PEP (by Search Engine): Mascot	SVM Score (by Search Engine): Mascot	Ions Score (by Search Engine): Mascot	PEP	q-Value	Confidence (by Search Engine): Mascot	q-Value (by Search Engine): Mascot	PEP (by Search Engine): Mascot	SVM Score (by Search Engine): Mascot	Ions Score (by Search Engine): Mascot	PEP	q-Value	Top Apex RT [min]
		FALSE	High	[R].ALGDVTVLGSLLLQHLLHFSTPGLVLR.[S]		1	4	3	Q5HYL4	Q5HYL4 [478-504]		0	2869.67	0.448	0.927	0	0	126.3	56.6	117.1					High	Peak Found	High	High	0.00185529	2.37122e-06	2.38872	21	4.25815e-05	0.003367	High	0.00185529	2.37122e-06	2.38872	21	4.25815e-05	0.003367	High	0.00185529	2.37122e-06	2.38872	21	4.25815e-05	0.003367	88.82
		FALSE	High	[R].ALGDVTVLGSLLLQHLLHFSTPGLVLR.[S]	1xDeamidated [Q14]	1	4	1	Q5HYL4	Q5HYL4 [478-504]		0	2870.65											Not Reliable	High	n/a	n/a	High	0.00290698	0.061059	0.0772145	5	0.128403	0.00542005	High	0.00290698	0.061059	0.0772145	5	0.128403	0.00542005	High	0.00290698	0.061059	0.0772145	5	0.128403	0.00542005
FALSE	High	Master Protein	A0A804F729	Pyruvate kinase OS=Homo sapiens OX=9606 GN=PKM PE=1 SV=1	0	5.26	4	2	4	2	605	65.9	7.87	43	2	other metabolic processes;other biological processes	cytosol	kinase activity;other molecular function	Pf00224, Pf02887	5315	ENSG00000067225	PKM	A0A804F729	miR-targeted genes in leukocytes; miR-targeted genes in lymphocytes; miR-targeted genes in muscle cell; miR-targeted genes in squamous cell; Photodynamic therapy-induced HIF-1 survival signaling; Amino acid metabolism; Clear cell renal cell carcinoma pathways; Metabolic reprogramming in colon cancer; Aerobic glycolysis - augmented; Perturbations to host-cell autophagy, induced by SARS-CoV-2 prote…		14	0	0.762	0.286	0	0	87.2	90.3	122.5	1.313	1.238	0	221.77	87.2	90.3	122.5	3.493	0.807	0	221.77	87.2	90.3	122.5
	Checked	Protein Group ID	# Proteins	# Unique Peptides	# Peptides	# PSMs	Group Description	Found in Sample: F1: Sample	Found in Sample: F3: Sample	Found in Sample: F5: Sample
	FALSE	196	8	2	2	4	[Master Protein] Pyruvate kinase OS=Homo sapiens OX=9606 GN=PKM PE=1 SV=1	High	High	High
		Checked	Confidence	Annotated Sequence	Modifications	# Protein Groups	# Proteins	# PSMs	Master Protein Accessions	Positions in Master Proteins	Modifications in Master Proteins	# Missed Cleavages	Theo. MH+ [Da]	Abundance Ratio: (F3) / (F1)	Abundance Ratio: (F5) / (F1)	Abundance Ratio Variability [%]: (F3) / (F1)	Abundance Ratio Variability [%]: (F5) / (F1)	Abundances (Grouped): F1	Abundances (Grouped): F3	Abundances (Grouped): F5	Abundances (Grouped) CV [%]: F1	Abundances (Grouped) CV [%]: F3	Abundances (Grouped) CV [%]: F5	Quan Info	Found in Sample: F1: Sample	Found in Sample: F3: Sample	Found in Sample: F5: Sample	Confidence (by Search Engine): Mascot	q-Value (by Search Engine): Mascot	PEP (by Search Engine): Mascot	SVM Score (by Search Engine): Mascot	Ions Score (by Search Engine): Mascot	PEP	q-Value	Confidence (by Search Engine): Mascot	q-Value (by Search Engine): Mascot	PEP (by Search Engine): Mascot	SVM Score (by Search Engine): Mascot	Ions Score (by Search Engine): Mascot	PEP	q-Value	Confidence (by Search Engine): Mascot	q-Value (by Search Engine): Mascot	PEP (by Search Engine): Mascot	SVM Score (by Search Engine): Mascot	Ions Score (by Search Engine): Mascot	PEP	q-Value	Top Apex RT [min]
		FALSE	High	[K].GDVVIVLTGWRPGSGFTNTMR.[V]		1	8	2	A0A804F729	A0A804F729 [580-600]		0	2263.17	0.762	0.286	0	0	146.5	111.6	41.9					High	High	Peak Found	High	0.00185529	0.00191965	0.86779	20	0.00852083	0.003367	High	0.00185529	0.00191965	0.86779	20	0.00852083	0.003367	High	0.00185529	0.00191965	0.86779	20	0.00852083	0.003367	59.82
		FALSE	High	[K].KGDVVIVLTGWRPGSGFTNTMR.[V]		1	8	1	A0A804F729	A0A804F729 [579-600]		1	2391.26	100	100				39.4	160.6					n/a	Peak Found	High	High	0.00185529	0.00104764	1.00536	21	0.00527884	0.003367	High	0.00185529	0.00104764	1.00536	21	0.00527884	0.003367	High	0.00185529	0.00104764	1.00536	21	0.00527884	0.003367	56.39
		FALSE	High	[K].KGDVVIVLTGWRPGSGFTNTMR.[V]	1xDeamidated [N19]	1	8	1	A0A804F729	A0A804F729 [579-600]		1	2392.24											No Quan Values	n/a	n/a	High	High	0.00290698	0.0571656	0.0925825	18	0.122067	0.00542005	High	0.00290698	0.0571656	0.0925825	18	0.122067	0.00542005	High	0.00290698	0.0571656	0.0925825	18	0.122067	0.00542005
FALSE	High	Master Protein	B4DJ30	Neutral alpha-glucosidase AB OS=Homo sapiens OX=9606 PE=2 SV=1	0	5.091	4	2	4	2	995	112.9	6.06	84	2	protein metabolism;other metabolic processes	ER/Golgi;other cell component	other molecular function								0	0	1.138	0.01	0		93.5	106.5		0.879	0.01	0		93.5	106.5		100	100			93.5	106.5
	Checked	Protein Group ID	# Proteins	# Unique Peptides	# Peptides	# PSMs	Group Description	Found in Sample: F1: Sample	Found in Sample: F3: Sample	Found in Sample: F5: Sample
	FALSE	11	7	2	2	4	[Master Protein] Neutral alpha-glucosidase AB OS=Homo sapiens OX=9606 PE=2 SV=1	High	High	High
		Checked	Confidence	Annotated Sequence	Modifications	# Protein Groups	# Proteins	# PSMs	Master Protein Accessions	Positions in Master Proteins	Modifications in Master Proteins	# Missed Cleavages	Theo. MH+ [Da]	Abundance Ratio: (F3) / (F1)	Abundance Ratio: (F5) / (F1)	Abundance Ratio Variability [%]: (F3) / (F1)	Abundance Ratio Variability [%]: (F5) / (F1)	Abundances (Grouped): F1	Abundances (Grouped): F3	Abundances (Grouped): F5	Abundances (Grouped) CV [%]: F1	Abundances (Grouped) CV [%]: F3	Abundances (Grouped) CV [%]: F5	Quan Info	Found in Sample: F1: Sample	Found in Sample: F3: Sample	Found in Sample: F5: Sample	Confidence (by Search Engine): Mascot	q-Value (by Search Engine): Mascot	PEP (by Search Engine): Mascot	SVM Score (by Search Engine): Mascot	Ions Score (by Search Engine): Mascot	PEP	q-Value	Confidence (by Search Engine): Mascot	q-Value (by Search Engine): Mascot	PEP (by Search Engine): Mascot	SVM Score (by Search Engine): Mascot	Ions Score (by Search Engine): Mascot	PEP	q-Value	Confidence (by Search Engine): Mascot	q-Value (by Search Engine): Mascot	PEP (by Search Engine): Mascot	SVM Score (by Search Engine): Mascot	Ions Score (by Search Engine): Mascot	PEP	q-Value	Top Apex RT [min]
		FALSE	High	[R].YSLLPFWYTLLYQAHR.[E]		1	7	2	B4DJ30	B4DJ30 [756-771]		0	2071.08	1.138	0.01	0		93.5	106.5						High	High	n/a	High	0.00185529	4.50091e-05	1.72022	58	0.000437455	0.003367	High	0.00185529	4.50091e-05	1.72022	58	0.000437455	0.003367	High	0.00185529	4.50091e-05	1.72022	58	0.000437455	0.003367	69.63
		FALSE	High	[K].ISIPMCLSLGLVGLSFCGADVGGFFK.[N]	2xCarbamidomethyl [C6; C17]	1	7	2	B4DJ30	B4DJ30 [679-704]		0	2745.38											No Quan Values	n/a	n/a	High	High	0.00185529	0.00514295	0.643816	21	0.0185556	0.003367	High	0.00185529	0.00514295	0.643816	21	0.0185556	0.003367	High	0.00185529	0.00514295	0.643816	21	0.0185556	0.003367
FALSE	High	Master Protein	M0R0R2	Small ribosomal subunit protein uS7 OS=Homo sapiens OX=9606 GN=RPS5 PE=1 SV=1	0	5.054	12	1	4	1	225	25.3	9.76	146	1	protein metabolism;other metabolic processes	cytosol;translational apparatus	nucleic acid binding activity;other molecular function	Pf00177		ENSG00000083845	RPS5	M0R0R2	22q11.2 distal CNV		1	0	0.619	0.038	0	0	181.1	112	6.9	1.616	0.061	0	0	181.1	112	6.9	26.418	16.344	0	0	181.1	112	6.9
	Checked	Protein Group ID	# Proteins	# Unique Peptides	# Peptides	# PSMs	Group Description	Found in Sample: F1: Sample	Found in Sample: F3: Sample	Found in Sample: F5: Sample
	FALSE	29	4	1	1	4	[Master Protein] Small ribosomal subunit protein uS7 OS=Homo sapiens OX=9606 GN=RPS5 PE=1 SV=1	High	High	Peak Found
		Checked	Confidence	Annotated Sequence	Modifications	# Protein Groups	# Proteins	# PSMs	Master Protein Accessions	Positions in Master Proteins	Modifications in Master Proteins	# Missed Cleavages	Theo. MH+ [Da]	Abundance Ratio: (F3) / (F1)	Abundance Ratio: (F5) / (F1)	Abundance Ratio Variability [%]: (F3) / (F1)	Abundance Ratio Variability [%]: (F5) / (F1)	Abundances (Grouped): F1	Abundances (Grouped): F3	Abundances (Grouped): F5	Abundances (Grouped) CV [%]: F1	Abundances (Grouped) CV [%]: F3	Abundances (Grouped) CV [%]: F5	Quan Info	Found in Sample: F1: Sample	Found in Sample: F3: Sample	Found in Sample: F5: Sample	Confidence (by Search Engine): Mascot	q-Value (by Search Engine): Mascot	PEP (by Search Engine): Mascot	SVM Score (by Search Engine): Mascot	Ions Score (by Search Engine): Mascot	PEP	q-Value	Confidence (by Search Engine): Mascot	q-Value (by Search Engine): Mascot	PEP (by Search Engine): Mascot	SVM Score (by Search Engine): Mascot	Ions Score (by Search Engine): Mascot	PEP	q-Value	Confidence (by Search Engine): Mascot	q-Value (by Search Engine): Mascot	PEP (by Search Engine): Mascot	SVM Score (by Search Engine): Mascot	Ions Score (by Search Engine): Mascot	PEP	q-Value	Top Apex RT [min]
		FALSE	High	[K].HAFEIIHLLTGENPLQVLVNAIINSGPR.[E]		1	4	4	M0R0R2	M0R0R2 [116-143]		0	3065.69	0.619	0.038	0	0	181.1	112	6.9					High	High	Peak Found	High	0.00185529	3.24822e-07	2.84019	49	8.82991e-06	0.003367	High	0.00185529	3.24822e-07	2.84019	49	8.82991e-06	0.003367	High	0.00185529	3.24822e-07	2.84019	49	8.82991e-06	0.003367	90.27
FALSE	High	Master Protein	P49327	Fatty acid synthase OS=Homo sapiens OX=9606 GN=FASN PE=1 SV=3	0	4.935	4	3	4	3	2511	273.3	6.44	17	3	other metabolic processes;stress response;other biological processes	plasma membrane;other membranes;cytosol;ER/Golgi;other cell component	other molecular function	Pf00107, Pf00109, Pf00550, Pf00698, Pf00975, Pf02801, Pf08242, Pf08659, Pf16197, Pf21089, Pf21149	2194	ENSG00000169710	FASN	hsa:2194; P49327; Q13479; Q16702; Q4LE83; Q6P4U5; Q6SS02; Q969R1; Q96C68; Q96IT0	AMP-activated protein kinase signaling; Sterol regulatory element-binding proteins (SREBP) signaling; SREBF and miR33 in cholesterol and lipid homeostasis; Liver X receptor pathway; Nuclear receptors meta-pathway; Fatty acid biosynthesis; Angiopoietin-like protein 8 regulatory pathway; Lipid metabolism pathway; Clear cell renal cell carcinoma pathways; Metabolic reprogramming in colon cancer; Cho…	ChREBP activates metabolic gene expression; Activation of gene expression by SREBF (SREBP); Fatty acyl-CoA biosynthesis; NR1H2 & NR1H3 regulate gene expression linked to lipogenesis; Vitamin B5 (pantothenate) metabolism	18	0	0.562	2.125	32.48	21.59	72.2	43.1	184.7	1.778	3.777	32.48	10.72	72.2	43.1	184.7	0.471	0.265	21.59	10.72	72.2	43.1	184.7
	Checked	Protein Group ID	# Proteins	# Unique Peptides	# Peptides	# PSMs	Group Description	Found in Sample: F1: Sample	Found in Sample: F3: Sample	Found in Sample: F5: Sample
	FALSE	35	3	3	3	4	[Master Protein] Fatty acid synthase OS=Homo sapiens OX=9606 GN=FASN PE=1 SV=3	High	Peak Found	High
		Checked	Confidence	Annotated Sequence	Modifications	# Protein Groups	# Proteins	# PSMs	Master Protein Accessions	Positions in Master Proteins	Modifications in Master Proteins	# Missed Cleavages	Theo. MH+ [Da]	Abundance Ratio: (F3) / (F1)	Abundance Ratio: (F5) / (F1)	Abundance Ratio Variability [%]: (F3) / (F1)	Abundance Ratio Variability [%]: (F5) / (F1)	Abundances (Grouped): F1	Abundances (Grouped): F3	Abundances (Grouped): F5	Abundances (Grouped) CV [%]: F1	Abundances (Grouped) CV [%]: F3	Abundances (Grouped) CV [%]: F5	Quan Info	Found in Sample: F1: Sample	Found in Sample: F3: Sample	Found in Sample: F5: Sample	Confidence (by Search Engine): Mascot	q-Value (by Search Engine): Mascot	PEP (by Search Engine): Mascot	SVM Score (by Search Engine): Mascot	Ions Score (by Search Engine): Mascot	PEP	q-Value	Confidence (by Search Engine): Mascot	q-Value (by Search Engine): Mascot	PEP (by Search Engine): Mascot	SVM Score (by Search Engine): Mascot	Ions Score (by Search Engine): Mascot	PEP	q-Value	Confidence (by Search Engine): Mascot	q-Value (by Search Engine): Mascot	PEP (by Search Engine): Mascot	SVM Score (by Search Engine): Mascot	Ions Score (by Search Engine): Mascot	PEP	q-Value	Top Apex RT [min]
		FALSE	High	[R].VRPGETLLIHSGSGGVGQAAIAIALSLGCR.[V]	1xCarbamidomethyl [C29]	1	3	2	P49327	P49327 [1665-1694]		0	2960.61	0.453	1.838	0	0	91.2	41.3	167.6					High	Peak Found	High	High	0.00185529	0.00400411	0.700723	17	0.0152298	0.003367	High	0.00185529	0.00400411	0.700723	17	0.0152298	0.003367	High	0.00185529	0.00400411	0.700723	17	0.0152298	0.003367	66.51
		FALSE	High	[K].VLLSLEHGLWAPNLHFHSPNPEIPALLDGR.[L]		1	2	1	P49327	P49327 [344-373]		0	3342.77		100					100					n/a	n/a	High	High	0.00185529	0.025164	0.281863	3	0.0646039	0.003367	High	0.00185529	0.025164	0.281863	3	0.0646039	0.003367	High	0.00185529	0.025164	0.281863	3	0.0646039	0.003367	64.92
		FALSE	High	[R].GGNVGINSFGFGGSNVHIILRPNTQPPPAPAPHATLPR.[L]		1	2	1	P49327	P49327 [385-422]		0	3858.03	0.699	2.457	0	0	72.2	50.5	177.3					Peak Found	Peak Found	High	High	0.00185529	0.00289804	0.7742	6	0.0117986	0.003367	High	0.00185529	0.00289804	0.7742	6	0.0117986	0.003367	High	0.00185529	0.00289804	0.7742	6	0.0117986	0.003367	54.06
FALSE	High	Master Protein	A0A8Q3SIS5	Glucose-6-phosphate 1-dehydrogenase OS=Homo sapiens OX=9606 GN=G6PD PE=1 SV=1	0	4.889	7	3	8	3	581	66.1	7.11	99	3	other metabolic processes	cytosol	other molecular function	Pf00479, Pf02781		ENSG00000160211	G6PD	A0A8Q3SIS5	Cori cycle; miR-targeted genes in leukocytes; miR-targeted genes in lymphocytes; miR-targeted genes in muscle cell; Nuclear receptors meta-pathway; NRF2 pathway; ATM signaling in development and disease ; Metabolic reprogramming in colon cancer; Vitamin D-sensitive calcium signaling in depression; Pentose phosphate pathway in senescent cells; NAD metabolism in oncogene-induced senescence and mito…		13	0	0.406	0.753	103.02	110.67	127.3	127.6	45.1	2.463	4.316	103.02	22.97	127.3	127.6	45.1	1.328	0.232	110.67	22.97	127.3	127.6	45.1
	Checked	Protein Group ID	# Proteins	# Unique Peptides	# Peptides	# PSMs	Group Description	Found in Sample: F1: Sample	Found in Sample: F3: Sample	Found in Sample: F5: Sample
	FALSE	39	22	3	3	8	[Master Protein] Glucose-6-phosphate 1-dehydrogenase OS=Homo sapiens OX=9606 GN=G6PD PE=1 SV=1	High	High	High
		Checked	Confidence	Annotated Sequence	Modifications	# Protein Groups	# Proteins	# PSMs	Master Protein Accessions	Positions in Master Proteins	Modifications in Master Proteins	# Missed Cleavages	Theo. MH+ [Da]	Abundance Ratio: (F3) / (F1)	Abundance Ratio: (F5) / (F1)	Abundance Ratio Variability [%]: (F3) / (F1)	Abundance Ratio Variability [%]: (F5) / (F1)	Abundances (Grouped): F1	Abundances (Grouped): F3	Abundances (Grouped): F5	Abundances (Grouped) CV [%]: F1	Abundances (Grouped) CV [%]: F3	Abundances (Grouped) CV [%]: F5	Quan Info	Found in Sample: F1: Sample	Found in Sample: F3: Sample	Found in Sample: F5: Sample	Confidence (by Search Engine): Mascot	q-Value (by Search Engine): Mascot	PEP (by Search Engine): Mascot	SVM Score (by Search Engine): Mascot	Ions Score (by Search Engine): Mascot	PEP	q-Value	Confidence (by Search Engine): Mascot	q-Value (by Search Engine): Mascot	PEP (by Search Engine): Mascot	SVM Score (by Search Engine): Mascot	Ions Score (by Search Engine): Mascot	PEP	q-Value	Confidence (by Search Engine): Mascot	q-Value (by Search Engine): Mascot	PEP (by Search Engine): Mascot	SVM Score (by Search Engine): Mascot	Ions Score (by Search Engine): Mascot	PEP	q-Value	Top Apex RT [min]
		FALSE	High	[K].IYPTIWWLFR.[D]		1	19	3	A0A8Q3SIS5	A0A8Q3SIS5 [48-57]		0	1394.76	1.331	0.01	0		85.8	114.2						High	High	n/a	High	0.00185529	0.00126806	0.96199	45	0.00613919	0.003367	High	0.00185529	0.00126806	0.96199	45	0.00613919	0.003367	High	0.00185529	0.00126806	0.96199	45	0.00613919	0.003367	69.68
		FALSE	High	[K].KIYPTIWWLFR.[D]		1	19	2	A0A8Q3SIS5	A0A8Q3SIS5 [47-57]		1	1522.86	0.406	1.502	0	0	103.2	41.9	154.9					High	Peak Found	High	High	0.00290698	0.0794766	0.015311	31	0.157066	0.00542005	High	0.00290698	0.0794766	0.015311	31	0.157066	0.00542005	High	0.00290698	0.0794766	0.015311	31	0.157066	0.00542005	67.31
		FALSE	High	[R].GSTTATFAAVVLYVENERWDGVPFILR.[C]		1	13	1	A0A8Q3SIS5	A0A8Q3SIS5 [331-357]		1	3011.56											No Quan Values	n/a	n/a	High	High	0.00290698	0.0700459	0.0450628	11	0.142641	0.00542005	High	0.00290698	0.0700459	0.0450628	11	0.142641	0.00542005	High	0.00290698	0.0700459	0.0450628	11	0.142641	0.00542005
		FALSE	High	[R].GSTTATFAAVVLYVENERWDGVPFILR.[C]	1xDeamidated [N16]	1	13	2	A0A8Q3SIS5	A0A8Q3SIS5 [331-357]		1	3012.55	0.075	0.378	0	0	206.5	15.5	78					High	Peak Found	High	High	0.00290698	0.0406751	0.171481	18	0.0938655	0.00542005	High	0.00290698	0.0406751	0.171481	18	0.0938655	0.00542005	High	0.00290698	0.0406751	0.171481	18	0.0938655	0.00542005	83.08
FALSE	High	Master Protein	P55060	Exportin-2 OS=Homo sapiens OX=9606 GN=CSE1L PE=1 SV=3	0	4.877	7	3	3	3	971	110.3	5.77	17	3	transport	cytosol;nucleus;other cell component	other molecular function	Pf03378, Pf03810, Pf08506	1434	ENSG00000124207	CSE1L	A3RLL6; B2R5T4; E1P5Y0; F8W904; hsa:1434; O75432; P55060; Q32M40; Q9H5B7; Q9NTS0; Q9UP98; Q9UP99; Q9UPA0			0	0	100	100				60.2	139.8	0.01	2.324		0		60.2	139.8	0.01	0.43		0		60.2	139.8
	Checked	Protein Group ID	# Proteins	# Unique Peptides	# Peptides	# PSMs	Group Description	Found in Sample: F1: Sample	Found in Sample: F3: Sample	Found in Sample: F5: Sample
	FALSE	91	6	3	3	3	[Master Protein] Exportin-2 OS=Homo sapiens OX=9606 GN=CSE1L PE=1 SV=3	High	High	High
		Checked	Confidence	Annotated Sequence	Modifications	# Protein Groups	# Proteins	# PSMs	Master Protein Accessions	Positions in Master Proteins	Modifications in Master Proteins	# Missed Cleavages	Theo. MH+ [Da]	Abundance Ratio: (F3) / (F1)	Abundance Ratio: (F5) / (F1)	Abundance Ratio Variability [%]: (F3) / (F1)	Abundance Ratio Variability [%]: (F5) / (F1)	Abundances (Grouped): F1	Abundances (Grouped): F3	Abundances (Grouped): F5	Abundances (Grouped) CV [%]: F1	Abundances (Grouped) CV [%]: F3	Abundances (Grouped) CV [%]: F5	Quan Info	Found in Sample: F1: Sample	Found in Sample: F3: Sample	Found in Sample: F5: Sample	Confidence (by Search Engine): Mascot	q-Value (by Search Engine): Mascot	PEP (by Search Engine): Mascot	SVM Score (by Search Engine): Mascot	Ions Score (by Search Engine): Mascot	PEP	q-Value	Confidence (by Search Engine): Mascot	q-Value (by Search Engine): Mascot	PEP (by Search Engine): Mascot	SVM Score (by Search Engine): Mascot	Ions Score (by Search Engine): Mascot	PEP	q-Value	Confidence (by Search Engine): Mascot	q-Value (by Search Engine): Mascot	PEP (by Search Engine): Mascot	SVM Score (by Search Engine): Mascot	Ions Score (by Search Engine): Mascot	PEP	q-Value	Top Apex RT [min]
		FALSE	High	[K].QIFILLFQR.[L]		1	5	1	P55060	P55060 [769-777]		0	1177.71	100	100				60.2	139.8					n/a	Peak Found	High	High	0.00290698	0.0725281	0.0368787	9	0.146486	0.00542005	High	0.00290698	0.0725281	0.0368787	9	0.146486	0.00542005	High	0.00290698	0.0725281	0.0368787	9	0.146486	0.00542005	65.86
		FALSE	High	[R].SFSLLQEAIIPYIPTLITQLTQK.[L]		1	6	1	P55060	P55060 [579-601]		0	2617.49											No Quan Values	High	n/a	n/a	High	0.00185529	0.0292152	0.247635	17	0.0725812	0.003367	High	0.00185529	0.0292152	0.247635	17	0.0725812	0.003367	High	0.00185529	0.0292152	0.247635	17	0.0725812	0.003367
		FALSE	High	[R].FVTAIWNLLVTTGQEVKYDLLVSNAIQFLASVCERPHYK.[N]	1xDeamidated [Q27]; 1xCarbamidomethyl [C33]	1	4	1	P55060	P55060 [293-331]		1	4524.36											No Quan Values	n/a	High	n/a	High	0.00185529	0.000169205	1.41946	13	0.00124761	0.003367	High	0.00185529	0.000169205	1.41946	13	0.00124761	0.003367	High	0.00185529	0.000169205	1.41946	13	0.00124761	0.003367
FALSE	High	Master Protein	A8K032	Translocating chain-associated membrane protein OS=Homo sapiens OX=9606 PE=2 SV=1	0	4.853	9	2	6	2	374	43	9.63	70	2	transport	other membranes;ER/Golgi									0	0	0.543	0.9	0	0	122.8	66.7	110.6	1.842	1.659	0	0	122.8	66.7	110.6	1.111	0.603	0	0	122.8	66.7	110.6
	Checked	Protein Group ID	# Proteins	# Unique Peptides	# Peptides	# PSMs	Group Description	Found in Sample: F1: Sample	Found in Sample: F3: Sample	Found in Sample: F5: Sample
	FALSE	57	4	2	2	6	[Master Protein] Translocating chain-associated membrane protein OS=Homo sapiens OX=9606 PE=2 SV=1	High	High	High
		Checked	Confidence	Annotated Sequence	Modifications	# Protein Groups	# Proteins	# PSMs	Master Protein Accessions	Positions in Master Proteins	Modifications in Master Proteins	# Missed Cleavages	Theo. MH+ [Da]	Abundance Ratio: (F3) / (F1)	Abundance Ratio: (F5) / (F1)	Abundance Ratio Variability [%]: (F3) / (F1)	Abundance Ratio Variability [%]: (F5) / (F1)	Abundances (Grouped): F1	Abundances (Grouped): F3	Abundances (Grouped): F5	Abundances (Grouped) CV [%]: F1	Abundances (Grouped) CV [%]: F3	Abundances (Grouped) CV [%]: F5	Quan Info	Found in Sample: F1: Sample	Found in Sample: F3: Sample	Found in Sample: F5: Sample	Confidence (by Search Engine): Mascot	q-Value (by Search Engine): Mascot	PEP (by Search Engine): Mascot	SVM Score (by Search Engine): Mascot	Ions Score (by Search Engine): Mascot	PEP	q-Value	Confidence (by Search Engine): Mascot	q-Value (by Search Engine): Mascot	PEP (by Search Engine): Mascot	SVM Score (by Search Engine): Mascot	Ions Score (by Search Engine): Mascot	PEP	q-Value	Confidence (by Search Engine): Mascot	q-Value (by Search Engine): Mascot	PEP (by Search Engine): Mascot	SVM Score (by Search Engine): Mascot	Ions Score (by Search Engine): Mascot	PEP	q-Value	Top Apex RT [min]
		FALSE	High	[K].FFYISQLAYWLHAFPELYFQK.[T]		1	4	3	A8K032	A8K032 [167-187]		0	2711.37	0.543	0.9	0	0	122.8	66.7	110.6					High	High	High	High	0.00185529	0.000659723	1.11041	43	0.00366155	0.003367	High	0.00185529	0.000659723	1.11041	43	0.00366155	0.003367	High	0.00185529	0.000659723	1.11041	43	0.00366155	0.003367	87.76
		FALSE	High	[K].FFYISQLAYWLHAFPELYFQK.[T]	1xDeamidated [Q6]	1	4	2	A8K032	A8K032 [167-187]		0	2712.35											Not Reliable	n/a	High	High	High	0.00185529	0.0177949	0.361107	10	0.0492663	0.003367	High	0.00185529	0.0177949	0.361107	10	0.0492663	0.003367	High	0.00185529	0.0177949	0.361107	10	0.0492663	0.003367
		FALSE	High	[R].AYPHNLMTFQMKFFYISQLAYWLHAFPELYFQK.[T]		1	4	1	A8K032	A8K032 [155-187]		1	4173.06											No Quan Values	n/a	n/a	High	High	0.00185529	0.0318912	0.227508	1	0.0777071	0.003367	High	0.00185529	0.0318912	0.227508	1	0.0777071	0.003367	High	0.00185529	0.0318912	0.227508	1	0.0777071	0.003367
FALSE	High	Master Protein	Q96B49	Mitochondrial import receptor subunit TOM6 homolog OS=Homo sapiens OX=9606 GN=TOMM6 PE=1 SV=1	0	4.833	23	1	4	1	74	8	4.89	217	1	cell organization and biogenesis	other membranes;mitochondrion		Pf15184	100188893	ENSG00000214736	TOMM6	B2DG15; hsa:100188893; Q96B49; Q9UH52		Mitochondrial protein import; PINK1-PRKN Mediated Mitophagy	2	0	4.686	0.062	0	0	52.2	244.5	3.3	0.213	0.013	0	0	52.2	244.5	3.3	16.006	74.998	0	0	52.2	244.5	3.3
	Checked	Protein Group ID	# Proteins	# Unique Peptides	# Peptides	# PSMs	Group Description	Found in Sample: F1: Sample	Found in Sample: F3: Sample	Found in Sample: F5: Sample
	FALSE	55	1	1	1	4	[Master Protein] Mitochondrial import receptor subunit TOM6 homolog OS=Homo sapiens OX=9606 GN=TOMM6 PE=1 SV=1	High	High	Peak Found
		Checked	Confidence	Annotated Sequence	Modifications	# Protein Groups	# Proteins	# PSMs	Master Protein Accessions	Positions in Master Proteins	Modifications in Master Proteins	# Missed Cleavages	Theo. MH+ [Da]	Abundance Ratio: (F3) / (F1)	Abundance Ratio: (F5) / (F1)	Abundance Ratio Variability [%]: (F3) / (F1)	Abundance Ratio Variability [%]: (F5) / (F1)	Abundances (Grouped): F1	Abundances (Grouped): F3	Abundances (Grouped): F5	Abundances (Grouped) CV [%]: F1	Abundances (Grouped) CV [%]: F3	Abundances (Grouped) CV [%]: F5	Quan Info	Found in Sample: F1: Sample	Found in Sample: F3: Sample	Found in Sample: F5: Sample	Confidence (by Search Engine): Mascot	q-Value (by Search Engine): Mascot	PEP (by Search Engine): Mascot	SVM Score (by Search Engine): Mascot	Ions Score (by Search Engine): Mascot	PEP	q-Value	Confidence (by Search Engine): Mascot	q-Value (by Search Engine): Mascot	PEP (by Search Engine): Mascot	SVM Score (by Search Engine): Mascot	Ions Score (by Search Engine): Mascot	PEP	q-Value	Confidence (by Search Engine): Mascot	q-Value (by Search Engine): Mascot	PEP (by Search Engine): Mascot	SVM Score (by Search Engine): Mascot	Ions Score (by Search Engine): Mascot	PEP	q-Value	Top Apex RT [min]
		FALSE	High	[R].NLILNLGLFAAGVWLAR.[N]		1	1	4	Q96B49	Q96B49 [44-60]		0	1841.08	4.686	0.062	0	0	52.2	244.5	3.3					High	High	Peak Found	High	0.00185529	6.1747e-07	2.6943	100	1.46808e-05	0.003367	High	0.00185529	6.1747e-07	2.6943	100	1.46808e-05	0.003367	High	0.00185529	6.1747e-07	2.6943	100	1.46808e-05	0.003367	90.84
FALSE	High	Master Protein	O00483	Cytochrome c oxidase subunit NDUFA4 OS=Homo sapiens OX=9606 GN=NDUFA4 PE=1 SV=1	0	4.75	31	2	6	2	81	9.4	9.38	111	2	other metabolic processes;transport	other membranes;mitochondrion	transporter activity;other molecular function	Pf06522	4697	ENSG00000189043	NDUFA4	A4D109; hsa:4697; O00483; Q6FHN5	Electron transport chain: OXPHOS system in mitochondria; Nonalcoholic fatty liver disease; Mitochondrial complex IV assembly; 16p12.2 copy number variation syndrome (520kb); Oxidative phosphorylation	Complex IV assembly; TP53 Regulates Metabolic Genes; Respiratory electron transport; Cytoprotection by HMOX1	9	0	0.82	1.629	0	69.43	100.9	68.9	130.2	1.22	1.264	0	0	100.9	68.9	130.2	0.614	0.791	69.43	0	100.9	68.9	130.2
	Checked	Protein Group ID	# Proteins	# Unique Peptides	# Peptides	# PSMs	Group Description	Found in Sample: F1: Sample	Found in Sample: F3: Sample	Found in Sample: F5: Sample
	FALSE	27	1	2	2	6	[Master Protein] Cytochrome c oxidase subunit NDUFA4 OS=Homo sapiens OX=9606 GN=NDUFA4 PE=1 SV=1	High	High	High
		Checked	Confidence	Annotated Sequence	Modifications	# Protein Groups	# Proteins	# PSMs	Master Protein Accessions	Positions in Master Proteins	Modifications in Master Proteins	# Missed Cleavages	Theo. MH+ [Da]	Abundance Ratio: (F3) / (F1)	Abundance Ratio: (F5) / (F1)	Abundance Ratio Variability [%]: (F3) / (F1)	Abundance Ratio Variability [%]: (F5) / (F1)	Abundances (Grouped): F1	Abundances (Grouped): F3	Abundances (Grouped): F5	Abundances (Grouped) CV [%]: F1	Abundances (Grouped) CV [%]: F3	Abundances (Grouped) CV [%]: F5	Quan Info	Found in Sample: F1: Sample	Found in Sample: F3: Sample	Found in Sample: F5: Sample	Confidence (by Search Engine): Mascot	q-Value (by Search Engine): Mascot	PEP (by Search Engine): Mascot	SVM Score (by Search Engine): Mascot	Ions Score (by Search Engine): Mascot	PEP	q-Value	Confidence (by Search Engine): Mascot	q-Value (by Search Engine): Mascot	PEP (by Search Engine): Mascot	SVM Score (by Search Engine): Mascot	Ions Score (by Search Engine): Mascot	PEP	q-Value	Confidence (by Search Engine): Mascot	q-Value (by Search Engine): Mascot	PEP (by Search Engine): Mascot	SVM Score (by Search Engine): Mascot	Ions Score (by Search Engine): Mascot	PEP	q-Value	Top Apex RT [min]
		FALSE	High	[K].HPSLIPLFVFIGTGATGATLYLLR.[L]		1	1	4	O00483	O00483 [12-35]		0	2557.45	0.82	1.036	0	0	105.1	86.1	108.8					High	High	High	High	0.00185529	1.71088e-05	1.9399	63	0.000203456	0.003367	High	0.00185529	1.71088e-05	1.9399	63	0.000203456	0.003367	High	0.00185529	1.71088e-05	1.9399	63	0.000203456	0.003367	88.99
		FALSE	High	[K].KHPSLIPLFVFIGTGATGATLYLLR.[L]		1	1	2	O00483	O00483 [11-35]		1	2685.55	0.01	2.562		0	56.2		143.8					Peak Found	n/a	High	High	0.00185529	0.0371406	0.192446	11	0.0874763	0.003367	High	0.00185529	0.0371406	0.192446	11	0.0874763	0.003367	High	0.00185529	0.0371406	0.192446	11	0.0874763	0.003367	82.65
FALSE	High	Master Protein	A0A804HKI2	Leucine-rich PPR motif-containing protein, mitochondrial OS=Homo sapiens OX=9606 GN=LRPPRC PE=1 SV=1	0	4.655	2	2	6	2	1430	161.6	6.21	63	2		other membranes;mitochondrion;nucleus	nucleic acid binding activity	Pf01535, Pf13812, Pf17177		ENSG00000138095	LRPPRC	A0A804HKI2	Ciliary landscape		1	0	0.01	0.738		13.78	115.3		84.7	100	100			115.3		84.7	1.355	0.01	13.78		115.3		84.7
	Checked	Protein Group ID	# Proteins	# Unique Peptides	# Peptides	# PSMs	Group Description	Found in Sample: F1: Sample	Found in Sample: F3: Sample	Found in Sample: F5: Sample
	FALSE	58	27	2	2	6	[Master Protein] Leucine-rich PPR motif-containing protein, mitochondrial OS=Homo sapiens OX=9606 GN=LRPPRC PE=1 SV=1	High	n/a	High
		Checked	Confidence	Annotated Sequence	Modifications	# Protein Groups	# Proteins	# PSMs	Master Protein Accessions	Positions in Master Proteins	Modifications in Master Proteins	# Missed Cleavages	Theo. MH+ [Da]	Abundance Ratio: (F3) / (F1)	Abundance Ratio: (F5) / (F1)	Abundance Ratio Variability [%]: (F3) / (F1)	Abundance Ratio Variability [%]: (F5) / (F1)	Abundances (Grouped): F1	Abundances (Grouped): F3	Abundances (Grouped): F5	Abundances (Grouped) CV [%]: F1	Abundances (Grouped) CV [%]: F3	Abundances (Grouped) CV [%]: F5	Quan Info	Found in Sample: F1: Sample	Found in Sample: F3: Sample	Found in Sample: F5: Sample	Confidence (by Search Engine): Mascot	q-Value (by Search Engine): Mascot	PEP (by Search Engine): Mascot	SVM Score (by Search Engine): Mascot	Ions Score (by Search Engine): Mascot	PEP	q-Value	Confidence (by Search Engine): Mascot	q-Value (by Search Engine): Mascot	PEP (by Search Engine): Mascot	SVM Score (by Search Engine): Mascot	Ions Score (by Search Engine): Mascot	PEP	q-Value	Confidence (by Search Engine): Mascot	q-Value (by Search Engine): Mascot	PEP (by Search Engine): Mascot	SVM Score (by Search Engine): Mascot	Ions Score (by Search Engine): Mascot	PEP	q-Value	Top Apex RT [min]
		FALSE	High	[R].DLLQIIFSFSK.[A]		1	23	2	A0A804HKI2	A0A804HKI2 [304-314]		0	1310.74	0.01	0.81		0	110.5		89.5					High	n/a	High	High	0.00185529	0.00276615	0.784785	39	0.0113723	0.003367	High	0.00185529	0.00276615	0.784785	39	0.0113723	0.003367	High	0.00185529	0.00276615	0.784785	39	0.0113723	0.003367	86.14
		FALSE	High	[R].LANQFAIYKPVTDFFLQLVDAGK.[V]		1	18	2	A0A804HKI2	A0A804HKI2 [1280-1302]		0	2598.4	0.01	0.673		0	119.6		80.4					High	n/a	High	High	0.00185529	0.00667838	0.584399	23	0.0228001	0.003367	High	0.00185529	0.00667838	0.584399	23	0.0228001	0.003367	High	0.00185529	0.00667838	0.584399	23	0.0228001	0.003367	84.18
		FALSE	High	[R].LANQFAIYKPVTDFFLQLVDAGK.[V]	1xDeamidated [N/Q]	1	18	2	A0A804HKI2	A0A804HKI2 [1280-1302]		0	2599.38											Not Reliable	High	n/a	n/a	High	0.00185529	0.035932	0.200066	19	0.0852582	0.003367	High	0.00185529	0.035932	0.200066	19	0.0852582	0.003367	High	0.00185529	0.035932	0.200066	19	0.0852582	0.003367
FALSE	High	Master Protein	Q15165	Serum paraoxonase/arylesterase 2 OS=Homo sapiens OX=9606 GN=PON2 PE=1 SV=4	0	4.654	5	1	3	1	354	39.4	5.6	150	1	other metabolic processes;other biological processes	non-structural extracellular;plasma membrane;other membranes	other molecular function	Pf01731	5445	ENSG00000105854	PON2	A4D1H7; B2RCP9; B4DJD5; hsa:5445; O15114; O15115; O75856; Q15165; Q5FBX7; Q86YL0	Phase I biotransformations, non-P450; Male infertility	Synthesis of 5-eicosatetraenoic acids	3	0	2.184	0.977	0	0	72.1	157.5	70.4	0.458	0.447	0	0	72.1	157.5	70.4	1.024	2.237	0	0	72.1	157.5	70.4
	Checked	Protein Group ID	# Proteins	# Unique Peptides	# Peptides	# PSMs	Group Description	Found in Sample: F1: Sample	Found in Sample: F3: Sample	Found in Sample: F5: Sample
	FALSE	205	6	1	1	3	[Master Protein] Serum paraoxonase/arylesterase 2 OS=Homo sapiens OX=9606 GN=PON2 PE=1 SV=4	High	High	High
		Checked	Confidence	Annotated Sequence	Modifications	# Protein Groups	# Proteins	# PSMs	Master Protein Accessions	Positions in Master Proteins	Modifications in Master Proteins	# Missed Cleavages	Theo. MH+ [Da]	Abundance Ratio: (F3) / (F1)	Abundance Ratio: (F5) / (F1)	Abundance Ratio Variability [%]: (F3) / (F1)	Abundance Ratio Variability [%]: (F5) / (F1)	Abundances (Grouped): F1	Abundances (Grouped): F3	Abundances (Grouped): F5	Abundances (Grouped) CV [%]: F1	Abundances (Grouped) CV [%]: F3	Abundances (Grouped) CV [%]: F5	Quan Info	Found in Sample: F1: Sample	Found in Sample: F3: Sample	Found in Sample: F5: Sample	Confidence (by Search Engine): Mascot	q-Value (by Search Engine): Mascot	PEP (by Search Engine): Mascot	SVM Score (by Search Engine): Mascot	Ions Score (by Search Engine): Mascot	PEP	q-Value	Confidence (by Search Engine): Mascot	q-Value (by Search Engine): Mascot	PEP (by Search Engine): Mascot	SVM Score (by Search Engine): Mascot	Ions Score (by Search Engine): Mascot	PEP	q-Value	Confidence (by Search Engine): Mascot	q-Value (by Search Engine): Mascot	PEP (by Search Engine): Mascot	SVM Score (by Search Engine): Mascot	Ions Score (by Search Engine): Mascot	PEP	q-Value	Top Apex RT [min]
		FALSE	High	[M].GRLVAVGLLGIALALLGER.[L]		1	6	3	Q15165	Q15165 [2-20]		1	1891.19	2.184	0.977	0	0	72.1	157.5	70.4					High	High	High	High	0.00185529	1.03979e-06	2.57595	62	2.2175e-05	0.003367	High	0.00185529	1.03979e-06	2.57595	62	2.2175e-05	0.003367	High	0.00185529	1.03979e-06	2.57595	62	2.2175e-05	0.003367	89.5
FALSE	High	Master Protein	A0A8V8TLM6	Transferrin receptor protein 1 OS=Homo sapiens OX=9606 GN=TFRC PE=1 SV=1	0	4.558	7	3	4	3	795	88.6	6.57	34	3	transport;other biological processes	plasma membrane;other membranes;other cell component	other molecular function	Pf02225, Pf04253, Pf04389		ENSG00000072274	TFRC	A0A8V8TLM6	Iron metabolism in placenta; Ferroptosis; 3q29 copy number variation syndrome; Iron metabolism disorders		4	0		0.469		0	18.7	159.2	122.1		0.626		32.66	18.7	159.2	122.1	2.131	1.598	0	32.66	18.7	159.2	122.1
	Checked	Protein Group ID	# Proteins	# Unique Peptides	# Peptides	# PSMs	Group Description	Found in Sample: F1: Sample	Found in Sample: F3: Sample	Found in Sample: F5: Sample
	FALSE	156	12	3	3	4	[Master Protein] Transferrin receptor protein 1 OS=Homo sapiens OX=9606 GN=TFRC PE=1 SV=1	Peak Found	High	High
		Checked	Confidence	Annotated Sequence	Modifications	# Protein Groups	# Proteins	# PSMs	Master Protein Accessions	Positions in Master Proteins	Modifications in Master Proteins	# Missed Cleavages	Theo. MH+ [Da]	Abundance Ratio: (F3) / (F1)	Abundance Ratio: (F5) / (F1)	Abundance Ratio Variability [%]: (F3) / (F1)	Abundance Ratio Variability [%]: (F5) / (F1)	Abundances (Grouped): F1	Abundances (Grouped): F3	Abundances (Grouped): F5	Abundances (Grouped) CV [%]: F1	Abundances (Grouped) CV [%]: F3	Abundances (Grouped) CV [%]: F5	Quan Info	Found in Sample: F1: Sample	Found in Sample: F3: Sample	Found in Sample: F5: Sample	Confidence (by Search Engine): Mascot	q-Value (by Search Engine): Mascot	PEP (by Search Engine): Mascot	SVM Score (by Search Engine): Mascot	Ions Score (by Search Engine): Mascot	PEP	q-Value	Confidence (by Search Engine): Mascot	q-Value (by Search Engine): Mascot	PEP (by Search Engine): Mascot	SVM Score (by Search Engine): Mascot	Ions Score (by Search Engine): Mascot	PEP	q-Value	Confidence (by Search Engine): Mascot	q-Value (by Search Engine): Mascot	PEP (by Search Engine): Mascot	SVM Score (by Search Engine): Mascot	Ions Score (by Search Engine): Mascot	PEP	q-Value	Top Apex RT [min]
		FALSE	High	[R].RLYWDDLK.[R]	1xBiotin-tyramide [Y3]	1	8	1	A0A8V8TLM6	A0A8V8TLM6 [121-128]		1	1469.72	100	100				112.5	87.5					n/a	Peak Found	High	High	0.00185529	0.0371992	0.192083	4	0.0875833	0.003367	High	0.00185529	0.0371992	0.192083	4	0.0875833	0.003367	High	0.00185529	0.0371992	0.192083	4	0.0875833	0.003367	53.61
		FALSE	High	[R].LVYLVENPGGYVAYSK.[A]	1xBiotin-tyramide [Y3]	1	7	2	A0A8V8TLM6	A0A8V8TLM6 [209-224]		0	2133.07	100	100				133.1	66.9					n/a	High	High	High	0.00431655	0.0847869	0	5	0.164982	0.00802139	High	0.00431655	0.0847869	0	5	0.164982	0.00802139	High	0.00431655	0.0847869	0	5	0.164982	0.00802139	58.6
		FALSE	High	[R].SIIFASWSAGDFGSVGATEWLEGYLSSLHLK.[A]		1	10	1	A0A8V8TLM6	A0A8V8TLM6 [447-477]		0	3328.65	0.01	0.469		0	136.1		63.9					Peak Found	n/a	High	High	0.00185529	0.000290358	1.29682	34	0.00191272	0.003367	High	0.00185529	0.000290358	1.29682	34	0.00191272	0.003367	High	0.00185529	0.000290358	1.29682	34	0.00191272	0.003367	86.33
FALSE	High	Master Protein	B4DUF2	cDNA FLJ50227, moderately similar to Complement decay-accelerating factor OS=Homo sapiens OX=9606 PE=2 SV=1	0	4.535	4	1	8	1	480	50.9	8.44	31	1	stress response;other biological processes	plasma membrane;other membranes;other cell component									0	0	100	100				169.9	30.1	0.01	0.177		2.01		169.9	30.1	0.01	5.645		2.01		169.9	30.1
	Checked	Protein Group ID	# Proteins	# Unique Peptides	# Peptides	# PSMs	Group Description	Found in Sample: F1: Sample	Found in Sample: F3: Sample	Found in Sample: F5: Sample
	FALSE	40	15	1	1	8	[Master Protein] cDNA FLJ50227, moderately similar to Complement decay-accelerating factor OS=Homo sapiens OX=9606 PE=2 SV=1	n/a	High	High
		Checked	Confidence	Annotated Sequence	Modifications	# Protein Groups	# Proteins	# PSMs	Master Protein Accessions	Positions in Master Proteins	Modifications in Master Proteins	# Missed Cleavages	Theo. MH+ [Da]	Abundance Ratio: (F3) / (F1)	Abundance Ratio: (F5) / (F1)	Abundance Ratio Variability [%]: (F3) / (F1)	Abundance Ratio Variability [%]: (F5) / (F1)	Abundances (Grouped): F1	Abundances (Grouped): F3	Abundances (Grouped): F5	Abundances (Grouped) CV [%]: F1	Abundances (Grouped) CV [%]: F3	Abundances (Grouped) CV [%]: F5	Quan Info	Found in Sample: F1: Sample	Found in Sample: F3: Sample	Found in Sample: F5: Sample	Confidence (by Search Engine): Mascot	q-Value (by Search Engine): Mascot	PEP (by Search Engine): Mascot	SVM Score (by Search Engine): Mascot	Ions Score (by Search Engine): Mascot	PEP	q-Value	Confidence (by Search Engine): Mascot	q-Value (by Search Engine): Mascot	PEP (by Search Engine): Mascot	SVM Score (by Search Engine): Mascot	Ions Score (by Search Engine): Mascot	PEP	q-Value	Confidence (by Search Engine): Mascot	q-Value (by Search Engine): Mascot	PEP (by Search Engine): Mascot	SVM Score (by Search Engine): Mascot	Ions Score (by Search Engine): Mascot	PEP	q-Value	Top Apex RT [min]
		FALSE	High	[R].EIYCPAPPQIDNGIIQGER.[D]	1xBiotin-tyramide [Y3]; 1xCarbamidomethyl [C4]	1	15	2	B4DUF2	B4DUF2 [158-176]		0	2531.21	100	100				169.6	30.4					n/a	High	High	High	0.00185529	0.000802533	1.0659	16	0.0042755	0.003367	High	0.00185529	0.000802533	1.0659	16	0.0042755	0.003367	High	0.00185529	0.000802533	1.0659	16	0.0042755	0.003367	56.07
		FALSE	High	[R].EIYCPAPPQIDNGIIQGER.[D]	1xBiotin-tyramide [Y3]; 1xCarbamidomethyl [C4]; 1xDeamidated [N/Q]	1	15	6	B4DUF2	B4DUF2 [158-176]		0	2532.19	100	100				170.2	29.8					n/a	High	High	High	0.00185529	0.00144762	0.931906	20	0.00681691	0.003367	High	0.00185529	0.00144762	0.931906	20	0.00681691	0.003367	High	0.00185529	0.00144762	0.931906	20	0.00681691	0.003367	56.81
FALSE	High	Master Protein	A0A8V8TMZ5	SEC61 translocon subunit alpha 1 OS=Homo sapiens OX=9606 GN=SEC61A1 PE=1 SV=1	0	4.512	4	1	2	1	485	53.2	8.02	88	1	transport	other membranes;ER/Golgi		Pf00344, Pf10559		ENSG00000058262	SEC61A1	A0A8V8TMZ5			0	0	0.701	0.01	0		117.6	82.4		1.427	0.01	0		117.6	82.4		100	100			117.6	82.4
	Checked	Protein Group ID	# Proteins	# Unique Peptides	# Peptides	# PSMs	Group Description	Found in Sample: F1: Sample	Found in Sample: F3: Sample	Found in Sample: F5: Sample
	FALSE	177	8	1	1	2	[Master Protein] SEC61 translocon subunit alpha 1 OS=Homo sapiens OX=9606 GN=SEC61A1 PE=1 SV=1	High	High	n/a
		Checked	Confidence	Annotated Sequence	Modifications	# Protein Groups	# Proteins	# PSMs	Master Protein Accessions	Positions in Master Proteins	Modifications in Master Proteins	# Missed Cleavages	Theo. MH+ [Da]	Abundance Ratio: (F3) / (F1)	Abundance Ratio: (F5) / (F1)	Abundance Ratio Variability [%]: (F3) / (F1)	Abundance Ratio Variability [%]: (F5) / (F1)	Abundances (Grouped): F1	Abundances (Grouped): F3	Abundances (Grouped): F5	Abundances (Grouped) CV [%]: F1	Abundances (Grouped) CV [%]: F3	Abundances (Grouped) CV [%]: F5	Quan Info	Found in Sample: F1: Sample	Found in Sample: F3: Sample	Found in Sample: F5: Sample	Confidence (by Search Engine): Mascot	q-Value (by Search Engine): Mascot	PEP (by Search Engine): Mascot	SVM Score (by Search Engine): Mascot	Ions Score (by Search Engine): Mascot	PEP	q-Value	Confidence (by Search Engine): Mascot	q-Value (by Search Engine): Mascot	PEP (by Search Engine): Mascot	SVM Score (by Search Engine): Mascot	Ions Score (by Search Engine): Mascot	PEP	q-Value	Confidence (by Search Engine): Mascot	q-Value (by Search Engine): Mascot	PEP (by Search Engine): Mascot	SVM Score (by Search Engine): Mascot	Ions Score (by Search Engine): Mascot	PEP	q-Value	Top Apex RT [min]
		FALSE	High	[R].GMEFEGAIIALFHLLATR.[T]		1	8	2	A0A8V8TMZ5	A0A8V8TMZ5 [206-223]		0	1989.06	0.701	0.01	0		117.6	82.4						High	High	n/a	High	0.00185529	1.57224e-06	2.48204	49	3.07601e-05	0.003367	High	0.00185529	1.57224e-06	2.48204	49	3.07601e-05	0.003367	High	0.00185529	1.57224e-06	2.48204	49	3.07601e-05	0.003367	90.15
FALSE	High	Master Protein	A0A0U1RRH7	Histone H2A OS=Homo sapiens OX=9606 PE=3 SV=1	0	4.186	15	2	7	1	170	18.5	11.52	83	2		nucleus;other cell component	nucleic acid binding activity;other molecular function	Pf00125, Pf16211							0	1	0.705	0.904	65.62	153.67	106.8	75.3	117.9	1.418	1.282	65.62	73.54	106.8	75.3	117.9	1.106	0.78	153.67	73.54	106.8	75.3	117.9
	Checked	Protein Group ID	# Proteins	# Unique Peptides	# Peptides	# PSMs	Group Description	Found in Sample: F1: Sample	Found in Sample: F3: Sample	Found in Sample: F5: Sample
	FALSE	79	18	1	2	7	[Master Protein] Histone H2A OS=Homo sapiens OX=9606 PE=3 SV=1	High	High	High
		Checked	Confidence	Annotated Sequence	Modifications	# Protein Groups	# Proteins	# PSMs	Master Protein Accessions	Positions in Master Proteins	Modifications in Master Proteins	# Missed Cleavages	Theo. MH+ [Da]	Abundance Ratio: (F3) / (F1)	Abundance Ratio: (F5) / (F1)	Abundance Ratio Variability [%]: (F3) / (F1)	Abundance Ratio Variability [%]: (F5) / (F1)	Abundances (Grouped): F1	Abundances (Grouped): F3	Abundances (Grouped): F5	Abundances (Grouped) CV [%]: F1	Abundances (Grouped) CV [%]: F3	Abundances (Grouped) CV [%]: F5	Quan Info	Found in Sample: F1: Sample	Found in Sample: F3: Sample	Found in Sample: F5: Sample	Confidence (by Search Engine): Mascot	q-Value (by Search Engine): Mascot	PEP (by Search Engine): Mascot	SVM Score (by Search Engine): Mascot	Ions Score (by Search Engine): Mascot	PEP	q-Value	Confidence (by Search Engine): Mascot	q-Value (by Search Engine): Mascot	PEP (by Search Engine): Mascot	SVM Score (by Search Engine): Mascot	Ions Score (by Search Engine): Mascot	PEP	q-Value	Confidence (by Search Engine): Mascot	q-Value (by Search Engine): Mascot	PEP (by Search Engine): Mascot	SVM Score (by Search Engine): Mascot	Ions Score (by Search Engine): Mascot	PEP	q-Value	Top Apex RT [min]
		FALSE	High	[R].HLQLAIR.[NG]		3	24	1	P0C0S5; A0A0U1RRH7; P16104	P0C0S5 [86-92]; A0A0U1RRH7 [83-89]; P16104 [83-89]		0	850.526	0.459	0.365	0	0	164.5	75.5	60				Shared	High	Peak Found	Peak Found	High	0.00290698	0.0724047	0.037279	19	0.146296	0.00542005	High	0.00290698	0.0724047	0.037279	19	0.146296	0.00542005	High	0.00290698	0.0724047	0.037279	19	0.146296	0.00542005	33.02
		FALSE	High	[KR].VTIAQGGVLPNIQAVLLPK.[K]		1	15	6	A0A0U1RRH7	A0A0U1RRH7 [101-119]		0	1931.17	1.083	2.239	0	0	69.4	75.2	155.4					High	High	High	High	0.00185529	4.60758e-05	1.7149	48	0.00044564	0.003367	High	0.00185529	4.60758e-05	1.7149	48	0.00044564	0.003367	High	0.00185529	4.60758e-05	1.7149	48	0.00044564	0.003367	66.43
FALSE	High	Master Protein	P63167	Dynein light chain 1, cytoplasmic OS=Homo sapiens OX=9606 GN=DYNLL1 PE=1 SV=1	0	4.167	30	1	6	1	89	10.4	7.4	26	1	cell organization and biogenesis;stress response;transport;other biological processes	plasma membrane;other membranes;cytosol;cytoskeleton;mitochondrion;nucleus;other cell component	enzyme regulator activity;other molecular function	Pf01221	8655	ENSG00000088986	DYNLL1	hsa:8655; P63167; Q15701	Ciliary landscape; Intraflagellar transport proteins binding to dynein; Genes related to primary cilium development (based on CRISPR); 3q29 copy number variation syndrome; Vasopressin-regulated water reabsorption	Recruitment of NuMA to mitotic centrosomes; Regulation of PLK1 Activity at G2/M Transition; Loss of Nlp from mitotic centrosomes; Recruitment of mitotic centrosome proteins and complexes; Anchoring of the basal body to the plasma membrane; AURKA Activation by TPX2; Neutrophil degranulation; COPI-mediated anterograde transport; HCMV Early Events; Intraflagellar transport; MHC class II antigen pres…	28	0	100	100				117.1	82.9	0.01	0.708		0		117.1	82.9	0.01	1.413		0		117.1	82.9
	Checked	Protein Group ID	# Proteins	# Unique Peptides	# Peptides	# PSMs	Group Description	Found in Sample: F1: Sample	Found in Sample: F3: Sample	Found in Sample: F5: Sample
	FALSE	192	2	1	1	6	[Master Protein] Dynein light chain 1, cytoplasmic OS=Homo sapiens OX=9606 GN=DYNLL1 PE=1 SV=1	n/a	High	High
		Checked	Confidence	Annotated Sequence	Modifications	# Protein Groups	# Proteins	# PSMs	Master Protein Accessions	Positions in Master Proteins	Modifications in Master Proteins	# Missed Cleavages	Theo. MH+ [Da]	Abundance Ratio: (F3) / (F1)	Abundance Ratio: (F5) / (F1)	Abundance Ratio Variability [%]: (F3) / (F1)	Abundance Ratio Variability [%]: (F5) / (F1)	Abundances (Grouped): F1	Abundances (Grouped): F3	Abundances (Grouped): F5	Abundances (Grouped) CV [%]: F1	Abundances (Grouped) CV [%]: F3	Abundances (Grouped) CV [%]: F5	Quan Info	Found in Sample: F1: Sample	Found in Sample: F3: Sample	Found in Sample: F5: Sample	Confidence (by Search Engine): Mascot	q-Value (by Search Engine): Mascot	PEP (by Search Engine): Mascot	SVM Score (by Search Engine): Mascot	Ions Score (by Search Engine): Mascot	PEP	q-Value	Confidence (by Search Engine): Mascot	q-Value (by Search Engine): Mascot	PEP (by Search Engine): Mascot	SVM Score (by Search Engine): Mascot	Ions Score (by Search Engine): Mascot	PEP	q-Value	Confidence (by Search Engine): Mascot	q-Value (by Search Engine): Mascot	PEP (by Search Engine): Mascot	SVM Score (by Search Engine): Mascot	Ions Score (by Search Engine): Mascot	PEP	q-Value	Top Apex RT [min]
		FALSE	High	[R].NFGSYVTHETKHFIYFYLGQVAILLFK.[S]		1	2	4	P63167	P63167 [61-87]		1	3235.7	100	100				117.1	82.9					n/a	High	High	High	0.00185529	0.000200117	1.38135	18	0.00142477	0.003367	High	0.00185529	0.000200117	1.38135	18	0.00142477	0.003367	High	0.00185529	0.000200117	1.38135	18	0.00142477	0.003367	87.38
		FALSE	High	[R].NFGSYVTHETKHFIYFYLGQVAILLFK.[S]	1xDeamidated [N/Q]	1	2	2	P63167	P63167 [61-87]		1	3236.68											No Quan Values	n/a	n/a	High	High	0.00185529	0.0171083	0.370093	7	0.0477701	0.003367	High	0.00185529	0.0171083	0.370093	7	0.0477701	0.003367	High	0.00185529	0.0171083	0.370093	7	0.0477701	0.003367
FALSE	High	Master Protein	B4DR52	Histone H2B OS=Homo sapiens OX=9606 PE=1 SV=1	0	4.124	9	1	2	1	166	18	10.32	96	1		nucleus;other cell component	nucleic acid binding activity;other molecular function								0	0	0.369	0.01	0		146.1	53.9		2.712	0.01	0		146.1	53.9		100	100			146.1	53.9
	Checked	Protein Group ID	# Proteins	# Unique Peptides	# Peptides	# PSMs	Group Description	Found in Sample: F1: Sample	Found in Sample: F3: Sample	Found in Sample: F5: Sample
	FALSE	92	19	1	1	2	[Master Protein] Histone H2B OS=Homo sapiens OX=9606 PE=1 SV=1	Peak Found	High	High
		Checked	Confidence	Annotated Sequence	Modifications	# Protein Groups	# Proteins	# PSMs	Master Protein Accessions	Positions in Master Proteins	Modifications in Master Proteins	# Missed Cleavages	Theo. MH+ [Da]	Abundance Ratio: (F3) / (F1)	Abundance Ratio: (F5) / (F1)	Abundance Ratio Variability [%]: (F3) / (F1)	Abundance Ratio Variability [%]: (F5) / (F1)	Abundances (Grouped): F1	Abundances (Grouped): F3	Abundances (Grouped): F5	Abundances (Grouped) CV [%]: F1	Abundances (Grouped) CV [%]: F3	Abundances (Grouped) CV [%]: F5	Quan Info	Found in Sample: F1: Sample	Found in Sample: F3: Sample	Found in Sample: F5: Sample	Confidence (by Search Engine): Mascot	q-Value (by Search Engine): Mascot	PEP (by Search Engine): Mascot	SVM Score (by Search Engine): Mascot	Ions Score (by Search Engine): Mascot	PEP	q-Value	Confidence (by Search Engine): Mascot	q-Value (by Search Engine): Mascot	PEP (by Search Engine): Mascot	SVM Score (by Search Engine): Mascot	Ions Score (by Search Engine): Mascot	PEP	q-Value	Confidence (by Search Engine): Mascot	q-Value (by Search Engine): Mascot	PEP (by Search Engine): Mascot	SVM Score (by Search Engine): Mascot	Ions Score (by Search Engine): Mascot	PEP	q-Value	Top Apex RT [min]
		FALSE	High	[K].AMGIMNSFVNDIFER.[I]		1	19	2	B4DR52	B4DR52 [59-73]		0	1743.82	0.369	0.01	0		146.1	53.9						Peak Found	High	High	High	0.00185529	4.85729e-06	2.22586	65	7.51097e-05	0.003367	High	0.00185529	4.85729e-06	2.22586	65	7.51097e-05	0.003367	High	0.00185529	4.85729e-06	2.22586	65	7.51097e-05	0.003367	69.08
FALSE	High	Master Protein	C9JPK5	Integrin beta OS=Homo sapiens OX=9606 GN=ITGB1 PE=1 SV=2	0	4.098	7	2	15	2	809	90	5.59	14	2	cell adhesion;developmental processes;signal transduction;other biological processes	plasma membrane;other membranes;other cytoplasmic organelle;other cell component	other molecular function	Pf00362, Pf07965, Pf07974, Pf08725, Pf17205, Pf18372, Pf23105		ENSG00000150093	ITGB1	C9JPK5	Neural crest differentiation; Primary focal segmental glomerulosclerosis (FSGS); Mammary gland development: embryonic development - stage 1 of 4; RAC1/PAK1/p38/MMP2 pathway; Factors and pathways affecting insulin-like growth factor (IGF1)-Akt signaling; Focal adhesion: PI3K-Akt-mTOR-signaling; PI3K-Akt signaling; Ebola virus infection in host; Mechanoregulation and pathology of YAP/TAZ via Hippo …		17	0	100	100				92.1	107.9	0.01	0.964		141.99		92.1	107.9	0.01	1.037		141.99		92.1	107.9
	Checked	Protein Group ID	# Proteins	# Unique Peptides	# Peptides	# PSMs	Group Description	Found in Sample: F1: Sample	Found in Sample: F3: Sample	Found in Sample: F5: Sample
	FALSE	69	8	2	2	15	[Master Protein] Integrin beta OS=Homo sapiens OX=9606 GN=ITGB1 PE=1 SV=2	n/a	High	High
		Checked	Confidence	Annotated Sequence	Modifications	# Protein Groups	# Proteins	# PSMs	Master Protein Accessions	Positions in Master Proteins	Modifications in Master Proteins	# Missed Cleavages	Theo. MH+ [Da]	Abundance Ratio: (F3) / (F1)	Abundance Ratio: (F5) / (F1)	Abundance Ratio Variability [%]: (F3) / (F1)	Abundance Ratio Variability [%]: (F5) / (F1)	Abundances (Grouped): F1	Abundances (Grouped): F3	Abundances (Grouped): F5	Abundances (Grouped) CV [%]: F1	Abundances (Grouped) CV [%]: F3	Abundances (Grouped) CV [%]: F5	Quan Info	Found in Sample: F1: Sample	Found in Sample: F3: Sample	Found in Sample: F5: Sample	Confidence (by Search Engine): Mascot	q-Value (by Search Engine): Mascot	PEP (by Search Engine): Mascot	SVM Score (by Search Engine): Mascot	Ions Score (by Search Engine): Mascot	PEP	q-Value	Confidence (by Search Engine): Mascot	q-Value (by Search Engine): Mascot	PEP (by Search Engine): Mascot	SVM Score (by Search Engine): Mascot	Ions Score (by Search Engine): Mascot	PEP	q-Value	Confidence (by Search Engine): Mascot	q-Value (by Search Engine): Mascot	PEP (by Search Engine): Mascot	SVM Score (by Search Engine): Mascot	Ions Score (by Search Engine): Mascot	PEP	q-Value	Top Apex RT [min]
		FALSE	High	[R].HCECSTDEVNSEDMDAYCR.[K]	3xCarbamidomethyl [C2; C4; C18]; 1xBiotin-tyramide [Y17]	1	6	1	C9JPK5	C9JPK5 [507-525]		0	2738.99	100	100				157.7	42.3					n/a	High	Peak Found	High	0.00185529	0.0255475	0.278397	14	0.0653714	0.003367	High	0.00185529	0.0255475	0.278397	14	0.0653714	0.003367	High	0.00185529	0.0255475	0.278397	14	0.0653714	0.003367	44.33
		FALSE	High	[K].LGGIVLPNDGQCHLENNMYTMSHYYDYPSIAHLVQK.[L]	1xDeamidated [N8]; 1xCarbamidomethyl [C12]; 1xBiotin-tyramide [Y]	1	8	4	C9JPK5	C9JPK5 [298-333]		0	4540.09	100	100				101.8	98.2					n/a	Peak Found	High	High	0.00185529	0.00759708	0.555075	8	0.0252373	0.003367	High	0.00185529	0.00759708	0.555075	8	0.0252373	0.003367	High	0.00185529	0.00759708	0.555075	8	0.0252373	0.003367	63.31
		FALSE	High	[K].LGGIVLPNDGQCHLENNMYTMSHYYDYPSIAHLVQK.[L]	1xCarbamidomethyl [C12]; 2xDeamidated [N/Q]; 1xBiotin-tyramide [Y]	1	8	10	C9JPK5	C9JPK5 [298-333]		0	4541.07	100	100				8.4	191.6					n/a	Peak Found	High	High	0.00185529	0.0174075	0.366135	7	0.0484235	0.003367	High	0.00185529	0.0174075	0.366135	7	0.0484235	0.003367	High	0.00185529	0.0174075	0.366135	7	0.0484235	0.003367	63.12
FALSE	High	Master Protein	Q14126	Desmoglein-2 OS=Homo sapiens OX=9606 GN=DSG2 PE=1 SV=2	0	4.091	2	2	3	2	1118	122.2	5.24	42	2	cell adhesion;cell cycle OR cell proliferation;cell organization and biogenesis;developmental processes;other biological processes	plasma membrane;other membranes;other cell component	other molecular function	Pf00028	1829	ENSG00000046604	DSG2	hsa:1829; Q14126; Q4KKU6	miR-targeted genes in muscle cell; Arrhythmogenic right ventricular cardiomyopathy; GDNF signaling	RHOG GTPase cycle; RAC2 GTPase cycle; RAC3 GTPase cycle; Formation of the cornified envelope; Apoptotic cleavage of cell adhesion proteins	9	0	100	100				127.6	72.4	0.01	0.435		102.39		127.6	72.4	0.01	2.297		102.39		127.6	72.4
	Checked	Protein Group ID	# Proteins	# Unique Peptides	# Peptides	# PSMs	Group Description	Found in Sample: F1: Sample	Found in Sample: F3: Sample	Found in Sample: F5: Sample
	FALSE	195	18	2	2	3	[Master Protein] Desmoglein-2 OS=Homo sapiens OX=9606 GN=DSG2 PE=1 SV=2	n/a	High	High
		Checked	Confidence	Annotated Sequence	Modifications	# Protein Groups	# Proteins	# PSMs	Master Protein Accessions	Positions in Master Proteins	Modifications in Master Proteins	# Missed Cleavages	Theo. MH+ [Da]	Abundance Ratio: (F3) / (F1)	Abundance Ratio: (F5) / (F1)	Abundance Ratio Variability [%]: (F3) / (F1)	Abundance Ratio Variability [%]: (F5) / (F1)	Abundances (Grouped): F1	Abundances (Grouped): F3	Abundances (Grouped): F5	Abundances (Grouped) CV [%]: F1	Abundances (Grouped) CV [%]: F3	Abundances (Grouped) CV [%]: F5	Quan Info	Found in Sample: F1: Sample	Found in Sample: F3: Sample	Found in Sample: F5: Sample	Confidence (by Search Engine): Mascot	q-Value (by Search Engine): Mascot	PEP (by Search Engine): Mascot	SVM Score (by Search Engine): Mascot	Ions Score (by Search Engine): Mascot	PEP	q-Value	Confidence (by Search Engine): Mascot	q-Value (by Search Engine): Mascot	PEP (by Search Engine): Mascot	SVM Score (by Search Engine): Mascot	Ions Score (by Search Engine): Mascot	PEP	q-Value	Confidence (by Search Engine): Mascot	q-Value (by Search Engine): Mascot	PEP (by Search Engine): Mascot	SVM Score (by Search Engine): Mascot	Ions Score (by Search Engine): Mascot	PEP	q-Value	Top Apex RT [min]
		FALSE	High	[K].IVAISEDYPR.[K]	1xBiotin-tyramide [Y8]	1	10	2	Q14126	Q14126 [469-478]		0	1523.76	100	100				162.8	37.2					n/a	High	High	High	0.00185529	0.00231899	0.82485	33	0.00989347	0.003367	High	0.00185529	0.00231899	0.82485	33	0.00989347	0.003367	High	0.00185529	0.00231899	0.82485	33	0.00989347	0.003367	50.8
		FALSE	High	[R].IVSLEPAYPPVFYLNK.[D]	1xBiotin-tyramide [Y13]	1	18	1	Q14126	Q14126 [200-215]		0	2211.16	100	100				109.3	90.7					n/a	High	Peak Found	High	0.00185529	0.00182524	0.879247	20	0.00818787	0.003367	High	0.00185529	0.00182524	0.879247	20	0.00818787	0.003367	High	0.00185529	0.00182524	0.879247	20	0.00818787	0.003367	66.42
FALSE	High	Master Protein	A0A7P0Z4P5	Amino acid transporter heavy chain SLC3A2 OS=Homo sapiens OX=9606 GN=SLC3A2 PE=1 SV=1	0	4.045	5	2	3	2	654	70.4	5.21	52	2	other metabolic processes;transport	plasma membrane;other membranes;nucleus;other cytoplasmic organelle;other cell component	other molecular function	Pf00128, Pf16028		ENSG00000168003	SLC3A2	A0A7P0Z4P5	mRNA, protein, and metabolite induced stress pathway by cyclosporin A; Ferroptosis; Proximal tubule transport; Pleural mesothelioma		4	0	0.603	1.254	0	0	105	63.3	131.6	1.658	2.079	0	0	105	63.3	131.6	0.798	0.481	0	0	105	63.3	131.6
	Checked	Protein Group ID	# Proteins	# Unique Peptides	# Peptides	# PSMs	Group Description	Found in Sample: F1: Sample	Found in Sample: F3: Sample	Found in Sample: F5: Sample
	FALSE	62	14	2	2	3	[Master Protein] Amino acid transporter heavy chain SLC3A2 OS=Homo sapiens OX=9606 GN=SLC3A2 PE=1 SV=1	High	Peak Found	High
		Checked	Confidence	Annotated Sequence	Modifications	# Protein Groups	# Proteins	# PSMs	Master Protein Accessions	Positions in Master Proteins	Modifications in Master Proteins	# Missed Cleavages	Theo. MH+ [Da]	Abundance Ratio: (F3) / (F1)	Abundance Ratio: (F5) / (F1)	Abundance Ratio Variability [%]: (F3) / (F1)	Abundance Ratio Variability [%]: (F5) / (F1)	Abundances (Grouped): F1	Abundances (Grouped): F3	Abundances (Grouped): F5	Abundances (Grouped) CV [%]: F1	Abundances (Grouped) CV [%]: F3	Abundances (Grouped) CV [%]: F5	Quan Info	Found in Sample: F1: Sample	Found in Sample: F3: Sample	Found in Sample: F5: Sample	Confidence (by Search Engine): Mascot	q-Value (by Search Engine): Mascot	PEP (by Search Engine): Mascot	SVM Score (by Search Engine): Mascot	Ions Score (by Search Engine): Mascot	PEP	q-Value	Confidence (by Search Engine): Mascot	q-Value (by Search Engine): Mascot	PEP (by Search Engine): Mascot	SVM Score (by Search Engine): Mascot	Ions Score (by Search Engine): Mascot	PEP	q-Value	Confidence (by Search Engine): Mascot	q-Value (by Search Engine): Mascot	PEP (by Search Engine): Mascot	SVM Score (by Search Engine): Mascot	Ions Score (by Search Engine): Mascot	PEP	q-Value	Top Apex RT [min]
		FALSE	High	[R].LLTSFLPAQLLR.[L]		1	14	2	A0A7P0Z4P5	A0A7P0Z4P5 [464-475]		0	1371.84	0.603	1.254	0	0	105	63.3	131.6					High	Peak Found	High	High	0.00185529	0.008929	0.518309	37	0.0286607	0.003367	High	0.00185529	0.008929	0.518309	37	0.0286607	0.003367	High	0.00185529	0.008929	0.518309	37	0.0286607	0.003367	66.73
		FALSE	High	[R].SLLHGDFHAFSAGPGLFSYIR.[H]		1	10	1	A0A7P0Z4P5	A0A7P0Z4P5 [559-579]		0	2292.16											No Quan Values	High	n/a	n/a	High	0.00185529	0.000544951	1.15382	34	0.00314775	0.003367	High	0.00185529	0.000544951	1.15382	34	0.00314775	0.003367	High	0.00185529	0.000544951	1.15382	34	0.00314775	0.003367
FALSE	High	Master Protein	A0A1X8XL64	Histone H3 OS=Homo sapiens OX=9606 GN=H3F3AP6 PE=1 SV=1	0	4.02	26	2	4	2	139	15.5	11	16	2		nucleus;other cell component	nucleic acid binding activity;other molecular function				H3F3AP6	A0A1X8XL64			0	0	0.659	0.965	0	32.15	187	14.4	98.6	1.517	1.816	0	0	187	14.4	98.6	1.036	0.551	32.15	0	187	14.4	98.6
	Checked	Protein Group ID	# Proteins	# Unique Peptides	# Peptides	# PSMs	Group Description	Found in Sample: F1: Sample	Found in Sample: F3: Sample	Found in Sample: F5: Sample
	FALSE	107	5	2	2	4	[Master Protein] Histone H3 OS=Homo sapiens OX=9606 GN=H3F3AP6 PE=1 SV=1	High	Peak Found	High
		Checked	Confidence	Annotated Sequence	Modifications	# Protein Groups	# Proteins	# PSMs	Master Protein Accessions	Positions in Master Proteins	Modifications in Master Proteins	# Missed Cleavages	Theo. MH+ [Da]	Abundance Ratio: (F3) / (F1)	Abundance Ratio: (F5) / (F1)	Abundance Ratio Variability [%]: (F3) / (F1)	Abundance Ratio Variability [%]: (F5) / (F1)	Abundances (Grouped): F1	Abundances (Grouped): F3	Abundances (Grouped): F5	Abundances (Grouped) CV [%]: F1	Abundances (Grouped) CV [%]: F3	Abundances (Grouped) CV [%]: F5	Quan Info	Found in Sample: F1: Sample	Found in Sample: F3: Sample	Found in Sample: F5: Sample	Confidence (by Search Engine): Mascot	q-Value (by Search Engine): Mascot	PEP (by Search Engine): Mascot	SVM Score (by Search Engine): Mascot	Ions Score (by Search Engine): Mascot	PEP	q-Value	Confidence (by Search Engine): Mascot	q-Value (by Search Engine): Mascot	PEP (by Search Engine): Mascot	SVM Score (by Search Engine): Mascot	Ions Score (by Search Engine): Mascot	PEP	q-Value	Confidence (by Search Engine): Mascot	q-Value (by Search Engine): Mascot	PEP (by Search Engine): Mascot	SVM Score (by Search Engine): Mascot	Ions Score (by Search Engine): Mascot	PEP	q-Value	Top Apex RT [min]
		FALSE	High	[R].FQSAAIGALQEASEAYLVGLFEDTNLCAIHAK.[R]	1xCarbamidomethyl [C27]	1	5	2	A0A1X8XL64	A0A1X8XL64 [88-119]		0	3437.7	0.01	0.778		0	112.5		87.5					High	n/a	High	High	0.00185529	0.0276176	0.260537	16	0.0694683	0.003367	High	0.00185529	0.0276176	0.260537	16	0.0694683	0.003367	High	0.00185529	0.0276176	0.260537	16	0.0694683	0.003367	85.11
		FALSE	High	[R].FQSAAIGALQEASEAYLVGLFEDTNLCAIHAK.[R]	1xDeamidated [Q10]; 1xCarbamidomethyl [C27]	1	5	1	A0A1X8XL64	A0A1X8XL64 [88-119]		0	3438.69	0.01	0.01			100							High	n/a	n/a	High	0.00185529	0.0089671	0.517339	9	0.028757	0.003367	High	0.00185529	0.0089671	0.517339	9	0.028757	0.003367	High	0.00185529	0.0089671	0.517339	9	0.028757	0.003367	85.05
		FALSE	High	[K].TDLRFQSAAIGALQEASEAYLVGLFEDTNLCAIHAK.[R]	1xDeamidated [Q14]; 1xCarbamidomethyl [C31]	1	5	1	A0A1X8XL64	A0A1X8XL64 [84-119]		1	3923.95	0.659	1.197	0	0	105.1	69.2	125.7					Peak Found	Peak Found	High	High	0.00185529	0.0171302	0.369801	12	0.047818	0.003367	High	0.00185529	0.0171302	0.369801	12	0.047818	0.003367	High	0.00185529	0.0171302	0.369801	12	0.047818	0.003367	86.35
FALSE	High	Master Protein	P08729	Keratin, type II cytoskeletal 7 OS=Homo sapiens OX=9606 GN=KRT7 PE=1 SV=5	0	4.004	5	2	2	1	469	51.4	5.48	83	2	cell organization and biogenesis;other biological processes	cytosol;cytoskeleton;other cell component	bone, tooth or skin structural activity	Pf00038, Pf16208	3855	ENSG00000135480	KRT7	hsa:3855; P08729; Q92676; Q9BUD8; Q9Y3R7	Pancreatic cancer subtypes	Formation of the cornified envelope; Developmental Lineage of Pancreatic Ductal Cells	4	0	0.35	0.599	0	0	154	53.9	92.1	2.856	1.709	0	0	154	53.9	92.1	1.671	0.585	0	0	154	53.9	92.1
	Checked	Protein Group ID	# Proteins	# Unique Peptides	# Peptides	# PSMs	Group Description	Found in Sample: F1: Sample	Found in Sample: F3: Sample	Found in Sample: F5: Sample
	FALSE	10	23	1	2	5	[Master Protein] Keratin, type II cytoskeletal 7 OS=Homo sapiens OX=9606 GN=KRT7 PE=1 SV=5	High	Peak Found	Peak Found
		Checked	Confidence	Annotated Sequence	Modifications	# Protein Groups	# Proteins	# PSMs	Master Protein Accessions	Positions in Master Proteins	Modifications in Master Proteins	# Missed Cleavages	Theo. MH+ [Da]	Abundance Ratio: (F3) / (F1)	Abundance Ratio: (F5) / (F1)	Abundance Ratio Variability [%]: (F3) / (F1)	Abundance Ratio Variability [%]: (F5) / (F1)	Abundances (Grouped): F1	Abundances (Grouped): F3	Abundances (Grouped): F5	Abundances (Grouped) CV [%]: F1	Abundances (Grouped) CV [%]: F3	Abundances (Grouped) CV [%]: F5	Quan Info	Found in Sample: F1: Sample	Found in Sample: F3: Sample	Found in Sample: F5: Sample	Confidence (by Search Engine): Mascot	q-Value (by Search Engine): Mascot	PEP (by Search Engine): Mascot	SVM Score (by Search Engine): Mascot	Ions Score (by Search Engine): Mascot	PEP	q-Value	Confidence (by Search Engine): Mascot	q-Value (by Search Engine): Mascot	PEP (by Search Engine): Mascot	SVM Score (by Search Engine): Mascot	Ions Score (by Search Engine): Mascot	PEP	q-Value	Confidence (by Search Engine): Mascot	q-Value (by Search Engine): Mascot	PEP (by Search Engine): Mascot	SVM Score (by Search Engine): Mascot	Ions Score (by Search Engine): Mascot	PEP	q-Value	Top Apex RT [min]
		FALSE	High	[-].XALDIEIATYR.[K]		3	32	4	P08729; P05787; H6VRG1			0	1277.71	0.441	0.673	0	0	141.9	62.5	95.6				Shared	High	Peak Found	Peak Found	High	0.00185529	0.00236975	0.819931	56	0.0100642	0.003367	High	0.00185529	0.00236975	0.819931	56	0.0100642	0.003367	High	0.00185529	0.00236975	0.819931	56	0.0100642	0.003367	56.42
		FALSE	High	[R].EVTINQSLLAPLR.[L]		1	1	1	P08729	P08729 [65-77]		0	1453.84	0.35	0.599	0	0	154	53.9	92.1					High	Peak Found	Peak Found	High	0.00185529	0.00230299	0.826424	44	0.00983946	0.003367	High	0.00185529	0.00230299	0.826424	44	0.00983946	0.003367	High	0.00185529	0.00230299	0.826424	44	0.00983946	0.003367	55.52
FALSE	High	Master Protein	O75390	Citrate synthase, mitochondrial OS=Homo sapiens OX=9606 GN=CS PE=1 SV=2	0	3.995	3	1	3	1	466	51.7	8.32	152	1	other metabolic processes	mitochondrion	other molecular function	Pf00285	1431	ENSG00000062485	CS	hsa:1431; O75390; Q71UT9; Q7KZH0; Q96FZ8; Q9BWN8	TCA cycle and deficiency of pyruvate dehydrogenase complex (PDHc); Amino acid metabolism; Fluoroacetic acid toxicity; LncRNA-like NMRK2 in translocation renal cell carcinoma; TCA cycle (aka Krebs or citric acid cycle)	Maturation of TCA enzymes and regulation of TCA cycle; Citric acid cycle (TCA cycle); Mitochondrial protein import; Mitochondrial protein degradation	9	0	0.31	0.421	0	0	173.3	53.7	73	3.23	1.361	0	0	173.3	53.7	73	2.373	0.735	0	0	173.3	53.7	73
	Checked	Protein Group ID	# Proteins	# Unique Peptides	# Peptides	# PSMs	Group Description	Found in Sample: F1: Sample	Found in Sample: F3: Sample	Found in Sample: F5: Sample
	FALSE	41	6	1	1	3	[Master Protein] Citrate synthase, mitochondrial OS=Homo sapiens OX=9606 GN=CS PE=1 SV=2	High	High	High
		Checked	Confidence	Annotated Sequence	Modifications	# Protein Groups	# Proteins	# PSMs	Master Protein Accessions	Positions in Master Proteins	Modifications in Master Proteins	# Missed Cleavages	Theo. MH+ [Da]	Abundance Ratio: (F3) / (F1)	Abundance Ratio: (F5) / (F1)	Abundance Ratio Variability [%]: (F3) / (F1)	Abundance Ratio Variability [%]: (F5) / (F1)	Abundances (Grouped): F1	Abundances (Grouped): F3	Abundances (Grouped): F5	Abundances (Grouped) CV [%]: F1	Abundances (Grouped) CV [%]: F3	Abundances (Grouped) CV [%]: F5	Quan Info	Found in Sample: F1: Sample	Found in Sample: F3: Sample	Found in Sample: F5: Sample	Confidence (by Search Engine): Mascot	q-Value (by Search Engine): Mascot	PEP (by Search Engine): Mascot	SVM Score (by Search Engine): Mascot	Ions Score (by Search Engine): Mascot	PEP	q-Value	Confidence (by Search Engine): Mascot	q-Value (by Search Engine): Mascot	PEP (by Search Engine): Mascot	SVM Score (by Search Engine): Mascot	Ions Score (by Search Engine): Mascot	PEP	q-Value	Confidence (by Search Engine): Mascot	q-Value (by Search Engine): Mascot	PEP (by Search Engine): Mascot	SVM Score (by Search Engine): Mascot	Ions Score (by Search Engine): Mascot	PEP	q-Value	Top Apex RT [min]
		FALSE	High	[R].ALGVLAQLIWSR.[A]		1	6	3	O75390	O75390 [429-440]		0	1326.79	0.31	0.421	0	0	173.3	53.7	73					High	High	High	High	0.00185529	7.06882e-06	2.14064	62	0.000101081	0.003367	High	0.00185529	7.06882e-06	2.14064	62	0.000101081	0.003367	High	0.00185529	7.06882e-06	2.14064	62	0.000101081	0.003367	67.68
FALSE	High	Master Protein	O43707	Alpha-actinin-4 OS=Homo sapiens OX=9606 GN=ACTN4 PE=1 SV=2	0	3.964	5	2	5	2	911	104.8	5.44	30	2	cell organization and biogenesis;transport;signal transduction;other biological processes	non-structural extracellular;plasma membrane;other membranes;cytoskeleton;nucleus;other cell component	signal transduction activity or receptor binding;cytoskeletal activity;nucleic acid binding activity;other molecular function	Pf00307, Pf00435, Pf08726	81	ENSG00000130402; ENSG00000282844	ACTN4	A4K467; D6PXK4; hsa:81; O43707; O76048	Arrhythmogenic right ventricular cardiomyopathy; Primary focal segmental glomerulosclerosis (FSGS); Focal adhesion; Striated muscle contraction pathway; Ebola virus infection in host; Nephrotic syndrome; Alstrom syndrome	Platelet degranulation ; Nephrin family interactions	9	0	0.819	2.191	0	0	92	56.6	151.4	1.221	2.675	0	0	92	56.6	151.4	0.456	0.374	0	0	92	56.6	151.4
	Checked	Protein Group ID	# Proteins	# Unique Peptides	# Peptides	# PSMs	Group Description	Found in Sample: F1: Sample	Found in Sample: F3: Sample	Found in Sample: F5: Sample
	FALSE	145	29	2	2	5	[Master Protein] Alpha-actinin-4 OS=Homo sapiens OX=9606 GN=ACTN4 PE=1 SV=2	High	Peak Found	High
		Checked	Confidence	Annotated Sequence	Modifications	# Protein Groups	# Proteins	# PSMs	Master Protein Accessions	Positions in Master Proteins	Modifications in Master Proteins	# Missed Cleavages	Theo. MH+ [Da]	Abundance Ratio: (F3) / (F1)	Abundance Ratio: (F5) / (F1)	Abundance Ratio Variability [%]: (F3) / (F1)	Abundance Ratio Variability [%]: (F5) / (F1)	Abundances (Grouped): F1	Abundances (Grouped): F3	Abundances (Grouped): F5	Abundances (Grouped) CV [%]: F1	Abundances (Grouped) CV [%]: F3	Abundances (Grouped) CV [%]: F5	Quan Info	Found in Sample: F1: Sample	Found in Sample: F3: Sample	Found in Sample: F5: Sample	Confidence (by Search Engine): Mascot	q-Value (by Search Engine): Mascot	PEP (by Search Engine): Mascot	SVM Score (by Search Engine): Mascot	Ions Score (by Search Engine): Mascot	PEP	q-Value	Confidence (by Search Engine): Mascot	q-Value (by Search Engine): Mascot	PEP (by Search Engine): Mascot	SVM Score (by Search Engine): Mascot	Ions Score (by Search Engine): Mascot	PEP	q-Value	Confidence (by Search Engine): Mascot	q-Value (by Search Engine): Mascot	PEP (by Search Engine): Mascot	SVM Score (by Search Engine): Mascot	Ions Score (by Search Engine): Mascot	PEP	q-Value	Top Apex RT [min]
		FALSE	High	[K].AIMTYVSSFYHAFSGAQK.[ALM]		1	22	2	O43707	O43707 [256-273]		0	2007.96	0.819	2.191	0	0	74.8	61.3	163.9					Peak Found	Peak Found	High	High	0.00185529	0.00396585	0.702906	13	0.0151148	0.003367	High	0.00185529	0.00396585	0.702906	13	0.0151148	0.003367	High	0.00185529	0.00396585	0.702906	13	0.0151148	0.003367	65.31
		FALSE	High	[R].IMSLVDPNHSGLVTFQAFIDFMSR.[E]		1	9	2	O43707	O43707 [814-837]		0	2725.35	0.01	0.01			100							High	n/a	n/a	High	0.00185529	0.0187807	0.348792	26	0.0513916	0.003367	High	0.00185529	0.0187807	0.348792	26	0.0513916	0.003367	High	0.00185529	0.0187807	0.348792	26	0.0513916	0.003367	84.03
		FALSE	High	[R].IMSLVDPNHSGLVTFQAFIDFMSR.[E]	1xDeamidated [N8]	1	9	1	O43707	O43707 [814-837]		0	2726.33											Not Reliable	n/a	n/a	High	High	0.00290698	0.0683041	0.0509726	16	0.139921	0.00542005	High	0.00290698	0.0683041	0.0509726	16	0.139921	0.00542005	High	0.00290698	0.0683041	0.0509726	16	0.139921	0.00542005
FALSE	High	Master Protein	A0A1U9X9A1	Valine--tRNA ligase OS=Homo sapiens OX=9606 PE=3 SV=2	0	3.955	2	1	2	1	1264	140.4	7.59	91	1	protein metabolism;RNA metabolism OR transcription;other metabolic processes		other molecular function								0	0
	Checked	Protein Group ID	# Proteins	# Unique Peptides	# Peptides	# PSMs	Group Description	Found in Sample: F1: Sample	Found in Sample: F3: Sample	Found in Sample: F5: Sample
	FALSE	207	13	1	1	2	[Master Protein] Valine--tRNA ligase OS=Homo sapiens OX=9606 PE=3 SV=2	High	n/a	High
		Checked	Confidence	Annotated Sequence	Modifications	# Protein Groups	# Proteins	# PSMs	Master Protein Accessions	Positions in Master Proteins	Modifications in Master Proteins	# Missed Cleavages	Theo. MH+ [Da]	Abundance Ratio: (F3) / (F1)	Abundance Ratio: (F5) / (F1)	Abundance Ratio Variability [%]: (F3) / (F1)	Abundance Ratio Variability [%]: (F5) / (F1)	Abundances (Grouped): F1	Abundances (Grouped): F3	Abundances (Grouped): F5	Abundances (Grouped) CV [%]: F1	Abundances (Grouped) CV [%]: F3	Abundances (Grouped) CV [%]: F5	Quan Info	Found in Sample: F1: Sample	Found in Sample: F3: Sample	Found in Sample: F5: Sample	Confidence (by Search Engine): Mascot	q-Value (by Search Engine): Mascot	PEP (by Search Engine): Mascot	SVM Score (by Search Engine): Mascot	Ions Score (by Search Engine): Mascot	PEP	q-Value	Confidence (by Search Engine): Mascot	q-Value (by Search Engine): Mascot	PEP (by Search Engine): Mascot	SVM Score (by Search Engine): Mascot	Ions Score (by Search Engine): Mascot	PEP	q-Value	Confidence (by Search Engine): Mascot	q-Value (by Search Engine): Mascot	PEP (by Search Engine): Mascot	SVM Score (by Search Engine): Mascot	Ions Score (by Search Engine): Mascot	PEP	q-Value	Top Apex RT [min]
		FALSE	High	[R].LHTYLAGEAPTLADLAAVTALLLPFR.[Y]		1	13	2	A0A1U9X9A1	A0A1U9X9A1 [148-173]		0	2737.53											No Quan Values	High	n/a	High	High	0.00185529	7.94901e-06	2.11399	55	0.000110918	0.003367	High	0.00185529	7.94901e-06	2.11399	55	0.000110918	0.003367	High	0.00185529	7.94901e-06	2.11399	55	0.000110918	0.003367
FALSE	High	Master Protein	Q96CS3	FAS-associated factor 2 OS=Homo sapiens OX=9606 GN=FAF2 PE=1 SV=2	0	3.899	3	1	3	1	445	52.6	5.62	183	1	cell organization and biogenesis;protein metabolism;other metabolic processes;stress response;transport	non-structural extracellular;other membranes;ER/Golgi;other cytoplasmic organelle;other cell component	enzyme regulator activity;other molecular function	Pf00789, Pf21021, Pf22566	23197	ENSG00000113194	FAF2	hsa:23197; O94963; Q8IUF2; Q96CS3; Q9BRP2; Q9BVM7	5q35 copy number variation	Neutrophil degranulation; RHOA GTPase cycle	3	0	0.976	1.269	0	0	92.4	90.2	117.3	1.025	1.301	0	0	92.4	90.2	117.3	0.788	0.769	0	0	92.4	90.2	117.3
	Checked	Protein Group ID	# Proteins	# Unique Peptides	# Peptides	# PSMs	Group Description	Found in Sample: F1: Sample	Found in Sample: F3: Sample	Found in Sample: F5: Sample
	FALSE	120	2	1	1	3	[Master Protein] FAS-associated factor 2 OS=Homo sapiens OX=9606 GN=FAF2 PE=1 SV=2	High	High	High
		Checked	Confidence	Annotated Sequence	Modifications	# Protein Groups	# Proteins	# PSMs	Master Protein Accessions	Positions in Master Proteins	Modifications in Master Proteins	# Missed Cleavages	Theo. MH+ [Da]	Abundance Ratio: (F3) / (F1)	Abundance Ratio: (F5) / (F1)	Abundance Ratio Variability [%]: (F3) / (F1)	Abundance Ratio Variability [%]: (F5) / (F1)	Abundances (Grouped): F1	Abundances (Grouped): F3	Abundances (Grouped): F5	Abundances (Grouped) CV [%]: F1	Abundances (Grouped) CV [%]: F3	Abundances (Grouped) CV [%]: F5	Quan Info	Found in Sample: F1: Sample	Found in Sample: F3: Sample	Found in Sample: F5: Sample	Confidence (by Search Engine): Mascot	q-Value (by Search Engine): Mascot	PEP (by Search Engine): Mascot	SVM Score (by Search Engine): Mascot	Ions Score (by Search Engine): Mascot	PEP	q-Value	Confidence (by Search Engine): Mascot	q-Value (by Search Engine): Mascot	PEP (by Search Engine): Mascot	SVM Score (by Search Engine): Mascot	Ions Score (by Search Engine): Mascot	PEP	q-Value	Confidence (by Search Engine): Mascot	q-Value (by Search Engine): Mascot	PEP (by Search Engine): Mascot	SVM Score (by Search Engine): Mascot	Ions Score (by Search Engine): Mascot	PEP	q-Value	Top Apex RT [min]
		FALSE	High	[R].GLLGWGYYLIMLPFR.[F]		1	2	3	Q96CS3	Q96CS3 [90-104]		0	1798.97	0.976	1.269	0	0	92.4	90.2	117.3					High	High	High	High	0.00185529	9.35975e-06	2.07689	80	0.000126226	0.003367	High	0.00185529	9.35975e-06	2.07689	80	0.000126226	0.003367	High	0.00185529	9.35975e-06	2.07689	80	0.000126226	0.003367	89.58
FALSE	High	Master Protein	A0A0U1RRM4	Polypyrimidine tract-binding protein 1 OS=Homo sapiens OX=9606 GN=PTBP1 PE=1 SV=1	0	3.85	4	1	5	1	588	62.4	9.1	86	1	RNA metabolism OR transcription;other metabolic processes;other biological processes	nucleus	nucleic acid binding activity	Pf11835, Pf13893, Pf22976		ENSG00000011304	PTBP1	A0A0U1RRM4	miR-targeted genes in lymphocytes; mir-124 predicted interactions with cell cycle and differentiation		2	0	0.145	0.76	0	0	157.5	22.8	119.7	6.907	5.25	0	0	157.5	22.8	119.7	1.316	0.19	0	0	157.5	22.8	119.7
	Checked	Protein Group ID	# Proteins	# Unique Peptides	# Peptides	# PSMs	Group Description	Found in Sample: F1: Sample	Found in Sample: F3: Sample	Found in Sample: F5: Sample
	FALSE	117	10	1	1	5	[Master Protein] Polypyrimidine tract-binding protein 1 OS=Homo sapiens OX=9606 GN=PTBP1 PE=1 SV=1	High	High	High
		Checked	Confidence	Annotated Sequence	Modifications	# Protein Groups	# Proteins	# PSMs	Master Protein Accessions	Positions in Master Proteins	Modifications in Master Proteins	# Missed Cleavages	Theo. MH+ [Da]	Abundance Ratio: (F3) / (F1)	Abundance Ratio: (F5) / (F1)	Abundance Ratio Variability [%]: (F3) / (F1)	Abundance Ratio Variability [%]: (F5) / (F1)	Abundances (Grouped): F1	Abundances (Grouped): F3	Abundances (Grouped): F5	Abundances (Grouped) CV [%]: F1	Abundances (Grouped) CV [%]: F3	Abundances (Grouped) CV [%]: F5	Quan Info	Found in Sample: F1: Sample	Found in Sample: F3: Sample	Found in Sample: F5: Sample	Confidence (by Search Engine): Mascot	q-Value (by Search Engine): Mascot	PEP (by Search Engine): Mascot	SVM Score (by Search Engine): Mascot	Ions Score (by Search Engine): Mascot	PEP	q-Value	Confidence (by Search Engine): Mascot	q-Value (by Search Engine): Mascot	PEP (by Search Engine): Mascot	SVM Score (by Search Engine): Mascot	Ions Score (by Search Engine): Mascot	PEP	q-Value	Confidence (by Search Engine): Mascot	q-Value (by Search Engine): Mascot	PEP (by Search Engine): Mascot	SVM Score (by Search Engine): Mascot	Ions Score (by Search Engine): Mascot	PEP	q-Value	Top Apex RT [min]
		FALSE	High	[R].IIVENLFYPVTLDVLHQIFSK.[F]		1	10	5	A0A0U1RRM4	A0A0U1RRM4 [217-237]		0	2488.39	0.145	0.76	0	0	157.5	22.8	119.7					High	High	High	High	0.00185529	1.0803e-05	2.04432	49	0.000141397	0.003367	High	0.00185529	1.0803e-05	2.04432	49	0.000141397	0.003367	High	0.00185529	1.0803e-05	2.04432	49	0.000141397	0.003367	88.46
FALSE	High	Master Protein	Q6YHK3	CD109 antigen OS=Homo sapiens OX=9606 GN=CD109 PE=1 SV=2	0	3.84	3	3	6	3	1445	161.6	5.85	83	3	cell cycle OR cell proliferation;other biological processes	non-structural extracellular;plasma membrane;other membranes;cytosol	enzyme regulator activity	Pf00207, Pf01835, Pf07677, Pf07678, Pf07703, Pf17791	135228	ENSG00000156535	CD109	A5YKK4; B2R948; B3KW25; hsa:135228; Q0P6K7; Q5SYA8; Q5XUM7; Q5XUM9; Q6MZI7; Q6YHK3; Q8N3A7; Q8N915; Q8TDJ2; Q8TDJ3		Post-translational modification: synthesis of GPI-anchored proteins; Platelet degranulation	2	0	0.834	1.094	0	0	40.1	180.6	79.3	1.199	0.654	0	111.63	40.1	180.6	79.3	0.914	1.529	0	111.63	40.1	180.6	79.3
	Checked	Protein Group ID	# Proteins	# Unique Peptides	# Peptides	# PSMs	Group Description	Found in Sample: F1: Sample	Found in Sample: F3: Sample	Found in Sample: F5: Sample
	FALSE	184	1	3	3	6	[Master Protein] CD109 antigen OS=Homo sapiens OX=9606 GN=CD109 PE=1 SV=2	High	High	High
		Checked	Confidence	Annotated Sequence	Modifications	# Protein Groups	# Proteins	# PSMs	Master Protein Accessions	Positions in Master Proteins	Modifications in Master Proteins	# Missed Cleavages	Theo. MH+ [Da]	Abundance Ratio: (F3) / (F1)	Abundance Ratio: (F5) / (F1)	Abundance Ratio Variability [%]: (F3) / (F1)	Abundance Ratio Variability [%]: (F5) / (F1)	Abundances (Grouped): F1	Abundances (Grouped): F3	Abundances (Grouped): F5	Abundances (Grouped) CV [%]: F1	Abundances (Grouped) CV [%]: F3	Abundances (Grouped) CV [%]: F5	Quan Info	Found in Sample: F1: Sample	Found in Sample: F3: Sample	Found in Sample: F5: Sample	Confidence (by Search Engine): Mascot	q-Value (by Search Engine): Mascot	PEP (by Search Engine): Mascot	SVM Score (by Search Engine): Mascot	Ions Score (by Search Engine): Mascot	PEP	q-Value	Confidence (by Search Engine): Mascot	q-Value (by Search Engine): Mascot	PEP (by Search Engine): Mascot	SVM Score (by Search Engine): Mascot	Ions Score (by Search Engine): Mascot	PEP	q-Value	Confidence (by Search Engine): Mascot	q-Value (by Search Engine): Mascot	PEP (by Search Engine): Mascot	SVM Score (by Search Engine): Mascot	Ions Score (by Search Engine): Mascot	PEP	q-Value	Top Apex RT [min]
		FALSE	High	[K].AYFLGSK.[S]	1xBiotin-tyramide [Y2]	1	1	1	Q6YHK3	Q6YHK3 [445-451]		0	1146.57	100	100				150.8	49.2					n/a	Peak Found	High	High	0.00290698	0.0432522	0.157291	29	0.0984381	0.00542005	High	0.00290698	0.0432522	0.157291	29	0.0984381	0.00542005	High	0.00290698	0.0432522	0.157291	29	0.0984381	0.00542005	52.11
		FALSE	High	[K].SPVTLTAYIVTSLLGYR.[K]		1	1	3	Q6YHK3	Q6YHK3 [1044-1060]		0	1854.04	0.834	1.094	0	0	102.5	85.5	112.1					High	High	High	High	0.00185529	0.0190765	0.345221	28	0.0520245	0.003367	High	0.00185529	0.0190765	0.345221	28	0.0520245	0.003367	High	0.00185529	0.0190765	0.345221	28	0.0520245	0.003367	89.81
		FALSE	High	[K].DYIDGVYDNAEYAER.[F]	1xBiotin-tyramide [Y]	1	1	2	Q6YHK3	Q6YHK3 [649-663]		0	2153.91	100					100						n/a	High	n/a	High	0.00185529	0.00875223	0.52286	26	0.0282132	0.003367	High	0.00185529	0.00875223	0.52286	26	0.0282132	0.003367	High	0.00185529	0.00875223	0.52286	26	0.0282132	0.003367	55.35
FALSE	High	Master Protein	P35610	Sterol O-acyltransferase 1 OS=Homo sapiens OX=9606 GN=SOAT1 PE=1 SV=3	0	3.708	4	1	6	1	550	64.7	8.94	40	1	cell organization and biogenesis;other metabolic processes;transport;other biological processes	other membranes;ER/Golgi	other molecular function	Pf03062	6646	ENSG00000057252	SOAT1	A6NC40; A8K3P4; A9Z1V7; B4DU95; hsa:6646; P35610; Q5T0X4; Q8N1E4	Statin inhibition of cholesterol production; Cholesterol metabolism with Bloch and Kandutsch-Russell pathways; Cholesterol metabolism	LDL clearance	4	0	0.917	1.485	0	0	88.2	80.9	131	1.091	1.62	0	0	88.2	80.9	131	0.673	0.617	0	0	88.2	80.9	131
	Checked	Protein Group ID	# Proteins	# Unique Peptides	# Peptides	# PSMs	Group Description	Found in Sample: F1: Sample	Found in Sample: F3: Sample	Found in Sample: F5: Sample
	FALSE	206	3	1	1	6	[Master Protein] Sterol O-acyltransferase 1 OS=Homo sapiens OX=9606 GN=SOAT1 PE=1 SV=3	High	High	High
		Checked	Confidence	Annotated Sequence	Modifications	# Protein Groups	# Proteins	# PSMs	Master Protein Accessions	Positions in Master Proteins	Modifications in Master Proteins	# Missed Cleavages	Theo. MH+ [Da]	Abundance Ratio: (F3) / (F1)	Abundance Ratio: (F5) / (F1)	Abundance Ratio Variability [%]: (F3) / (F1)	Abundance Ratio Variability [%]: (F5) / (F1)	Abundances (Grouped): F1	Abundances (Grouped): F3	Abundances (Grouped): F5	Abundances (Grouped) CV [%]: F1	Abundances (Grouped) CV [%]: F3	Abundances (Grouped) CV [%]: F5	Quan Info	Found in Sample: F1: Sample	Found in Sample: F3: Sample	Found in Sample: F5: Sample	Confidence (by Search Engine): Mascot	q-Value (by Search Engine): Mascot	PEP (by Search Engine): Mascot	SVM Score (by Search Engine): Mascot	Ions Score (by Search Engine): Mascot	PEP	q-Value	Confidence (by Search Engine): Mascot	q-Value (by Search Engine): Mascot	PEP (by Search Engine): Mascot	SVM Score (by Search Engine): Mascot	Ions Score (by Search Engine): Mascot	PEP	q-Value	Confidence (by Search Engine): Mascot	q-Value (by Search Engine): Mascot	PEP (by Search Engine): Mascot	SVM Score (by Search Engine): Mascot	Ions Score (by Search Engine): Mascot	PEP	q-Value	Top Apex RT [min]
		FALSE	High	[K].SSTVPIPTVNQYLYFLFAPTLIYR.[D]		1	3	2	P35610	P35610 [286-309]		0	2803.51	0.917	1.485	0	0	88.2	80.9	131					High	Peak Found	High	High	0.00185529	0.00104302	1.00637	28	0.00526031	0.003367	High	0.00185529	0.00104302	1.00637	28	0.00526031	0.003367	High	0.00185529	0.00104302	1.00637	28	0.00526031	0.003367	89.29
		FALSE	High	[K].SSTVPIPTVNQYLYFLFAPTLIYR.[D]	1xDeamidated [N/Q]	1	3	4	P35610	P35610 [286-309]		0	2804.49											No Quan Values	n/a	High	High	High	0.00185529	0.0124481	0.442628	18	0.0372198	0.003367	High	0.00185529	0.0124481	0.442628	18	0.0372198	0.003367	High	0.00185529	0.0124481	0.442628	18	0.0372198	0.003367
FALSE	High	Master Protein	B2RBR9	Importin subunit beta-1 OS=Homo sapiens OX=9606 PE=2 SV=1	0	3.682	2	1	1	1	876	97.1	4.78	61	1	transport	nucleus;other cell component	other molecular function								0	0	0.01	0.034		0	193.5		6.5	100	100			193.5		6.5	29.699	0.01	0		193.5		6.5
	Checked	Protein Group ID	# Proteins	# Unique Peptides	# Peptides	# PSMs	Group Description	Found in Sample: F1: Sample	Found in Sample: F3: Sample	Found in Sample: F5: Sample
	FALSE	152	5	1	1	1	[Master Protein] Importin subunit beta-1 OS=Homo sapiens OX=9606 PE=2 SV=1	High	n/a	Peak Found
		Checked	Confidence	Annotated Sequence	Modifications	# Protein Groups	# Proteins	# PSMs	Master Protein Accessions	Positions in Master Proteins	Modifications in Master Proteins	# Missed Cleavages	Theo. MH+ [Da]	Abundance Ratio: (F3) / (F1)	Abundance Ratio: (F5) / (F1)	Abundance Ratio Variability [%]: (F3) / (F1)	Abundance Ratio Variability [%]: (F5) / (F1)	Abundances (Grouped): F1	Abundances (Grouped): F3	Abundances (Grouped): F5	Abundances (Grouped) CV [%]: F1	Abundances (Grouped) CV [%]: F3	Abundances (Grouped) CV [%]: F5	Quan Info	Found in Sample: F1: Sample	Found in Sample: F3: Sample	Found in Sample: F5: Sample	Confidence (by Search Engine): Mascot	q-Value (by Search Engine): Mascot	PEP (by Search Engine): Mascot	SVM Score (by Search Engine): Mascot	Ions Score (by Search Engine): Mascot	PEP	q-Value	Confidence (by Search Engine): Mascot	q-Value (by Search Engine): Mascot	PEP (by Search Engine): Mascot	SVM Score (by Search Engine): Mascot	Ions Score (by Search Engine): Mascot	PEP	q-Value	Confidence (by Search Engine): Mascot	q-Value (by Search Engine): Mascot	PEP (by Search Engine): Mascot	SVM Score (by Search Engine): Mascot	Ions Score (by Search Engine): Mascot	PEP	q-Value	Top Apex RT [min]
		FALSE	High	[R].IQFNDLQSLLCATLQNVLR.[K]	1xCarbamidomethyl [C11]	1	5	1	B2RBR9	B2RBR9 [575-593]		0	2246.2	0.01	0.034		0	193.5		6.5					High	n/a	Peak Found	High	0.00185529	1.7585e-05	1.93366	61	0.000207929	0.003367	High	0.00185529	1.7585e-05	1.93366	61	0.000207929	0.003367	High	0.00185529	1.7585e-05	1.93366	61	0.000207929	0.003367	90.37
FALSE	High	Master Protein	O96008	Mitochondrial import receptor subunit TOM40 homolog OS=Homo sapiens OX=9606 GN=TOMM40 PE=1 SV=1	0	3.673	14	2	3	2	361	37.9	7.25	25	2	cell organization and biogenesis;transport;other biological processes	other membranes;cytosol;mitochondrion;other cell component	transporter activity	Pf01459	10452	ENSG00000130204	TOMM40	A0A024R0P9; hsa:10452; O96008; Q86VW4; Q8WY09; Q8WY10; Q8WY11; Q9BR95	IL18 signaling	Mitochondrial protein import; PINK1-PRKN Mediated Mitophagy	3	0	0.546	1.072	3.93	106.52	124.2	66.8	109	1.832	1.963	3.93	101.72	124.2	66.8	109	0.933	0.509	106.52	101.72	124.2	66.8	109
	Checked	Protein Group ID	# Proteins	# Unique Peptides	# Peptides	# PSMs	Group Description	Found in Sample: F1: Sample	Found in Sample: F3: Sample	Found in Sample: F5: Sample
	FALSE	215	2	2	2	3	[Master Protein] Mitochondrial import receptor subunit TOM40 homolog OS=Homo sapiens OX=9606 GN=TOMM40 PE=1 SV=1	Peak Found	High	High
		Checked	Confidence	Annotated Sequence	Modifications	# Protein Groups	# Proteins	# PSMs	Master Protein Accessions	Positions in Master Proteins	Modifications in Master Proteins	# Missed Cleavages	Theo. MH+ [Da]	Abundance Ratio: (F3) / (F1)	Abundance Ratio: (F5) / (F1)	Abundance Ratio Variability [%]: (F3) / (F1)	Abundance Ratio Variability [%]: (F5) / (F1)	Abundances (Grouped): F1	Abundances (Grouped): F3	Abundances (Grouped): F5	Abundances (Grouped) CV [%]: F1	Abundances (Grouped) CV [%]: F3	Abundances (Grouped) CV [%]: F5	Quan Info	Found in Sample: F1: Sample	Found in Sample: F3: Sample	Found in Sample: F5: Sample	Confidence (by Search Engine): Mascot	q-Value (by Search Engine): Mascot	PEP (by Search Engine): Mascot	SVM Score (by Search Engine): Mascot	Ions Score (by Search Engine): Mascot	PEP	q-Value	Confidence (by Search Engine): Mascot	q-Value (by Search Engine): Mascot	PEP (by Search Engine): Mascot	SVM Score (by Search Engine): Mascot	Ions Score (by Search Engine): Mascot	PEP	q-Value	Confidence (by Search Engine): Mascot	q-Value (by Search Engine): Mascot	PEP (by Search Engine): Mascot	SVM Score (by Search Engine): Mascot	Ions Score (by Search Engine): Mascot	PEP	q-Value	Top Apex RT [min]
		FALSE	High	[K].KLPPLPLTLALGAFLNHR.[K]		1	1	1	O96008	O96008 [331-348]		1	1971.19	0.532	0.55	0	0	144.1	76.6	79.2					Peak Found	High	Peak Found	High	0.00185529	0.015884	0.387042	20	0.0450683	0.003367	High	0.00185529	0.015884	0.387042	20	0.0450683	0.003367	High	0.00185529	0.015884	0.387042	20	0.0450683	0.003367	69.02
		FALSE	High	[K].GLSNHFQVNHTVALSTIGESNYHFGVTYVGTK.[Q]		1	2	2	O96008	O96008 [108-139]		0	3477.72	0.561	2.09	0	0	82.2	46.1	171.7					Peak Found	Peak Found	High	High	0.00185529	0.00090811	1.03783	18	0.00471453	0.003367	High	0.00185529	0.00090811	1.03783	18	0.00471453	0.003367	High	0.00185529	0.00090811	1.03783	18	0.00471453	0.003367	53.77
FALSE	High	Master Protein	Q9BUR5	MICOS complex subunit MIC26 OS=Homo sapiens OX=9606 GN=APOO PE=1 SV=1	0	3.616	8	1	2	1	198	22.3	9.13	109	1	cell organization and biogenesis;transport	non-structural extracellular;other membranes;cytosol;mitochondrion;ER/Golgi		Pf09769	79135	ENSG00000184831	APOO	B2R4K9; hsa:79135; Q9BUR5; Q9H3J9	SLC25A46 pathway	Cristae formation	2	0	3.198	0.115	0	0	69.6	222.4	8	0.313	0.036	0	0	69.6	222.4	8	8.69	27.794	0	0	69.6	222.4	8
	Checked	Protein Group ID	# Proteins	# Unique Peptides	# Peptides	# PSMs	Group Description	Found in Sample: F1: Sample	Found in Sample: F3: Sample	Found in Sample: F5: Sample
	FALSE	187	4	1	1	2	[Master Protein] MICOS complex subunit MIC26 OS=Homo sapiens OX=9606 GN=APOO PE=1 SV=1	High	High	Peak Found
		Checked	Confidence	Annotated Sequence	Modifications	# Protein Groups	# Proteins	# PSMs	Master Protein Accessions	Positions in Master Proteins	Modifications in Master Proteins	# Missed Cleavages	Theo. MH+ [Da]	Abundance Ratio: (F3) / (F1)	Abundance Ratio: (F5) / (F1)	Abundance Ratio Variability [%]: (F3) / (F1)	Abundance Ratio Variability [%]: (F5) / (F1)	Abundances (Grouped): F1	Abundances (Grouped): F3	Abundances (Grouped): F5	Abundances (Grouped) CV [%]: F1	Abundances (Grouped) CV [%]: F3	Abundances (Grouped) CV [%]: F5	Quan Info	Found in Sample: F1: Sample	Found in Sample: F3: Sample	Found in Sample: F5: Sample	Confidence (by Search Engine): Mascot	q-Value (by Search Engine): Mascot	PEP (by Search Engine): Mascot	SVM Score (by Search Engine): Mascot	Ions Score (by Search Engine): Mascot	PEP	q-Value	Confidence (by Search Engine): Mascot	q-Value (by Search Engine): Mascot	PEP (by Search Engine): Mascot	SVM Score (by Search Engine): Mascot	Ions Score (by Search Engine): Mascot	PEP	q-Value	Confidence (by Search Engine): Mascot	q-Value (by Search Engine): Mascot	PEP (by Search Engine): Mascot	SVM Score (by Search Engine): Mascot	Ions Score (by Search Engine): Mascot	PEP	q-Value	Top Apex RT [min]
		FALSE	High	[R].LGVIGFAGLIGLLLAR.[G]		1	4	2	Q9BUR5	Q9BUR5 [114-129]		0	1583	3.198	0.115	0	0	69.6	222.4	8					High	High	Peak Found	High	0.00185529	2.13274e-05	1.88984	65	0.000242232	0.003367	High	0.00185529	2.13274e-05	1.88984	65	0.000242232	0.003367	High	0.00185529	2.13274e-05	1.88984	65	0.000242232	0.003367	91.25
FALSE	High	Master Protein	A6NIV2	Mitochondrial import receptor subunit TOM7 homolog OS=Homo sapiens OX=9606 GN=TOMM7 PE=1 SV=2	0	3.615	11	2	7	2	125	14.3	9.83	96	2	transport	other membranes;mitochondrion		Pf08038		ENSG00000196683	TOMM7	A6NIV2			0	0	0.283	0.684	0	0	152.5	43.1	104.4	3.539	2.422	0	0	152.5	43.1	104.4	1.461	0.413	0	0	152.5	43.1	104.4
	Checked	Protein Group ID	# Proteins	# Unique Peptides	# Peptides	# PSMs	Group Description	Found in Sample: F1: Sample	Found in Sample: F3: Sample	Found in Sample: F5: Sample
	FALSE	97	2	2	2	7	[Master Protein] Mitochondrial import receptor subunit TOM7 homolog OS=Homo sapiens OX=9606 GN=TOMM7 PE=1 SV=2	High	High	High
		Checked	Confidence	Annotated Sequence	Modifications	# Protein Groups	# Proteins	# PSMs	Master Protein Accessions	Positions in Master Proteins	Modifications in Master Proteins	# Missed Cleavages	Theo. MH+ [Da]	Abundance Ratio: (F3) / (F1)	Abundance Ratio: (F5) / (F1)	Abundance Ratio Variability [%]: (F3) / (F1)	Abundance Ratio Variability [%]: (F5) / (F1)	Abundances (Grouped): F1	Abundances (Grouped): F3	Abundances (Grouped): F5	Abundances (Grouped) CV [%]: F1	Abundances (Grouped) CV [%]: F3	Abundances (Grouped) CV [%]: F5	Quan Info	Found in Sample: F1: Sample	Found in Sample: F3: Sample	Found in Sample: F5: Sample	Confidence (by Search Engine): Mascot	q-Value (by Search Engine): Mascot	PEP (by Search Engine): Mascot	SVM Score (by Search Engine): Mascot	Ions Score (by Search Engine): Mascot	PEP	q-Value	Confidence (by Search Engine): Mascot	q-Value (by Search Engine): Mascot	PEP (by Search Engine): Mascot	SVM Score (by Search Engine): Mascot	Ions Score (by Search Engine): Mascot	PEP	q-Value	Confidence (by Search Engine): Mascot	q-Value (by Search Engine): Mascot	PEP (by Search Engine): Mascot	SVM Score (by Search Engine): Mascot	Ions Score (by Search Engine): Mascot	PEP	q-Value	Top Apex RT [min]
		FALSE	High	[R].WGFIPLVIYLGFK.[R]		1	2	6	A6NIV2	A6NIV2 [25-37]		0	1552.89	0.283	0.684	0	0	152.5	43.1	104.4					High	High	High	High	0.00185529	0.000405474	1.22097	43	0.00249122	0.003367	High	0.00185529	0.000405474	1.22097	43	0.00249122	0.003367	High	0.00185529	0.000405474	1.22097	43	0.00249122	0.003367	87.42
		FALSE	High	[R].WGFIPLVIYLGFKR.[G]		1	2	1	A6NIV2	A6NIV2 [25-38]		1	1708.99											No Quan Values	n/a	High	n/a	High	0.00290698	0.0427247	0.160127	28	0.0975077	0.00542005	High	0.00290698	0.0427247	0.160127	28	0.0975077	0.00542005	High	0.00290698	0.0427247	0.160127	28	0.0975077	0.00542005
FALSE	High	Master Protein	P68431	Histone H3.1 OS=Homo sapiens OX=9606 GN=H3C1 PE=1 SV=2	0	3.581	24	1	2	1	136	15.4	11.12	39	1	cell organization and biogenesis;other metabolic processes	non-structural extracellular;nucleus;other cell component	nucleic acid binding activity;other molecular function	Pf00125	8350; 8351; 8352; 8353; 8354; 8355; 8356; 8357; 8358; 8968	ENSG00000197153; ENSG00000197409; ENSG00000273983; ENSG00000274750; ENSG00000275379; ENSG00000275714; ENSG00000277775; ENSG00000278828; ENSG00000286522; ENSG00000287080	H3C1; H3C10; H3C11; H3C12; H3C2; H3C3; H3C4; H3C6; H3C7; H3C8	A0PJT7; A5PLR1; hsa:8350; hsa:8351; hsa:8352; hsa:8353; hsa:8354; hsa:8355; hsa:8356; hsa:8357; hsa:8358; hsa:8968; P02295; P02296; P16106; P68431; Q6ISV8; Q6NWP8; Q6NWP9; Q6NXU4; Q71DJ3; Q93081	Histone modifications; FBXL10 enhancement of MAP/ERK signaling in diffuse large B-cell lymphoma; Transcription activation (RNA-polymerase I and KAT2A/B) and inhibition (NuRD complex)	Amyloid fiber formation; Regulation of endogenous retroelements by KRAB-ZFP proteins; HCMV Late Events; HCMV Early Events; Transcriptional regulation by small RNAs; Negative Regulation of CDH1 Gene Transcription; Regulation of endogenous retroelements by Piwi-interacting RNAs (piRNAs); B-WICH complex positively regulates rRNA expression; RUNX1 regulates transcription of genes involved in differen…	44	0	0.093	1.153	0	0	133.6	12.4	154	10.803	12.455	0	0	133.6	12.4	154	0.867	0.08	0	0	133.6	12.4	154
	Checked	Protein Group ID	# Proteins	# Unique Peptides	# Peptides	# PSMs	Group Description	Found in Sample: F1: Sample	Found in Sample: F3: Sample	Found in Sample: F5: Sample
	FALSE	132	1	1	1	2	[Master Protein] Histone H3.1 OS=Homo sapiens OX=9606 GN=H3C1 PE=1 SV=2	Peak Found	Peak Found	High
		Checked	Confidence	Annotated Sequence	Modifications	# Protein Groups	# Proteins	# PSMs	Master Protein Accessions	Positions in Master Proteins	Modifications in Master Proteins	# Missed Cleavages	Theo. MH+ [Da]	Abundance Ratio: (F3) / (F1)	Abundance Ratio: (F5) / (F1)	Abundance Ratio Variability [%]: (F3) / (F1)	Abundance Ratio Variability [%]: (F5) / (F1)	Abundances (Grouped): F1	Abundances (Grouped): F3	Abundances (Grouped): F5	Abundances (Grouped) CV [%]: F1	Abundances (Grouped) CV [%]: F3	Abundances (Grouped) CV [%]: F5	Quan Info	Found in Sample: F1: Sample	Found in Sample: F3: Sample	Found in Sample: F5: Sample	Confidence (by Search Engine): Mascot	q-Value (by Search Engine): Mascot	PEP (by Search Engine): Mascot	SVM Score (by Search Engine): Mascot	Ions Score (by Search Engine): Mascot	PEP	q-Value	Confidence (by Search Engine): Mascot	q-Value (by Search Engine): Mascot	PEP (by Search Engine): Mascot	SVM Score (by Search Engine): Mascot	Ions Score (by Search Engine): Mascot	PEP	q-Value	Confidence (by Search Engine): Mascot	q-Value (by Search Engine): Mascot	PEP (by Search Engine): Mascot	SVM Score (by Search Engine): Mascot	Ions Score (by Search Engine): Mascot	PEP	q-Value	Top Apex RT [min]
		FALSE	High	[R].FQSSAVMALQEACEAYLVGLFEDTNLCAIHAK.[R]	2xCarbamidomethyl [C13; C27]	1	1	1	P68431	P68431 [85-116]		0	3586.7	0.093	1.153	0	0	133.6	12.4	154					Peak Found	Peak Found	High	High	0.00185529	0.000441706	1.20153	39	0.00266577	0.003367	High	0.00185529	0.000441706	1.20153	39	0.00266577	0.003367	High	0.00185529	0.000441706	1.20153	39	0.00266577	0.003367	82.45
		FALSE	High	[R].FQSSAVMALQEACEAYLVGLFEDTNLCAIHAK.[R]	1xDeamidated [Q10]; 2xCarbamidomethyl [C13; C27]	1	1	1	P68431	P68431 [85-116]		0	3587.69											Not Reliable	n/a	n/a	High	High	0.00290698	0.0432772	0.157157	7	0.0984823	0.00542005	High	0.00290698	0.0432772	0.157157	7	0.0984823	0.00542005	High	0.00290698	0.0432772	0.157157	7	0.0984823	0.00542005
FALSE	High	Master Protein	Q08211	ATP-dependent RNA helicase A OS=Homo sapiens OX=9606 GN=DHX9 PE=1 SV=4	0	3.556	2	1	3	1	1270	140.9	6.84	18	1	cell organization and biogenesis;DNA metabolism;RNA metabolism OR transcription;other metabolic processes;stress response;transport;other biological processes	cytosol;cytoskeleton;nucleus;other cell component	translation activity;nucleic acid binding activity;other molecular function	Pf00035, Pf00270, Pf00271, Pf04408, Pf07717, Pf21010	1660	ENSG00000135829	DHX9	B2RNV4; hsa:1660; Q05CI5; Q08211; Q12803; Q32Q22; Q5VY62; Q6PD69; Q99556	MECP2 and associated Rett syndrome; mRNA processing	PKR-mediated signaling; mRNA Splicing - Major Pathway; RIP-mediated NFkB activation via ZBP1; DEx/H-box helicases activate type I IFN and inflammatory cytokines production	6	0	0.543	0.01	0		129.6	70.4		1.84	0.01	0		129.6	70.4		100	100			129.6	70.4
	Checked	Protein Group ID	# Proteins	# Unique Peptides	# Peptides	# PSMs	Group Description	Found in Sample: F1: Sample	Found in Sample: F3: Sample	Found in Sample: F5: Sample
	FALSE	191	1	1	1	3	[Master Protein] ATP-dependent RNA helicase A OS=Homo sapiens OX=9606 GN=DHX9 PE=1 SV=4	High	High	n/a
		Checked	Confidence	Annotated Sequence	Modifications	# Protein Groups	# Proteins	# PSMs	Master Protein Accessions	Positions in Master Proteins	Modifications in Master Proteins	# Missed Cleavages	Theo. MH+ [Da]	Abundance Ratio: (F3) / (F1)	Abundance Ratio: (F5) / (F1)	Abundance Ratio Variability [%]: (F3) / (F1)	Abundance Ratio Variability [%]: (F5) / (F1)	Abundances (Grouped): F1	Abundances (Grouped): F3	Abundances (Grouped): F5	Abundances (Grouped) CV [%]: F1	Abundances (Grouped) CV [%]: F3	Abundances (Grouped) CV [%]: F5	Quan Info	Found in Sample: F1: Sample	Found in Sample: F3: Sample	Found in Sample: F5: Sample	Confidence (by Search Engine): Mascot	q-Value (by Search Engine): Mascot	PEP (by Search Engine): Mascot	SVM Score (by Search Engine): Mascot	Ions Score (by Search Engine): Mascot	PEP	q-Value	Confidence (by Search Engine): Mascot	q-Value (by Search Engine): Mascot	PEP (by Search Engine): Mascot	SVM Score (by Search Engine): Mascot	Ions Score (by Search Engine): Mascot	PEP	q-Value	Confidence (by Search Engine): Mascot	q-Value (by Search Engine): Mascot	PEP (by Search Engine): Mascot	SVM Score (by Search Engine): Mascot	Ions Score (by Search Engine): Mascot	PEP	q-Value	Top Apex RT [min]
		FALSE	High	[K].YIETLNVPGAVLVFLPGWNLIYTMQK.[H]		1	1	1	Q08211	Q08211 [643-668]		0	2979.61	0.543	0.01	0		129.6	70.4						High	Peak Found	n/a	High	0.00185529	0.00106814	1.00096	18	0.00536033	0.003367	High	0.00185529	0.00106814	1.00096	18	0.00536033	0.003367	High	0.00185529	0.00106814	1.00096	18	0.00536033	0.003367	90
		FALSE	High	[K].YIETLNVPGAVLVFLPGWNLIYTMQK.[H]	1xDeamidated [N19]	1	1	2	Q08211	Q08211 [643-668]		0	2980.59											No Quan Values	High	High	n/a	High	0.00185529	0.0189963	0.346184	7	0.0518531	0.003367	High	0.00185529	0.0189963	0.346184	7	0.0518531	0.003367	High	0.00185529	0.0189963	0.346184	7	0.0518531	0.003367
FALSE	High	Master Protein	A0A5F9ZHM4	L-lactate dehydrogenase OS=Homo sapiens OX=9606 GN=LDHB PE=1 SV=1	0	3.53	7	1	4	1	341	37.4	6.25	25	1	other metabolic processes	cytosol	other molecular function	Pf00056, Pf02866	3945	ENSG00000111716	LDHB	A0A5F9ZHM4	Clear cell renal cell carcinoma pathways; Glycolysis and gluconeogenesis; Metabolic epileptic disorders		3	0		100					100		100					100	0.01	0.01					100
	Checked	Protein Group ID	# Proteins	# Unique Peptides	# Peptides	# PSMs	Group Description	Found in Sample: F1: Sample	Found in Sample: F3: Sample	Found in Sample: F5: Sample
	FALSE	76	4	1	1	4	[Master Protein] L-lactate dehydrogenase OS=Homo sapiens OX=9606 GN=LDHB PE=1 SV=1	High	n/a	High
		Checked	Confidence	Annotated Sequence	Modifications	# Protein Groups	# Proteins	# PSMs	Master Protein Accessions	Positions in Master Proteins	Modifications in Master Proteins	# Missed Cleavages	Theo. MH+ [Da]	Abundance Ratio: (F3) / (F1)	Abundance Ratio: (F5) / (F1)	Abundance Ratio Variability [%]: (F3) / (F1)	Abundance Ratio Variability [%]: (F5) / (F1)	Abundances (Grouped): F1	Abundances (Grouped): F3	Abundances (Grouped): F5	Abundances (Grouped) CV [%]: F1	Abundances (Grouped) CV [%]: F3	Abundances (Grouped) CV [%]: F5	Quan Info	Found in Sample: F1: Sample	Found in Sample: F3: Sample	Found in Sample: F5: Sample	Confidence (by Search Engine): Mascot	q-Value (by Search Engine): Mascot	PEP (by Search Engine): Mascot	SVM Score (by Search Engine): Mascot	Ions Score (by Search Engine): Mascot	PEP	q-Value	Confidence (by Search Engine): Mascot	q-Value (by Search Engine): Mascot	PEP (by Search Engine): Mascot	SVM Score (by Search Engine): Mascot	Ions Score (by Search Engine): Mascot	PEP	q-Value	Confidence (by Search Engine): Mascot	q-Value (by Search Engine): Mascot	PEP (by Search Engine): Mascot	SVM Score (by Search Engine): Mascot	Ions Score (by Search Engine): Mascot	PEP	q-Value	Top Apex RT [min]
		FALSE	High	[K].YSPDCIIIVVSNPVDILTYVTWK.[L]	1xCarbamidomethyl [C5]	1	4	2	A0A5F9ZHM4	A0A5F9ZHM4 [128-150]		0	2695.41		100					100					High	n/a	High	High	0.00185529	0.00130949	0.954686	23	0.00629728	0.003367	High	0.00185529	0.00130949	0.954686	23	0.00629728	0.003367	High	0.00185529	0.00130949	0.954686	23	0.00629728	0.003367	88.07
		FALSE	High	[K].YSPDCIIIVVSNPVDILTYVTWK.[L]	1xCarbamidomethyl [C5]; 1xDeamidated [N12]	1	4	2	A0A5F9ZHM4	A0A5F9ZHM4 [128-150]		0	2696.39											No Quan Values	n/a	n/a	High	High	0.00185529	0.0166744	0.375957	17	0.0468178	0.003367	High	0.00185529	0.0166744	0.375957	17	0.0468178	0.003367	High	0.00185529	0.0166744	0.375957	17	0.0468178	0.003367
FALSE	High	Master Protein	Q9HB66	Alternative protein MKKS OS=Homo sapiens OX=9606 GN=MKKS PE=1 SV=1	0	3.518	29	1	3	1	63	7.3	9.61	60	1		other membranes				ENSG00000285723	MKKS	Q9HB66			0	0	0.01	2.454		0	57.9		142.1	100	100			57.9		142.1	0.407	0.01	0		57.9		142.1
	Checked	Protein Group ID	# Proteins	# Unique Peptides	# Peptides	# PSMs	Group Description	Found in Sample: F1: Sample	Found in Sample: F3: Sample	Found in Sample: F5: Sample
	FALSE	5	1	1	1	3	[Master Protein] Alternative protein MKKS OS=Homo sapiens OX=9606 GN=MKKS PE=1 SV=1	High	n/a	High
		Checked	Confidence	Annotated Sequence	Modifications	# Protein Groups	# Proteins	# PSMs	Master Protein Accessions	Positions in Master Proteins	Modifications in Master Proteins	# Missed Cleavages	Theo. MH+ [Da]	Abundance Ratio: (F3) / (F1)	Abundance Ratio: (F5) / (F1)	Abundance Ratio Variability [%]: (F3) / (F1)	Abundance Ratio Variability [%]: (F5) / (F1)	Abundances (Grouped): F1	Abundances (Grouped): F3	Abundances (Grouped): F5	Abundances (Grouped) CV [%]: F1	Abundances (Grouped) CV [%]: F3	Abundances (Grouped) CV [%]: F5	Quan Info	Found in Sample: F1: Sample	Found in Sample: F3: Sample	Found in Sample: F5: Sample	Confidence (by Search Engine): Mascot	q-Value (by Search Engine): Mascot	PEP (by Search Engine): Mascot	SVM Score (by Search Engine): Mascot	Ions Score (by Search Engine): Mascot	PEP	q-Value	Confidence (by Search Engine): Mascot	q-Value (by Search Engine): Mascot	PEP (by Search Engine): Mascot	SVM Score (by Search Engine): Mascot	Ions Score (by Search Engine): Mascot	PEP	q-Value	Confidence (by Search Engine): Mascot	q-Value (by Search Engine): Mascot	PEP (by Search Engine): Mascot	SVM Score (by Search Engine): Mascot	Ions Score (by Search Engine): Mascot	PEP	q-Value	Top Apex RT [min]
		FALSE	High	[K].VLVVMVPLVGLIHLGWYR.[I]		1	1	3	Q9HB66	Q9HB66 [12-29]		0	2064.22	0.01	2.454		0	57.9		142.1					High	n/a	High	High	0.00185529	2.83454e-05	1.82523	34	0.000303398	0.003367	High	0.00185529	2.83454e-05	1.82523	34	0.000303398	0.003367	High	0.00185529	2.83454e-05	1.82523	34	0.000303398	0.003367	83.52
FALSE	High	Master Protein	P00390	Glutathione reductase, mitochondrial OS=Homo sapiens OX=9606 GN=GSR PE=1 SV=2	0	3.43	4	1	1	1	522	56.2	8.5	57	1	other metabolic processes;stress response;other biological processes	plasma membrane;other membranes;cytosol;mitochondrion	other molecular function	Pf00070, Pf02852, Pf12831	2936	ENSG00000104687	GSR	C8KIL8; C8KIL9; C8KIM0; D3DSV3; hsa:2936; P00390; Q7Z5C9; Q9NP63	Glutathione metabolism; Selenium micronutrient network; Trans-sulfuration, one-carbon metabolism and related pathways; Nuclear receptors meta-pathway; NRF2 pathway; Amino acid metabolism; Oxidative stress response; Vitamin D-sensitive calcium signaling in depression; Sulfation biotransformation reaction; Metapathway biotransformation Phase I and II		10	0	0.493	0.01	0		133.9	66.1		2.027	0.01	0		133.9	66.1		100	100			133.9	66.1
	Checked	Protein Group ID	# Proteins	# Unique Peptides	# Peptides	# PSMs	Group Description	Found in Sample: F1: Sample	Found in Sample: F3: Sample	Found in Sample: F5: Sample
	FALSE	20	1	1	1	1	[Master Protein] Glutathione reductase, mitochondrial OS=Homo sapiens OX=9606 GN=GSR PE=1 SV=2	High	Peak Found	n/a
		Checked	Confidence	Annotated Sequence	Modifications	# Protein Groups	# Proteins	# PSMs	Master Protein Accessions	Positions in Master Proteins	Modifications in Master Proteins	# Missed Cleavages	Theo. MH+ [Da]	Abundance Ratio: (F3) / (F1)	Abundance Ratio: (F5) / (F1)	Abundance Ratio Variability [%]: (F3) / (F1)	Abundance Ratio Variability [%]: (F5) / (F1)	Abundances (Grouped): F1	Abundances (Grouped): F3	Abundances (Grouped): F5	Abundances (Grouped) CV [%]: F1	Abundances (Grouped) CV [%]: F3	Abundances (Grouped) CV [%]: F5	Quan Info	Found in Sample: F1: Sample	Found in Sample: F3: Sample	Found in Sample: F5: Sample	Confidence (by Search Engine): Mascot	q-Value (by Search Engine): Mascot	PEP (by Search Engine): Mascot	SVM Score (by Search Engine): Mascot	Ions Score (by Search Engine): Mascot	PEP	q-Value	Confidence (by Search Engine): Mascot	q-Value (by Search Engine): Mascot	PEP (by Search Engine): Mascot	SVM Score (by Search Engine): Mascot	Ions Score (by Search Engine): Mascot	PEP	q-Value	Confidence (by Search Engine): Mascot	q-Value (by Search Engine): Mascot	PEP (by Search Engine): Mascot	SVM Score (by Search Engine): Mascot	Ions Score (by Search Engine): Mascot	PEP	q-Value	Top Apex RT [min]
		FALSE	High	[R].SVIVGAGYIAVEMAGILSALGSK.[T]		1	1	1	P00390	P00390 [234-256]		0	2206.22	0.493	0.01	0		133.9	66.1						High	Peak Found	n/a	High	0.00185529	3.66642e-05	1.76679	57	0.000371925	0.003367	High	0.00185529	3.66642e-05	1.76679	57	0.000371925	0.003367	High	0.00185529	3.66642e-05	1.76679	57	0.000371925	0.003367	90.23
FALSE	High	Master Protein	P60903	Protein S100-A10 OS=Homo sapiens OX=9606 GN=S100A10 PE=1 SV=2	0	3.329	27	1	2	1	97	11.2	7.37	103	1	cell organization and biogenesis;RNA metabolism OR transcription;other metabolic processes;transport;other biological processes	plasma membrane;other membranes;nucleus;other cell component	other molecular function	Pf01023	6281	ENSG00000197747	S100A10	A8K4V8; hsa:6281; P08206; P60903; Q5T1C5	8p23.1 copy number variation syndrome; Prostaglandin synthesis and regulation	Dissolution of Fibrin Clot	3	0	100					100		0.01	0.01				100			100				100
	Checked	Protein Group ID	# Proteins	# Unique Peptides	# Peptides	# PSMs	Group Description	Found in Sample: F1: Sample	Found in Sample: F3: Sample	Found in Sample: F5: Sample
	FALSE	150	2	1	1	2	[Master Protein] Protein S100-A10 OS=Homo sapiens OX=9606 GN=S100A10 PE=1 SV=2	n/a	High	n/a
		Checked	Confidence	Annotated Sequence	Modifications	# Protein Groups	# Proteins	# PSMs	Master Protein Accessions	Positions in Master Proteins	Modifications in Master Proteins	# Missed Cleavages	Theo. MH+ [Da]	Abundance Ratio: (F3) / (F1)	Abundance Ratio: (F5) / (F1)	Abundance Ratio Variability [%]: (F3) / (F1)	Abundance Ratio Variability [%]: (F5) / (F1)	Abundances (Grouped): F1	Abundances (Grouped): F3	Abundances (Grouped): F5	Abundances (Grouped) CV [%]: F1	Abundances (Grouped) CV [%]: F3	Abundances (Grouped) CV [%]: F5	Quan Info	Found in Sample: F1: Sample	Found in Sample: F3: Sample	Found in Sample: F5: Sample	Confidence (by Search Engine): Mascot	q-Value (by Search Engine): Mascot	PEP (by Search Engine): Mascot	SVM Score (by Search Engine): Mascot	Ions Score (by Search Engine): Mascot	PEP	q-Value	Confidence (by Search Engine): Mascot	q-Value (by Search Engine): Mascot	PEP (by Search Engine): Mascot	SVM Score (by Search Engine): Mascot	Ions Score (by Search Engine): Mascot	PEP	q-Value	Confidence (by Search Engine): Mascot	q-Value (by Search Engine): Mascot	PEP (by Search Engine): Mascot	SVM Score (by Search Engine): Mascot	Ions Score (by Search Engine): Mascot	PEP	q-Value	Top Apex RT [min]
		FALSE	High	[K].VGFQSFFSLIAGLTIACNDYFVVHMK.[Q]	1xCarbamidomethyl [C17]	1	2	2	P60903	P60903 [67-92]		0	2964.48	100					100						n/a	High	n/a	High	0.00185529	4.90554e-05	1.70067	59	0.000468295	0.003367	High	0.00185529	4.90554e-05	1.70067	59	0.000468295	0.003367	High	0.00185529	4.90554e-05	1.70067	59	0.000468295	0.003367	90.58
FALSE	High	Master Protein	Q9UNN8	Endothelial protein C receptor OS=Homo sapiens OX=9606 GN=PROCR PE=1 SV=1	0	3.314	4	1	5	1	238	26.7	7.18	68	1	stress response;other biological processes	non-structural extracellular;plasma membrane;other membranes;cytoskeleton;other cell component	other molecular function	Pf16497	10544	ENSG00000101000	PROCR	B2RC04; hsa:10544; Q14218; Q6IB56; Q96CB3; Q9ULX1; Q9UNN8		Cell surface interactions at the vascular wall; Common Pathway of Fibrin Clot Formation	2	0	100	100				120.3	79.7	0.01	0.985		75.49		120.3	79.7	0.01	1.015		75.49		120.3	79.7
	Checked	Protein Group ID	# Proteins	# Unique Peptides	# Peptides	# PSMs	Group Description	Found in Sample: F1: Sample	Found in Sample: F3: Sample	Found in Sample: F5: Sample
	FALSE	3	1	1	1	5	[Master Protein] Endothelial protein C receptor OS=Homo sapiens OX=9606 GN=PROCR PE=1 SV=1	n/a	High	High
		Checked	Confidence	Annotated Sequence	Modifications	# Protein Groups	# Proteins	# PSMs	Master Protein Accessions	Positions in Master Proteins	Modifications in Master Proteins	# Missed Cleavages	Theo. MH+ [Da]	Abundance Ratio: (F3) / (F1)	Abundance Ratio: (F5) / (F1)	Abundance Ratio Variability [%]: (F3) / (F1)	Abundance Ratio Variability [%]: (F5) / (F1)	Abundances (Grouped): F1	Abundances (Grouped): F3	Abundances (Grouped): F5	Abundances (Grouped) CV [%]: F1	Abundances (Grouped) CV [%]: F3	Abundances (Grouped) CV [%]: F5	Quan Info	Found in Sample: F1: Sample	Found in Sample: F3: Sample	Found in Sample: F5: Sample	Confidence (by Search Engine): Mascot	q-Value (by Search Engine): Mascot	PEP (by Search Engine): Mascot	SVM Score (by Search Engine): Mascot	Ions Score (by Search Engine): Mascot	PEP	q-Value	Confidence (by Search Engine): Mascot	q-Value (by Search Engine): Mascot	PEP (by Search Engine): Mascot	SVM Score (by Search Engine): Mascot	Ions Score (by Search Engine): Mascot	PEP	q-Value	Confidence (by Search Engine): Mascot	q-Value (by Search Engine): Mascot	PEP (by Search Engine): Mascot	SVM Score (by Search Engine): Mascot	Ions Score (by Search Engine): Mascot	PEP	q-Value	Top Apex RT [min]
		FALSE	High	[R].LHMLQISYFR.[D]	1xBiotin-tyramide [Y8]	1	1	4	Q9UNN8	Q9UNN8 [28-37]		0	1668.84	100	100				124.7	75.3					n/a	High	High	High	0.00185529	0.00156833	0.913712	33	0.00726252	0.003367	High	0.00185529	0.00156833	0.913712	33	0.00726252	0.003367	High	0.00185529	0.00156833	0.913712	33	0.00726252	0.003367	57.83
		FALSE	High	[R].LHMLQISYFR.[D]	1xOxidation [M3]; 1xBiotin-tyramide [Y8]	1	1	1	Q9UNN8	Q9UNN8 [28-37]		0	1684.83	100	100				76.7	123.3					n/a	Peak Found	High	High	0.00185529	0.0262499	0.272181	25	0.06677	0.003367	High	0.00185529	0.0262499	0.272181	25	0.06677	0.003367	High	0.00185529	0.0262499	0.272181	25	0.06677	0.003367	54.4
FALSE	High	Master Protein	P06576	ATP synthase F(1) complex subunit beta, mitochondrial OS=Homo sapiens OX=9606 GN=ATP5F1B PE=1 SV=3	0	3.294	2	1	4	1	529	56.5	5.4	123	1	other metabolic processes;transport;developmental processes;other biological processes	plasma membrane;other membranes;mitochondrion;other cell component	signal transduction activity or receptor binding;transporter activity;other molecular function	Pf00006, Pf02874, Pf22919	506	ENSG00000110955	ATP5F1B	A8K4X0; hsa:506; P06576; Q14283	Electron transport chain: OXPHOS system in mitochondria; 7q11.23 copy number variation syndrome; Oxidative phosphorylation	Transcriptional activation of mitochondrial biogenesis; Mitochondrial protein import; Mitochondrial protein degradation; Cristae formation; Formation of ATP by chemiosmotic coupling	8	0	0.322	0.109	0	0	209.6	67.6	22.8	3.101	0.338	0	0	209.6	67.6	22.8	9.177	2.959	0	0	209.6	67.6	22.8
	Checked	Protein Group ID	# Proteins	# Unique Peptides	# Peptides	# PSMs	Group Description	Found in Sample: F1: Sample	Found in Sample: F3: Sample	Found in Sample: F5: Sample
	FALSE	131	4	1	1	4	[Master Protein] ATP synthase F(1) complex subunit beta, mitochondrial OS=Homo sapiens OX=9606 GN=ATP5F1B PE=1 SV=3	High	High	Peak Found
		Checked	Confidence	Annotated Sequence	Modifications	# Protein Groups	# Proteins	# PSMs	Master Protein Accessions	Positions in Master Proteins	Modifications in Master Proteins	# Missed Cleavages	Theo. MH+ [Da]	Abundance Ratio: (F3) / (F1)	Abundance Ratio: (F5) / (F1)	Abundance Ratio Variability [%]: (F3) / (F1)	Abundance Ratio Variability [%]: (F5) / (F1)	Abundances (Grouped): F1	Abundances (Grouped): F3	Abundances (Grouped): F5	Abundances (Grouped) CV [%]: F1	Abundances (Grouped) CV [%]: F3	Abundances (Grouped) CV [%]: F5	Quan Info	Found in Sample: F1: Sample	Found in Sample: F3: Sample	Found in Sample: F5: Sample	Confidence (by Search Engine): Mascot	q-Value (by Search Engine): Mascot	PEP (by Search Engine): Mascot	SVM Score (by Search Engine): Mascot	Ions Score (by Search Engine): Mascot	PEP	q-Value	Confidence (by Search Engine): Mascot	q-Value (by Search Engine): Mascot	PEP (by Search Engine): Mascot	SVM Score (by Search Engine): Mascot	Ions Score (by Search Engine): Mascot	PEP	q-Value	Confidence (by Search Engine): Mascot	q-Value (by Search Engine): Mascot	PEP (by Search Engine): Mascot	SVM Score (by Search Engine): Mascot	Ions Score (by Search Engine): Mascot	PEP	q-Value	Top Apex RT [min]
		FALSE	High	[R].VALTGLTVAEYFR.[D]		1	4	4	P06576	P06576 [282-294]		0	1439.79	0.322	0.109	0	0	209.6	67.6	22.8					High	High	Peak Found	High	0.00185529	5.43844e-05	1.67724	75	0.000508134	0.003367	High	0.00185529	5.43844e-05	1.67724	75	0.000508134	0.003367	High	0.00185529	5.43844e-05	1.67724	75	0.000508134	0.003367	61.02
FALSE	High	Master Protein	O43324	Eukaryotic translation elongation factor 1 epsilon-1 OS=Homo sapiens OX=9606 GN=EEF1E1 PE=1 SV=1	0	3.286	12	1	2	1	174	19.8	8.54	83	1	protein metabolism;other metabolic processes;other biological processes	cytosol;nucleus;other cell component		Pf21972	9521	ENSG00000124802	EEF1E1	C9JLK5; hsa:9521; O43324; Q5THS2		Transcriptional and post-translational regulation of MITF-M expression and activity; Selenoamino acid metabolism; Cytosolic tRNA aminoacylation	3	0	0.261	2.96	0	0	71.1	18.5	210.4	3.837	11.36	0	0	71.1	18.5	210.4	0.338	0.088	0	0	71.1	18.5	210.4
	Checked	Protein Group ID	# Proteins	# Unique Peptides	# Peptides	# PSMs	Group Description	Found in Sample: F1: Sample	Found in Sample: F3: Sample	Found in Sample: F5: Sample
	FALSE	72	4	1	1	2	[Master Protein] Eukaryotic translation elongation factor 1 epsilon-1 OS=Homo sapiens OX=9606 GN=EEF1E1 PE=1 SV=1	Peak Found	Peak Found	High
		Checked	Confidence	Annotated Sequence	Modifications	# Protein Groups	# Proteins	# PSMs	Master Protein Accessions	Positions in Master Proteins	Modifications in Master Proteins	# Missed Cleavages	Theo. MH+ [Da]	Abundance Ratio: (F3) / (F1)	Abundance Ratio: (F5) / (F1)	Abundance Ratio Variability [%]: (F3) / (F1)	Abundance Ratio Variability [%]: (F5) / (F1)	Abundances (Grouped): F1	Abundances (Grouped): F3	Abundances (Grouped): F5	Abundances (Grouped) CV [%]: F1	Abundances (Grouped) CV [%]: F3	Abundances (Grouped) CV [%]: F5	Quan Info	Found in Sample: F1: Sample	Found in Sample: F3: Sample	Found in Sample: F5: Sample	Confidence (by Search Engine): Mascot	q-Value (by Search Engine): Mascot	PEP (by Search Engine): Mascot	SVM Score (by Search Engine): Mascot	Ions Score (by Search Engine): Mascot	PEP	q-Value	Confidence (by Search Engine): Mascot	q-Value (by Search Engine): Mascot	PEP (by Search Engine): Mascot	SVM Score (by Search Engine): Mascot	Ions Score (by Search Engine): Mascot	PEP	q-Value	Confidence (by Search Engine): Mascot	q-Value (by Search Engine): Mascot	PEP (by Search Engine): Mascot	SVM Score (by Search Engine): Mascot	Ions Score (by Search Engine): Mascot	PEP	q-Value	Top Apex RT [min]
		FALSE	High	[K].VYLTGYNFTLADILLYYGLHR.[F]		1	4	2	O43324	O43324 [106-126]		0	2505.32	0.261	2.96	0	0	71.1	18.5	210.4					Peak Found	Peak Found	High	High	0.00185529	5.56915e-05	1.67185	50	0.000517768	0.003367	High	0.00185529	5.56915e-05	1.67185	50	0.000517768	0.003367	High	0.00185529	5.56915e-05	1.67185	50	0.000517768	0.003367	81.28
FALSE	High	Master Protein	Q9Y6E3	26S proteasome non-ATPase regulatory subunit 13 OS=Homo sapiens OX=9606 PE=2 SV=1	0	3.241	4	1	2	1	377	42.6	6.07	86	1		other cell component									0	0	0.267	0.81	0	0	144.4	38.5	117	3.748	3.036	0	0	144.4	38.5	117	1.235	0.329	0	0	144.4	38.5	117
	Checked	Protein Group ID	# Proteins	# Unique Peptides	# Peptides	# PSMs	Group Description	Found in Sample: F1: Sample	Found in Sample: F3: Sample	Found in Sample: F5: Sample
	FALSE	70	8	1	1	2	[Master Protein] 26S proteasome non-ATPase regulatory subunit 13 OS=Homo sapiens OX=9606 PE=2 SV=1	High	Peak Found	High
		Checked	Confidence	Annotated Sequence	Modifications	# Protein Groups	# Proteins	# PSMs	Master Protein Accessions	Positions in Master Proteins	Modifications in Master Proteins	# Missed Cleavages	Theo. MH+ [Da]	Abundance Ratio: (F3) / (F1)	Abundance Ratio: (F5) / (F1)	Abundance Ratio Variability [%]: (F3) / (F1)	Abundance Ratio Variability [%]: (F5) / (F1)	Abundances (Grouped): F1	Abundances (Grouped): F3	Abundances (Grouped): F5	Abundances (Grouped) CV [%]: F1	Abundances (Grouped) CV [%]: F3	Abundances (Grouped) CV [%]: F5	Quan Info	Found in Sample: F1: Sample	Found in Sample: F3: Sample	Found in Sample: F5: Sample	Confidence (by Search Engine): Mascot	q-Value (by Search Engine): Mascot	PEP (by Search Engine): Mascot	SVM Score (by Search Engine): Mascot	Ions Score (by Search Engine): Mascot	PEP	q-Value	Confidence (by Search Engine): Mascot	q-Value (by Search Engine): Mascot	PEP (by Search Engine): Mascot	SVM Score (by Search Engine): Mascot	Ions Score (by Search Engine): Mascot	PEP	q-Value	Confidence (by Search Engine): Mascot	q-Value (by Search Engine): Mascot	PEP (by Search Engine): Mascot	SVM Score (by Search Engine): Mascot	Ions Score (by Search Engine): Mascot	PEP	q-Value	Top Apex RT [min]
		FALSE	High	[RK].VNPLSLVEIILHVVR.[Q]		1	8	2	Q9Y6E3	Q9Y6E3 [71-85]		0	1701.04	0.267	0.81	0	0	144.4	38.5	117					High	Peak Found	High	High	0.00185529	6.34865e-05	1.6421	60	0.000574325	0.003367	High	0.00185529	6.34865e-05	1.6421	60	0.000574325	0.003367	High	0.00185529	6.34865e-05	1.6421	60	0.000574325	0.003367	88.66
FALSE	High	Master Protein	A0A8V8TRB3	Serine/threonine-protein phosphatase OS=Homo sapiens OX=9606 GN=PPP2CA PE=1 SV=1	0	3.141	12	1	2	1	317	36.5	5.54	18	1		cytoskeleton;other cell component	other molecular function	Pf00149		ENSG00000113575	PPP2CA	A0A8V8TRB3	Mesodermal commitment pathway; Mesodermal commitment pathway; Physico-chemical features and toxicity-associated pathways; Focal adhesion: PI3K-Akt-mTOR-signaling; PI3K-Akt signaling; Cancer immunotherapy by CTLA4 blockade; FGFR3 signaling in chondrocyte proliferation and terminal differentiation; 16p11.2 proximal deletion syndrome; Cohesin complex - Cornelia de Lange syndrome		9	0	0.01	0.096		0	182.5		17.5	100	100			182.5		17.5	10.406	0.01	0		182.5		17.5
	Checked	Protein Group ID	# Proteins	# Unique Peptides	# Peptides	# PSMs	Group Description	Found in Sample: F1: Sample	Found in Sample: F3: Sample	Found in Sample: F5: Sample
	FALSE	48	12	1	1	2	[Master Protein] Serine/threonine-protein phosphatase OS=Homo sapiens OX=9606 GN=PPP2CA PE=1 SV=1	High	n/a	Peak Found
		Checked	Confidence	Annotated Sequence	Modifications	# Protein Groups	# Proteins	# PSMs	Master Protein Accessions	Positions in Master Proteins	Modifications in Master Proteins	# Missed Cleavages	Theo. MH+ [Da]	Abundance Ratio: (F3) / (F1)	Abundance Ratio: (F5) / (F1)	Abundance Ratio Variability [%]: (F3) / (F1)	Abundance Ratio Variability [%]: (F5) / (F1)	Abundances (Grouped): F1	Abundances (Grouped): F3	Abundances (Grouped): F5	Abundances (Grouped) CV [%]: F1	Abundances (Grouped) CV [%]: F3	Abundances (Grouped) CV [%]: F5	Quan Info	Found in Sample: F1: Sample	Found in Sample: F3: Sample	Found in Sample: F5: Sample	Confidence (by Search Engine): Mascot	q-Value (by Search Engine): Mascot	PEP (by Search Engine): Mascot	SVM Score (by Search Engine): Mascot	Ions Score (by Search Engine): Mascot	PEP	q-Value	Confidence (by Search Engine): Mascot	q-Value (by Search Engine): Mascot	PEP (by Search Engine): Mascot	SVM Score (by Search Engine): Mascot	Ions Score (by Search Engine): Mascot	PEP	q-Value	Confidence (by Search Engine): Mascot	q-Value (by Search Engine): Mascot	PEP (by Search Engine): Mascot	SVM Score (by Search Engine): Mascot	Ions Score (by Search Engine): Mascot	PEP	q-Value	Top Apex RT [min]
		FALSE	High	[K].YFTDLFDYLPLTALVDGQIFCLHGGLSPSIDTLDHIR.[AT]	1xCarbamidomethyl [C21]	1	12	2	A0A8V8TRB3	A0A8V8TRB3 [145-181]		0	4223.12	0.01	0.096		0	182.5		17.5					High	n/a	Peak Found	High	0.00185529	8.49758e-05	1.57588	18	0.000723387	0.003367	High	0.00185529	8.49758e-05	1.57588	18	0.000723387	0.003367	High	0.00185529	8.49758e-05	1.57588	18	0.000723387	0.003367	89.95
FALSE	High	Master Protein	Q9NZU0	Leucine-rich repeat transmembrane protein FLRT3 OS=Homo sapiens OX=9606 GN=FLRT3 PE=1 SV=1	0	3.126	5	2	2	2	649	73	7.64	30	2	cell adhesion;cell organization and biogenesis;stress response;developmental processes;signal transduction;other biological processes	non-structural extracellular;extracellular matrix;plasma membrane;other membranes;cytosol;ER/Golgi;other cell component	signal transduction activity or receptor binding;other molecular function	Pf13855	23767	ENSG00000125848	FLRT3	D3DW20; hsa:23767; Q542Z9; Q96K39; Q96K42; Q96KB1; Q9NZU0; Q9P259		Signaling by ROBO receptors; Downstream signaling of activated FGFR1	2	0	100	100				137.4	62.6	0.01	0.69		0		137.4	62.6	0.01	1.449		0		137.4	62.6
	Checked	Protein Group ID	# Proteins	# Unique Peptides	# Peptides	# PSMs	Group Description	Found in Sample: F1: Sample	Found in Sample: F3: Sample	Found in Sample: F5: Sample
	FALSE	15	2	2	2	2	[Master Protein] Leucine-rich repeat transmembrane protein FLRT3 OS=Homo sapiens OX=9606 GN=FLRT3 PE=1 SV=1	n/a	High	High
		Checked	Confidence	Annotated Sequence	Modifications	# Protein Groups	# Proteins	# PSMs	Master Protein Accessions	Positions in Master Proteins	Modifications in Master Proteins	# Missed Cleavages	Theo. MH+ [Da]	Abundance Ratio: (F3) / (F1)	Abundance Ratio: (F5) / (F1)	Abundance Ratio Variability [%]: (F3) / (F1)	Abundance Ratio Variability [%]: (F5) / (F1)	Abundances (Grouped): F1	Abundances (Grouped): F3	Abundances (Grouped): F5	Abundances (Grouped) CV [%]: F1	Abundances (Grouped) CV [%]: F3	Abundances (Grouped) CV [%]: F5	Quan Info	Found in Sample: F1: Sample	Found in Sample: F3: Sample	Found in Sample: F5: Sample	Confidence (by Search Engine): Mascot	q-Value (by Search Engine): Mascot	PEP (by Search Engine): Mascot	SVM Score (by Search Engine): Mascot	Ions Score (by Search Engine): Mascot	PEP	q-Value	Confidence (by Search Engine): Mascot	q-Value (by Search Engine): Mascot	PEP (by Search Engine): Mascot	SVM Score (by Search Engine): Mascot	Ions Score (by Search Engine): Mascot	PEP	q-Value	Confidence (by Search Engine): Mascot	q-Value (by Search Engine): Mascot	PEP (by Search Engine): Mascot	SVM Score (by Search Engine): Mascot	Ions Score (by Search Engine): Mascot	PEP	q-Value	Top Apex RT [min]
		FALSE	High	[R].VPPNAFSYLR.[Q]	1xBiotin-tyramide [Y8]	1	2	1	Q9NZU0	Q9NZU0 [262-271]		0	1524.77	100	100				118.3	81.7					n/a	Peak Found	High	High	0.00185529	0.00121949	0.970861	29	0.0059525	0.003367	High	0.00185529	0.00121949	0.970861	29	0.0059525	0.003367	High	0.00185529	0.00121949	0.970861	29	0.0059525	0.003367	57.06
		FALSE	High	[K].IPYLEELHLDDNSVSAVSIEEGAFR.[D]	1xBiotin-tyramide [Y3]	1	2	1	Q9NZU0	Q9NZU0 [127-151]		0	3164.52	100					100						n/a	High	n/a	High	0.00290698	0.0593614	0.0837952	14	0.125654	0.00542005	High	0.00290698	0.0593614	0.0837952	14	0.125654	0.00542005	High	0.00290698	0.0593614	0.0837952	14	0.125654	0.00542005	66.82
FALSE	High	Master Protein	P08238	Heat shock protein HSP 90-beta OS=Homo sapiens OX=9606 GN=HSP90AB1 PE=1 SV=4	0	3.026	4	1	1	1	724	83.2	5.03	48	1	cell organization and biogenesis;protein metabolism;DNA metabolism;other metabolic processes;stress response;other biological processes	non-structural extracellular;plasma membrane;other membranes;cytosol;nucleus;other cell component	enzyme regulator activity;cytoskeletal activity;nucleic acid binding activity;other molecular function	Pf00183, Pf13589	3326	ENSG00000096384	HSP90AB1	B2R5P0; hsa:3326; P08238; Q5T9W7; Q9NQW0; Q9NTK6	Nuclear receptors meta-pathway; NRF2 pathway; Focal adhesion: PI3K-Akt-mTOR-signaling; PI3K-Akt signaling	Potential therapeutics for SARS; Regulation of actin dynamics for phagocytic cup formation; HSP90 chaperone cycle for steroid hormone receptors (SHR) in the presence of ligand; The role of GTSE1 in G2/M progression after G2 checkpoint; SARS-CoV-2 activates/modulates innate and adaptive immune responses; Aryl hydrocarbon receptor signalling; Neutrophil degranulation; Estrogen-dependent gene expres…	25	0	10.43	0.01	0		17.5	182.5		0.096	0.01	0		17.5	182.5		100	100			17.5	182.5
	Checked	Protein Group ID	# Proteins	# Unique Peptides	# Peptides	# PSMs	Group Description	Found in Sample: F1: Sample	Found in Sample: F3: Sample	Found in Sample: F5: Sample
	FALSE	85	5	1	1	1	[Master Protein] Heat shock protein HSP 90-beta OS=Homo sapiens OX=9606 GN=HSP90AB1 PE=1 SV=4	Peak Found	High	n/a
		Checked	Confidence	Annotated Sequence	Modifications	# Protein Groups	# Proteins	# PSMs	Master Protein Accessions	Positions in Master Proteins	Modifications in Master Proteins	# Missed Cleavages	Theo. MH+ [Da]	Abundance Ratio: (F3) / (F1)	Abundance Ratio: (F5) / (F1)	Abundance Ratio Variability [%]: (F3) / (F1)	Abundance Ratio Variability [%]: (F5) / (F1)	Abundances (Grouped): F1	Abundances (Grouped): F3	Abundances (Grouped): F5	Abundances (Grouped) CV [%]: F1	Abundances (Grouped) CV [%]: F3	Abundances (Grouped) CV [%]: F5	Quan Info	Found in Sample: F1: Sample	Found in Sample: F3: Sample	Found in Sample: F5: Sample	Confidence (by Search Engine): Mascot	q-Value (by Search Engine): Mascot	PEP (by Search Engine): Mascot	SVM Score (by Search Engine): Mascot	Ions Score (by Search Engine): Mascot	PEP	q-Value	Confidence (by Search Engine): Mascot	q-Value (by Search Engine): Mascot	PEP (by Search Engine): Mascot	SVM Score (by Search Engine): Mascot	Ions Score (by Search Engine): Mascot	PEP	q-Value	Confidence (by Search Engine): Mascot	q-Value (by Search Engine): Mascot	PEP (by Search Engine): Mascot	SVM Score (by Search Engine): Mascot	Ions Score (by Search Engine): Mascot	PEP	q-Value	Top Apex RT [min]
		FALSE	High	[K].DLVVLLFETALLSSGFSLEDPQTHSNR.[I]		1	5	1	P08238	P08238 [653-679]		0	2988.53	10.43	0.01	0		17.5	182.5						Peak Found	High	n/a	High	0.00185529	0.000118604	1.50016	48	0.000941799	0.003367	High	0.00185529	0.000118604	1.50016	48	0.000941799	0.003367	High	0.00185529	0.000118604	1.50016	48	0.000941799	0.003367	91.41
FALSE	High	Master Protein	P56385	ATP synthase F(0) complex subunit e, mitochondrial OS=Homo sapiens OX=9606 GN=ATP5ME PE=1 SV=2	0	3.007	20	1	2	1	69	7.9	9.35	58	1	other metabolic processes;transport	other membranes;mitochondrion	transporter activity;other molecular function	Pf05680	521	ENSG00000169020	ATP5ME	hsa:521; P56385; Q0D2L9	Electron transport chain: OXPHOS system in mitochondria; Oxidative phosphorylation	Cristae formation; Formation of ATP by chemiosmotic coupling	4	0	0.597	1.981	0	0	83.9	50	166.1	1.676	3.321	0	0	83.9	50	166.1	0.505	0.301	0	0	83.9	50	166.1
	Checked	Protein Group ID	# Proteins	# Unique Peptides	# Peptides	# PSMs	Group Description	Found in Sample: F1: Sample	Found in Sample: F3: Sample	Found in Sample: F5: Sample
	FALSE	208	1	1	1	2	[Master Protein] ATP synthase F(0) complex subunit e, mitochondrial OS=Homo sapiens OX=9606 GN=ATP5ME PE=1 SV=2	High	Peak Found	High
		Checked	Confidence	Annotated Sequence	Modifications	# Protein Groups	# Proteins	# PSMs	Master Protein Accessions	Positions in Master Proteins	Modifications in Master Proteins	# Missed Cleavages	Theo. MH+ [Da]	Abundance Ratio: (F3) / (F1)	Abundance Ratio: (F5) / (F1)	Abundance Ratio Variability [%]: (F3) / (F1)	Abundance Ratio Variability [%]: (F5) / (F1)	Abundances (Grouped): F1	Abundances (Grouped): F3	Abundances (Grouped): F5	Abundances (Grouped) CV [%]: F1	Abundances (Grouped) CV [%]: F3	Abundances (Grouped) CV [%]: F5	Quan Info	Found in Sample: F1: Sample	Found in Sample: F3: Sample	Found in Sample: F5: Sample	Confidence (by Search Engine): Mascot	q-Value (by Search Engine): Mascot	PEP (by Search Engine): Mascot	SVM Score (by Search Engine): Mascot	Ions Score (by Search Engine): Mascot	PEP	q-Value	Confidence (by Search Engine): Mascot	q-Value (by Search Engine): Mascot	PEP (by Search Engine): Mascot	SVM Score (by Search Engine): Mascot	Ions Score (by Search Engine): Mascot	PEP	q-Value	Confidence (by Search Engine): Mascot	q-Value (by Search Engine): Mascot	PEP (by Search Engine): Mascot	SVM Score (by Search Engine): Mascot	Ions Score (by Search Engine): Mascot	PEP	q-Value	Top Apex RT [min]
		FALSE	High	[R].YSALFLGVAYGATR.[Y]		1	1	2	P56385	P56385 [16-29]		0	1488.78	0.597	1.981	0	0	83.9	50	166.1					High	Peak Found	High	High	0.00185529	0.000125372	1.48755	51	0.000984103	0.003367	High	0.00185529	0.000125372	1.48755	51	0.000984103	0.003367	High	0.00185529	0.000125372	1.48755	51	0.000984103	0.003367	57.81
FALSE	High	Master Protein	P52895	Aldo-keto reductase family 1 member C2 OS=Homo sapiens OX=9606 GN=AKR1C2 PE=1 SV=3	0	3.006	9	1	2	1	323	36.7	7.49	0	1	other metabolic processes;signal transduction;other biological processes	cytosol	other molecular function	Pf00248	1646	ENSG00000151632	AKR1C2	A8K2N9; B4DKR9; hsa:1646; P52895; Q14133; Q5SR16; Q7M4N1; Q96A71	Ferroptosis; Alternative pathway of fetal androgen synthesis; Benzo(a)pyrene metabolism; Metapathway biotransformation Phase I and II; Prostaglandin synthesis and regulation	Synthesis of bile acids and bile salts via 7alpha-hydroxycholesterol; Synthesis of bile acids and bile salts via 24-hydroxycholesterol; Synthesis of bile acids and bile salts via 27-hydroxycholesterol	8	0
	Checked	Protein Group ID	# Proteins	# Unique Peptides	# Peptides	# PSMs	Group Description	Found in Sample: F1: Sample	Found in Sample: F3: Sample	Found in Sample: F5: Sample
	FALSE	46	6	1	1	2	[Master Protein] Aldo-keto reductase family 1 member C2 OS=Homo sapiens OX=9606 GN=AKR1C2 PE=1 SV=3	n/a	n/a	High
		Checked	Confidence	Annotated Sequence	Modifications	# Protein Groups	# Proteins	# PSMs	Master Protein Accessions	Positions in Master Proteins	Modifications in Master Proteins	# Missed Cleavages	Theo. MH+ [Da]	Abundance Ratio: (F3) / (F1)	Abundance Ratio: (F5) / (F1)	Abundance Ratio Variability [%]: (F3) / (F1)	Abundance Ratio Variability [%]: (F5) / (F1)	Abundances (Grouped): F1	Abundances (Grouped): F3	Abundances (Grouped): F5	Abundances (Grouped) CV [%]: F1	Abundances (Grouped) CV [%]: F3	Abundances (Grouped) CV [%]: F5	Quan Info	Found in Sample: F1: Sample	Found in Sample: F3: Sample	Found in Sample: F5: Sample	Confidence (by Search Engine): Mascot	q-Value (by Search Engine): Mascot	PEP (by Search Engine): Mascot	SVM Score (by Search Engine): Mascot	Ions Score (by Search Engine): Mascot	PEP	q-Value	Confidence (by Search Engine): Mascot	q-Value (by Search Engine): Mascot	PEP (by Search Engine): Mascot	SVM Score (by Search Engine): Mascot	Ions Score (by Search Engine): Mascot	PEP	q-Value	Confidence (by Search Engine): Mascot	q-Value (by Search Engine): Mascot	PEP (by Search Engine): Mascot	SVM Score (by Search Engine): Mascot	Ions Score (by Search Engine): Mascot	PEP	q-Value	Top Apex RT [min]
		FALSE	High	[R].SLKNLQLDYVDLYLIHFPVSVKPGEEVIPK.[D]	1xDeamidated [Q6]	1	6	2	P52895	P52895 [102-131]		1	3454.89											Not Reliable	n/a	n/a	High	High	0.00185529	0.000125587	1.48717	5	0.000985407	0.003367	High	0.00185529	0.000125587	1.48717	5	0.000985407	0.003367	High	0.00185529	0.000125587	1.48717	5	0.000985407	0.003367
FALSE	High	Master Protein	Q96S97	Myeloid-associated differentiation marker OS=Homo sapiens OX=9606 GN=MYADM PE=1 SV=2	0	2.995	3	1	10	1	322	35.3	8.15	103	1	cell organization and biogenesis;signal transduction;other biological processes	plasma membrane;other membranes;cytoskeleton;other cell component		Pf01284	91663	ENSG00000179820	MYADM	B2RE58; hsa:91663; Q542Z1; Q7Z507; Q8N9R4; Q96CS6; Q96S97; Q96SK9			0	0	100	100				111.9	88.1	0.01	0.787		0		111.9	88.1	0.01	1.271		0		111.9	88.1
	Checked	Protein Group ID	# Proteins	# Unique Peptides	# Peptides	# PSMs	Group Description	Found in Sample: F1: Sample	Found in Sample: F3: Sample	Found in Sample: F5: Sample
	FALSE	80	2	1	1	10	[Master Protein] Myeloid-associated differentiation marker OS=Homo sapiens OX=9606 GN=MYADM PE=1 SV=2	n/a	High	High
		Checked	Confidence	Annotated Sequence	Modifications	# Protein Groups	# Proteins	# PSMs	Master Protein Accessions	Positions in Master Proteins	Modifications in Master Proteins	# Missed Cleavages	Theo. MH+ [Da]	Abundance Ratio: (F3) / (F1)	Abundance Ratio: (F5) / (F1)	Abundance Ratio Variability [%]: (F3) / (F1)	Abundance Ratio Variability [%]: (F5) / (F1)	Abundances (Grouped): F1	Abundances (Grouped): F3	Abundances (Grouped): F5	Abundances (Grouped) CV [%]: F1	Abundances (Grouped) CV [%]: F3	Abundances (Grouped) CV [%]: F5	Quan Info	Found in Sample: F1: Sample	Found in Sample: F3: Sample	Found in Sample: F5: Sample	Confidence (by Search Engine): Mascot	q-Value (by Search Engine): Mascot	PEP (by Search Engine): Mascot	SVM Score (by Search Engine): Mascot	Ions Score (by Search Engine): Mascot	PEP	q-Value	Confidence (by Search Engine): Mascot	q-Value (by Search Engine): Mascot	PEP (by Search Engine): Mascot	SVM Score (by Search Engine): Mascot	Ions Score (by Search Engine): Mascot	PEP	q-Value	Confidence (by Search Engine): Mascot	q-Value (by Search Engine): Mascot	PEP (by Search Engine): Mascot	SVM Score (by Search Engine): Mascot	Ions Score (by Search Engine): Mascot	PEP	q-Value	Top Apex RT [min]
		FALSE	High	[R].SHAYYVCAWDR.[R]	1xBiotin-tyramide [Y]; 1xCarbamidomethyl [C7]	1	2	10	Q96S97	Q96S97 [282-292]		0	1788.76	100	100				111.9	88.1					n/a	High	High	High	0.00185529	0.000129897	1.4795	43	0.0010121	0.003367	High	0.00185529	0.000129897	1.4795	43	0.0010121	0.003367	High	0.00185529	0.000129897	1.4795	43	0.0010121	0.003367	50.88
FALSE	High	Master Protein	Q658U4	peptidylprolyl isomerase OS=Homo sapiens OX=9606 GN=DKFZp666D193 PE=2 SV=1	0	2.972	4	1	1	1	582	64.1	5.55	0	1		ER/Golgi	other molecular function				DKFZp666D193	hsa:60681; Q658U4			0	0
	Checked	Protein Group ID	# Proteins	# Unique Peptides	# Peptides	# PSMs	Group Description	Found in Sample: F1: Sample	Found in Sample: F3: Sample	Found in Sample: F5: Sample
	FALSE	158	4	1	1	1	[Master Protein] peptidylprolyl isomerase OS=Homo sapiens OX=9606 GN=DKFZp666D193 PE=2 SV=1	n/a	High	n/a
		Checked	Confidence	Annotated Sequence	Modifications	# Protein Groups	# Proteins	# PSMs	Master Protein Accessions	Positions in Master Proteins	Modifications in Master Proteins	# Missed Cleavages	Theo. MH+ [Da]	Abundance Ratio: (F3) / (F1)	Abundance Ratio: (F5) / (F1)	Abundance Ratio Variability [%]: (F3) / (F1)	Abundance Ratio Variability [%]: (F5) / (F1)	Abundances (Grouped): F1	Abundances (Grouped): F3	Abundances (Grouped): F5	Abundances (Grouped) CV [%]: F1	Abundances (Grouped) CV [%]: F3	Abundances (Grouped) CV [%]: F5	Quan Info	Found in Sample: F1: Sample	Found in Sample: F3: Sample	Found in Sample: F5: Sample	Confidence (by Search Engine): Mascot	q-Value (by Search Engine): Mascot	PEP (by Search Engine): Mascot	SVM Score (by Search Engine): Mascot	Ions Score (by Search Engine): Mascot	PEP	q-Value	Confidence (by Search Engine): Mascot	q-Value (by Search Engine): Mascot	PEP (by Search Engine): Mascot	SVM Score (by Search Engine): Mascot	Ions Score (by Search Engine): Mascot	PEP	q-Value	Confidence (by Search Engine): Mascot	q-Value (by Search Engine): Mascot	PEP (by Search Engine): Mascot	SVM Score (by Search Engine): Mascot	Ions Score (by Search Engine): Mascot	PEP	q-Value	Top Apex RT [min]
		FALSE	High	[K].GYGTVIPPQASLVFHVLLIDVHNPK.[D]		1	4	1	Q658U4	Q658U4 [241-265]		0	2714.5											No Quan Values	n/a	High	n/a	High	0.00185529	0.000138724	1.46457	12	0.00106614	0.003367	High	0.00185529	0.000138724	1.46457	12	0.00106614	0.003367	High	0.00185529	0.000138724	1.46457	12	0.00106614	0.003367
FALSE	High	Master Protein	Q9UKD2	mRNA turnover protein 4 homolog OS=Homo sapiens OX=9606 GN=MRTO4 PE=1 SV=2	0	2.956	5	1	2	1	239	27.5	8.29	37	1	cell organization and biogenesis;RNA metabolism OR transcription;other metabolic processes;other biological processes	nucleus;other cell component		Pf00466, Pf17777	51154	ENSG00000053372	MRTO4	B3KNB3; hsa:51154; Q5TG55; Q96SS6; Q9BPV9; Q9UKD2			0	0
	Checked	Protein Group ID	# Proteins	# Unique Peptides	# Peptides	# PSMs	Group Description	Found in Sample: F1: Sample	Found in Sample: F3: Sample	Found in Sample: F5: Sample
	FALSE	74	2	1	1	2	[Master Protein] mRNA turnover protein 4 homolog OS=Homo sapiens OX=9606 GN=MRTO4 PE=1 SV=2	High	n/a	High
		Checked	Confidence	Annotated Sequence	Modifications	# Protein Groups	# Proteins	# PSMs	Master Protein Accessions	Positions in Master Proteins	Modifications in Master Proteins	# Missed Cleavages	Theo. MH+ [Da]	Abundance Ratio: (F3) / (F1)	Abundance Ratio: (F5) / (F1)	Abundance Ratio Variability [%]: (F3) / (F1)	Abundance Ratio Variability [%]: (F5) / (F1)	Abundances (Grouped): F1	Abundances (Grouped): F3	Abundances (Grouped): F5	Abundances (Grouped) CV [%]: F1	Abundances (Grouped) CV [%]: F3	Abundances (Grouped) CV [%]: F5	Quan Info	Found in Sample: F1: Sample	Found in Sample: F3: Sample	Found in Sample: F5: Sample	Confidence (by Search Engine): Mascot	q-Value (by Search Engine): Mascot	PEP (by Search Engine): Mascot	SVM Score (by Search Engine): Mascot	Ions Score (by Search Engine): Mascot	PEP	q-Value	Confidence (by Search Engine): Mascot	q-Value (by Search Engine): Mascot	PEP (by Search Engine): Mascot	SVM Score (by Search Engine): Mascot	Ions Score (by Search Engine): Mascot	PEP	q-Value	Confidence (by Search Engine): Mascot	q-Value (by Search Engine): Mascot	PEP (by Search Engine): Mascot	SVM Score (by Search Engine): Mascot	Ions Score (by Search Engine): Mascot	PEP	q-Value	Top Apex RT [min]
		FALSE	High	[K].YLFIFSVANMR.[N]		1	2	2	Q9UKD2	Q9UKD2 [39-49]		0	1360.71											No Quan Values	High	n/a	High	High	0.00185529	0.000145595	1.45359	32	0.00110772	0.003367	High	0.00185529	0.000145595	1.45359	32	0.00110772	0.003367	High	0.00185529	0.000145595	1.45359	32	0.00110772	0.003367
FALSE	High	Master Protein	O95573	Fatty acid CoA ligase Acsl3 OS=Homo sapiens OX=9606 GN=ACSL3 PE=1 SV=3	0	2.925	5	1	1	1	720	80.4	8.38	25	1	cell organization and biogenesis;other metabolic processes;transport;developmental processes;other biological processes	plasma membrane;other membranes;mitochondrion;ER/Golgi;other cytoplasmic organelle;other cell component	other molecular function	Pf00501	2181	ENSG00000123983	ACSL3	hsa:2181; O95573; Q60I92; Q8IUM9	Fatty acid beta-oxidation; Fatty acid biosynthesis; Mitochondrial long chain fatty acid beta-oxidation; Ferroptosis; Thermogenesis; Ciliary landscape; Cholesterol metabolism with Bloch and Kandutsch-Russell pathways; Omega-3 / omega-6 fatty acid synthesis; Omega-9 fatty acid synthesis; Fatty acid transporters; Mitochondrial fatty acid oxidation disorders	Synthesis of very long-chain fatty acyl-CoAs; Intracellular metabolism of fatty acids regulates insulin secretion	13	0	0.227	0.01	0		163	37		4.41	0.01	0		163	37		100	100			163	37
	Checked	Protein Group ID	# Proteins	# Unique Peptides	# Peptides	# PSMs	Group Description	Found in Sample: F1: Sample	Found in Sample: F3: Sample	Found in Sample: F5: Sample
	FALSE	84	9	1	1	1	[Master Protein] Fatty acid CoA ligase Acsl3 OS=Homo sapiens OX=9606 GN=ACSL3 PE=1 SV=3	High	Peak Found	n/a
		Checked	Confidence	Annotated Sequence	Modifications	# Protein Groups	# Proteins	# PSMs	Master Protein Accessions	Positions in Master Proteins	Modifications in Master Proteins	# Missed Cleavages	Theo. MH+ [Da]	Abundance Ratio: (F3) / (F1)	Abundance Ratio: (F5) / (F1)	Abundance Ratio Variability [%]: (F3) / (F1)	Abundance Ratio Variability [%]: (F5) / (F1)	Abundances (Grouped): F1	Abundances (Grouped): F3	Abundances (Grouped): F5	Abundances (Grouped) CV [%]: F1	Abundances (Grouped) CV [%]: F3	Abundances (Grouped) CV [%]: F5	Quan Info	Found in Sample: F1: Sample	Found in Sample: F3: Sample	Found in Sample: F5: Sample	Confidence (by Search Engine): Mascot	q-Value (by Search Engine): Mascot	PEP (by Search Engine): Mascot	SVM Score (by Search Engine): Mascot	Ions Score (by Search Engine): Mascot	PEP	q-Value	Confidence (by Search Engine): Mascot	q-Value (by Search Engine): Mascot	PEP (by Search Engine): Mascot	SVM Score (by Search Engine): Mascot	Ions Score (by Search Engine): Mascot	PEP	q-Value	Confidence (by Search Engine): Mascot	q-Value (by Search Engine): Mascot	PEP (by Search Engine): Mascot	SVM Score (by Search Engine): Mascot	Ions Score (by Search Engine): Mascot	PEP	q-Value	Top Apex RT [min]
		FALSE	High	[R].IPELGEEDVYIGYLPLAHVLELSAELVCLSHGCR.[I]	2xCarbamidomethyl [C28; C33]	1	9	1	O95573	O95573 [315-348]		0	3851.93	0.227	0.01	0		163	37						High	Peak Found	n/a	High	0.00185529	0.000159295	1.43317	25	0.00118941	0.003367	High	0.00185529	0.000159295	1.43317	25	0.00118941	0.003367	High	0.00185529	0.000159295	1.43317	25	0.00118941	0.003367	88.84
FALSE	High	Master Protein	P08574	Cytochrome c1, heme protein, mitochondrial OS=Homo sapiens OX=9606 GN=CYC1 PE=1 SV=3	0	2.922	5	1	4	1	325	35.4	9	85	1	other metabolic processes;transport;other biological processes	other membranes;mitochondrion	transporter activity;other molecular function	Pf02167	1537	ENSG00000179091	CYC1	hsa:1537; P08574; Q5U062; Q6FHS7	Nonalcoholic fatty liver disease; Mitochondrial complex III assembly; 16p12.2 copy number variation syndrome (520kb)	Complex III assembly; Respiratory electron transport; Mitochondrial protein import	6	0	5.328	0.074	0	0	46.9	249.7	3.5	0.188	0.014	0	0	46.9	249.7	3.5	13.497	71.907	0	0	46.9	249.7	3.5
	Checked	Protein Group ID	# Proteins	# Unique Peptides	# Peptides	# PSMs	Group Description	Found in Sample: F1: Sample	Found in Sample: F3: Sample	Found in Sample: F5: Sample
	FALSE	178	2	1	1	4	[Master Protein] Cytochrome c1, heme protein, mitochondrial OS=Homo sapiens OX=9606 GN=CYC1 PE=1 SV=3	High	High	Peak Found
		Checked	Confidence	Annotated Sequence	Modifications	# Protein Groups	# Proteins	# PSMs	Master Protein Accessions	Positions in Master Proteins	Modifications in Master Proteins	# Missed Cleavages	Theo. MH+ [Da]	Abundance Ratio: (F3) / (F1)	Abundance Ratio: (F5) / (F1)	Abundance Ratio Variability [%]: (F3) / (F1)	Abundance Ratio Variability [%]: (F5) / (F1)	Abundances (Grouped): F1	Abundances (Grouped): F3	Abundances (Grouped): F5	Abundances (Grouped) CV [%]: F1	Abundances (Grouped) CV [%]: F3	Abundances (Grouped) CV [%]: F5	Quan Info	Found in Sample: F1: Sample	Found in Sample: F3: Sample	Found in Sample: F5: Sample	Confidence (by Search Engine): Mascot	q-Value (by Search Engine): Mascot	PEP (by Search Engine): Mascot	SVM Score (by Search Engine): Mascot	Ions Score (by Search Engine): Mascot	PEP	q-Value	Confidence (by Search Engine): Mascot	q-Value (by Search Engine): Mascot	PEP (by Search Engine): Mascot	SVM Score (by Search Engine): Mascot	Ions Score (by Search Engine): Mascot	PEP	q-Value	Confidence (by Search Engine): Mascot	q-Value (by Search Engine): Mascot	PEP (by Search Engine): Mascot	SVM Score (by Search Engine): Mascot	Ions Score (by Search Engine): Mascot	PEP	q-Value	Top Apex RT [min]
		FALSE	High	[K].MLMMMALLVPLVYTIK.[R]		1	2	4	P08574	P08574 [292-307]		0	1867.03	5.328	0.074	0	0	46.9	249.7	3.5					High	High	Peak Found	High	0.00185529	0.000160371	1.43164	34	0.00119577	0.003367	High	0.00185529	0.000160371	1.43164	34	0.00119577	0.003367	High	0.00185529	0.000160371	1.43164	34	0.00119577	0.003367	90.69
FALSE	High	Master Protein	H6VRG1	Keratin, type II cytoskeletal 1 OS=Homo sapiens OX=9606 GN=KRT1 PE=1 SV=1	0	2.908	4	2	3	1	645	66.1	8.12	54	2		plasma membrane;other membranes;cytosol;cytoskeleton					KRT1	H6VRG1			0	0	0.655	0.258	0	0	156.8	102.7	40.5	1.528	0.395	0	0	156.8	102.7	40.5	3.869	2.533	0	0	156.8	102.7	40.5
	Checked	Protein Group ID	# Proteins	# Unique Peptides	# Peptides	# PSMs	Group Description	Found in Sample: F1: Sample	Found in Sample: F3: Sample	Found in Sample: F5: Sample
	FALSE	201	28	1	2	6	[Master Protein] Keratin, type II cytoskeletal 1 OS=Homo sapiens OX=9606 GN=KRT1 PE=1 SV=1	High	High	Peak Found
		Checked	Confidence	Annotated Sequence	Modifications	# Protein Groups	# Proteins	# PSMs	Master Protein Accessions	Positions in Master Proteins	Modifications in Master Proteins	# Missed Cleavages	Theo. MH+ [Da]	Abundance Ratio: (F3) / (F1)	Abundance Ratio: (F5) / (F1)	Abundance Ratio Variability [%]: (F3) / (F1)	Abundance Ratio Variability [%]: (F5) / (F1)	Abundances (Grouped): F1	Abundances (Grouped): F3	Abundances (Grouped): F5	Abundances (Grouped) CV [%]: F1	Abundances (Grouped) CV [%]: F3	Abundances (Grouped) CV [%]: F5	Quan Info	Found in Sample: F1: Sample	Found in Sample: F3: Sample	Found in Sample: F5: Sample	Confidence (by Search Engine): Mascot	q-Value (by Search Engine): Mascot	PEP (by Search Engine): Mascot	SVM Score (by Search Engine): Mascot	Ions Score (by Search Engine): Mascot	PEP	q-Value	Confidence (by Search Engine): Mascot	q-Value (by Search Engine): Mascot	PEP (by Search Engine): Mascot	SVM Score (by Search Engine): Mascot	Ions Score (by Search Engine): Mascot	PEP	q-Value	Confidence (by Search Engine): Mascot	q-Value (by Search Engine): Mascot	PEP (by Search Engine): Mascot	SVM Score (by Search Engine): Mascot	Ions Score (by Search Engine): Mascot	PEP	q-Value	Top Apex RT [min]
		FALSE	High	[-].XALDIEIATYR.[K]		3	32	4	P08729; P05787; H6VRG1			0	1277.71	0.441	0.673	0	0	141.9	62.5	95.6				Shared	High	Peak Found	Peak Found	High	0.00185529	0.00236975	0.819931	56	0.0100642	0.003367	High	0.00185529	0.00236975	0.819931	56	0.0100642	0.003367	High	0.00185529	0.00236975	0.819931	56	0.0100642	0.003367	56.42
		FALSE	High	[R].SLVNLGGSKSISISVAR.[G]		1	6	2	H6VRG1	H6VRG1 [66-82]		1	1687.97	0.655	0.258	0	0	156.8	102.7	40.5					High	High	Peak Found	High	0.00290698	0.0576537	0.0906013	12	0.122867	0.00542005	High	0.00290698	0.0576537	0.0906013	12	0.122867	0.00542005	High	0.00290698	0.0576537	0.0906013	12	0.122867	0.00542005	48.63
FALSE	High	Master Protein	Q59FI4	Importin 4 variant (Fragment) OS=Homo sapiens OX=9606 PE=2 SV=1	0	2.879	1	1	3	1	1264	138.1	5.25	106	1	transport	other membranes;other cell component	other molecular function								0	0	0.126	1.188	0	0	129.6	16.3	154.1	7.955	9.454	0	0	129.6	16.3	154.1	0.841	0.106	0	0	129.6	16.3	154.1
	Checked	Protein Group ID	# Proteins	# Unique Peptides	# Peptides	# PSMs	Group Description	Found in Sample: F1: Sample	Found in Sample: F3: Sample	Found in Sample: F5: Sample
	FALSE	180	13	1	1	3	[Master Protein] Importin 4 variant (Fragment) OS=Homo sapiens OX=9606 PE=2 SV=1	High	Peak Found	High
		Checked	Confidence	Annotated Sequence	Modifications	# Protein Groups	# Proteins	# PSMs	Master Protein Accessions	Positions in Master Proteins	Modifications in Master Proteins	# Missed Cleavages	Theo. MH+ [Da]	Abundance Ratio: (F3) / (F1)	Abundance Ratio: (F5) / (F1)	Abundance Ratio Variability [%]: (F3) / (F1)	Abundance Ratio Variability [%]: (F5) / (F1)	Abundances (Grouped): F1	Abundances (Grouped): F3	Abundances (Grouped): F5	Abundances (Grouped) CV [%]: F1	Abundances (Grouped) CV [%]: F3	Abundances (Grouped) CV [%]: F5	Quan Info	Found in Sample: F1: Sample	Found in Sample: F3: Sample	Found in Sample: F5: Sample	Confidence (by Search Engine): Mascot	q-Value (by Search Engine): Mascot	PEP (by Search Engine): Mascot	SVM Score (by Search Engine): Mascot	Ions Score (by Search Engine): Mascot	PEP	q-Value	Confidence (by Search Engine): Mascot	q-Value (by Search Engine): Mascot	PEP (by Search Engine): Mascot	SVM Score (by Search Engine): Mascot	Ions Score (by Search Engine): Mascot	PEP	q-Value	Confidence (by Search Engine): Mascot	q-Value (by Search Engine): Mascot	PEP (by Search Engine): Mascot	SVM Score (by Search Engine): Mascot	Ions Score (by Search Engine): Mascot	PEP	q-Value	Top Apex RT [min]
		FALSE	High	[K].AALLLLLTFLAK.[Q]		1	13	3	Q59FI4	Q59FI4 [1225-1236]		0	1286.84	0.126	1.188	0	0	129.6	16.3	154.1					High	Peak Found	High	High	0.00185529	0.000181702	1.40328	41	0.00131996	0.003367	High	0.00185529	0.000181702	1.40328	41	0.00131996	0.003367	High	0.00185529	0.000181702	1.40328	41	0.00131996	0.003367	86.8
FALSE	High	Master Protein	K9JA46	Epididymis luminal secretory protein 52 OS=Homo sapiens OX=9606 GN=EL52 PE=2 SV=1	0	2.86	4	1	3	1	732	84.6	5.02	28	1	cell organization and biogenesis;protein metabolism;DNA metabolism;other metabolic processes;stress response;developmental processes;other biological processes	plasma membrane;other membranes;cytosol;cytoskeleton;nucleus;other cell component	signal transduction activity or receptor binding;enzyme regulator activity;cytoskeletal activity;nucleic acid binding activity;other molecular function		3320		EL52	hsa:3320; K9JA46	TNF-alpha signaling; Corticotropin-releasing hormone signaling; Aryl hydrocarbon receptor pathway; Ebstein-Barr virus LMP1 signaling; Constitutive androstane receptor pathway; Glucocorticoid receptor pathway; Photodynamic therapy-induced AP-1 survival signaling; VEGFA-VEGFR2 signaling		8	0
	Checked	Protein Group ID	# Proteins	# Unique Peptides	# Peptides	# PSMs	Group Description	Found in Sample: F1: Sample	Found in Sample: F3: Sample	Found in Sample: F5: Sample
	FALSE	26	4	1	1	3	[Master Protein] Epididymis luminal secretory protein 52 OS=Homo sapiens OX=9606 GN=EL52 PE=2 SV=1	High	n/a	n/a
		Checked	Confidence	Annotated Sequence	Modifications	# Protein Groups	# Proteins	# PSMs	Master Protein Accessions	Positions in Master Proteins	Modifications in Master Proteins	# Missed Cleavages	Theo. MH+ [Da]	Abundance Ratio: (F3) / (F1)	Abundance Ratio: (F5) / (F1)	Abundance Ratio Variability [%]: (F3) / (F1)	Abundance Ratio Variability [%]: (F5) / (F1)	Abundances (Grouped): F1	Abundances (Grouped): F3	Abundances (Grouped): F5	Abundances (Grouped) CV [%]: F1	Abundances (Grouped) CV [%]: F3	Abundances (Grouped) CV [%]: F5	Quan Info	Found in Sample: F1: Sample	Found in Sample: F3: Sample	Found in Sample: F5: Sample	Confidence (by Search Engine): Mascot	q-Value (by Search Engine): Mascot	PEP (by Search Engine): Mascot	SVM Score (by Search Engine): Mascot	Ions Score (by Search Engine): Mascot	PEP	q-Value	Confidence (by Search Engine): Mascot	q-Value (by Search Engine): Mascot	PEP (by Search Engine): Mascot	SVM Score (by Search Engine): Mascot	Ions Score (by Search Engine): Mascot	PEP	q-Value	Confidence (by Search Engine): Mascot	q-Value (by Search Engine): Mascot	PEP (by Search Engine): Mascot	SVM Score (by Search Engine): Mascot	Ions Score (by Search Engine): Mascot	PEP	q-Value	Top Apex RT [min]
		FALSE	High	[K].DLVILLYETALLSSGFSLEDPQTHANR.[I]		1	4	1	K9JA46	K9JA46 [661-687]		0	3002.55											No Quan Values	High	n/a	n/a	High	0.00185529	0.0053765	0.633717	28	0.0192171	0.003367	High	0.00185529	0.0053765	0.633717	28	0.0192171	0.003367	High	0.00185529	0.0053765	0.633717	28	0.0192171	0.003367
		FALSE	High	[K].DLVILLYETALLSSGFSLEDPQTHANR.[I]	1xDeamidated [N/Q]	1	4	2	K9JA46	K9JA46 [661-687]		0	3003.53											No Quan Values	High	n/a	n/a	High	0.00185529	0.0288131	0.250816	17	0.0718014	0.003367	High	0.00185529	0.0288131	0.250816	17	0.0718014	0.003367	High	0.00185529	0.0288131	0.250816	17	0.0718014	0.003367
FALSE	High	Master Protein	P42166	Lamina-associated polypeptide 2, isoform alpha OS=Homo sapiens OX=9606 GN=TMPO PE=1 SV=2	0	2.804	2	1	4	1	694	75.4	7.66	0	1		nucleus;other cell component	nucleic acid binding activity;other molecular function	Pf03020, Pf08198, Pf11560	7112	ENSG00000120802	TMPO	P08918; P08919; P42166; Q14860; Q16295	Envelope proteins and their potential roles in EDMD physiopathology; Overlap between signal transduction pathways contributing to LMNA laminopathies		2	0	0.603	1.16	0	0	108.6	65.5	125.9	1.658	1.923	0	0	108.6	65.5	125.9	0.862	0.52	0	0	108.6	65.5	125.9
	Checked	Protein Group ID	# Proteins	# Unique Peptides	# Peptides	# PSMs	Group Description	Found in Sample: F1: Sample	Found in Sample: F3: Sample	Found in Sample: F5: Sample
	FALSE	171	4	1	1	4	[Master Protein] Lamina-associated polypeptide 2, isoform alpha OS=Homo sapiens OX=9606 GN=TMPO PE=1 SV=2	High	Peak Found	High
		Checked	Confidence	Annotated Sequence	Modifications	# Protein Groups	# Proteins	# PSMs	Master Protein Accessions	Positions in Master Proteins	Modifications in Master Proteins	# Missed Cleavages	Theo. MH+ [Da]	Abundance Ratio: (F3) / (F1)	Abundance Ratio: (F5) / (F1)	Abundance Ratio Variability [%]: (F3) / (F1)	Abundance Ratio Variability [%]: (F5) / (F1)	Abundances (Grouped): F1	Abundances (Grouped): F3	Abundances (Grouped): F5	Abundances (Grouped) CV [%]: F1	Abundances (Grouped) CV [%]: F3	Abundances (Grouped) CV [%]: F5	Quan Info	Found in Sample: F1: Sample	Found in Sample: F3: Sample	Found in Sample: F5: Sample	Confidence (by Search Engine): Mascot	q-Value (by Search Engine): Mascot	PEP (by Search Engine): Mascot	SVM Score (by Search Engine): Mascot	Ions Score (by Search Engine): Mascot	PEP	q-Value	Confidence (by Search Engine): Mascot	q-Value (by Search Engine): Mascot	PEP (by Search Engine): Mascot	SVM Score (by Search Engine): Mascot	Ions Score (by Search Engine): Mascot	PEP	q-Value	Confidence (by Search Engine): Mascot	q-Value (by Search Engine): Mascot	PEP (by Search Engine): Mascot	SVM Score (by Search Engine): Mascot	Ions Score (by Search Engine): Mascot	PEP	q-Value	Top Apex RT [min]
		FALSE	High	[K].DVYVQLYLQHLTAR.[N]		1	4	4	P42166	P42166 [35-48]		0	1718.92	0.603	1.16	0	0	108.6	65.5	125.9					High	Peak Found	High	High	0.00185529	0.000226429	1.3533	11	0.00157105	0.003367	High	0.00185529	0.000226429	1.3533	11	0.00157105	0.003367	High	0.00185529	0.000226429	1.3533	11	0.00157105	0.003367	58.4
FALSE	High	Master Protein	Q15843	Ubiquitin-like protein NEDD8 OS=Homo sapiens OX=9606 GN=NEDD8 PE=1 SV=1	0	2.75	17	1	2	1	81	9.1	8.43	46	1	protein metabolism;other metabolic processes;other biological processes	cytosol;nucleus;other cell component	other molecular function	Pf00240	4738	ENSG00000129559; ENSG00000285246	NEDD8	hsa:4738; Q15843; Q3SXN8; Q6LES6	EGF/EGFR signaling; 2q37 copy number variation syndrome	UCH proteinases; Neddylation; Cargo recognition for clathrin-mediated endocytosis; Iron uptake and transport; TGF-beta receptor signaling activates SMADs	7	0	0.338	1.385	0	0	110.2	37.2	152.6	2.958	4.097	0	0	110.2	37.2	152.6	0.722	0.244	0	0	110.2	37.2	152.6
	Checked	Protein Group ID	# Proteins	# Unique Peptides	# Peptides	# PSMs	Group Description	Found in Sample: F1: Sample	Found in Sample: F3: Sample	Found in Sample: F5: Sample
	FALSE	114	1	1	1	2	[Master Protein] Ubiquitin-like protein NEDD8 OS=Homo sapiens OX=9606 GN=NEDD8 PE=1 SV=1	High	Peak Found	High
		Checked	Confidence	Annotated Sequence	Modifications	# Protein Groups	# Proteins	# PSMs	Master Protein Accessions	Positions in Master Proteins	Modifications in Master Proteins	# Missed Cleavages	Theo. MH+ [Da]	Abundance Ratio: (F3) / (F1)	Abundance Ratio: (F5) / (F1)	Abundance Ratio Variability [%]: (F3) / (F1)	Abundance Ratio Variability [%]: (F5) / (F1)	Abundances (Grouped): F1	Abundances (Grouped): F3	Abundances (Grouped): F5	Abundances (Grouped) CV [%]: F1	Abundances (Grouped) CV [%]: F3	Abundances (Grouped) CV [%]: F5	Quan Info	Found in Sample: F1: Sample	Found in Sample: F3: Sample	Found in Sample: F5: Sample	Confidence (by Search Engine): Mascot	q-Value (by Search Engine): Mascot	PEP (by Search Engine): Mascot	SVM Score (by Search Engine): Mascot	Ions Score (by Search Engine): Mascot	PEP	q-Value	Confidence (by Search Engine): Mascot	q-Value (by Search Engine): Mascot	PEP (by Search Engine): Mascot	SVM Score (by Search Engine): Mascot	Ions Score (by Search Engine): Mascot	PEP	q-Value	Confidence (by Search Engine): Mascot	q-Value (by Search Engine): Mascot	PEP (by Search Engine): Mascot	SVM Score (by Search Engine): Mascot	Ions Score (by Search Engine): Mascot	PEP	q-Value	Top Apex RT [min]
		FALSE	High	[K].ILGGSVLHLVLALR.[G]		1	1	2	Q15843	Q15843 [61-74]		0	1460.93	0.338	1.385	0	0	110.2	37.2	152.6					High	Peak Found	High	High	0.00185529	0.00026509	1.31749	43	0.00177982	0.003367	High	0.00185529	0.00026509	1.31749	43	0.00177982	0.003367	High	0.00185529	0.00026509	1.31749	43	0.00177982	0.003367	67.35
FALSE	High	Master Protein	P35232	Prohibitin 1 OS=Homo sapiens OX=9606 GN=PHB1 PE=1 SV=1	0	2.727	9	1	3	1	272	29.8	5.76	69	1	cell organization and biogenesis;DNA metabolism;other metabolic processes;stress response;signal transduction;other biological processes	plasma membrane;other membranes;mitochondrion;nucleus;other cytoplasmic organelle;other cell component	signal transduction activity or receptor binding;other molecular function	Pf01145	5245	ENSG00000167085	PHB1	B4DY47; hsa:5245; P35232; Q4VBQ0	Integrated breast cancer pathway; Deregulating cellular metabolism through non-genotoxic carcinogens	RAF activation; Signaling by moderate kinase activity BRAF mutants; Paradoxical activation of RAF signaling by kinase inactive BRAF; Signaling downstream of RAS mutants; Processing of SMDT1	7	0	0.179	0.477	0	0	181.2	32.4	86.4	5.586	2.665	0	0	181.2	32.4	86.4	2.096	0.375	0	0	181.2	32.4	86.4
	Checked	Protein Group ID	# Proteins	# Unique Peptides	# Peptides	# PSMs	Group Description	Found in Sample: F1: Sample	Found in Sample: F3: Sample	Found in Sample: F5: Sample
	FALSE	106	7	1	1	3	[Master Protein] Prohibitin 1 OS=Homo sapiens OX=9606 GN=PHB1 PE=1 SV=1	High	Peak Found	High
		Checked	Confidence	Annotated Sequence	Modifications	# Protein Groups	# Proteins	# PSMs	Master Protein Accessions	Positions in Master Proteins	Modifications in Master Proteins	# Missed Cleavages	Theo. MH+ [Da]	Abundance Ratio: (F3) / (F1)	Abundance Ratio: (F5) / (F1)	Abundance Ratio Variability [%]: (F3) / (F1)	Abundance Ratio Variability [%]: (F5) / (F1)	Abundances (Grouped): F1	Abundances (Grouped): F3	Abundances (Grouped): F5	Abundances (Grouped) CV [%]: F1	Abundances (Grouped) CV [%]: F3	Abundances (Grouped) CV [%]: F5	Quan Info	Found in Sample: F1: Sample	Found in Sample: F3: Sample	Found in Sample: F5: Sample	Confidence (by Search Engine): Mascot	q-Value (by Search Engine): Mascot	PEP (by Search Engine): Mascot	SVM Score (by Search Engine): Mascot	Ions Score (by Search Engine): Mascot	PEP	q-Value	Confidence (by Search Engine): Mascot	q-Value (by Search Engine): Mascot	PEP (by Search Engine): Mascot	SVM Score (by Search Engine): Mascot	Ions Score (by Search Engine): Mascot	PEP	q-Value	Confidence (by Search Engine): Mascot	q-Value (by Search Engine): Mascot	PEP (by Search Engine): Mascot	SVM Score (by Search Engine): Mascot	Ions Score (by Search Engine): Mascot	PEP	q-Value	Top Apex RT [min]
		FALSE	High	[K].FGLALAVAGGVVNSALYNVDAGHR.[A]		1	7	3	P35232	P35232 [12-35]		0	2371.25	0.179	0.477	0	0	181.2	32.4	86.4					High	Peak Found	High	High	0.00185529	0.000282846	1.30277	42	0.00187348	0.003367	High	0.00185529	0.000282846	1.30277	42	0.00187348	0.003367	High	0.00185529	0.000282846	1.30277	42	0.00187348	0.003367	67.85
FALSE	High	Master Protein	C9JNU6	HIG1 hypoxia inducible domain family member 1A OS=Homo sapiens OX=9606 GN=HIGD1A PE=4 SV=1	0	2.682	23	1	5	1	96	10.4	9.92	67	1		other membranes;mitochondrion;nucleus		Pf04588		ENSG00000181061	HIGD1A	C9JNU6	Mitochondrial complex IV assembly		1	0	0.744	1.231	0	0	100.8	75	124.1	1.344	1.655	0	0	100.8	75	124.1	0.812	0.604	0	0	100.8	75	124.1
	Checked	Protein Group ID	# Proteins	# Unique Peptides	# Peptides	# PSMs	Group Description	Found in Sample: F1: Sample	Found in Sample: F3: Sample	Found in Sample: F5: Sample
	FALSE	44	4	1	1	5	[Master Protein] HIG1 hypoxia inducible domain family member 1A OS=Homo sapiens OX=9606 GN=HIGD1A PE=4 SV=1	High	High	High
		Checked	Confidence	Annotated Sequence	Modifications	# Protein Groups	# Proteins	# PSMs	Master Protein Accessions	Positions in Master Proteins	Modifications in Master Proteins	# Missed Cleavages	Theo. MH+ [Da]	Abundance Ratio: (F3) / (F1)	Abundance Ratio: (F5) / (F1)	Abundance Ratio Variability [%]: (F3) / (F1)	Abundance Ratio Variability [%]: (F5) / (F1)	Abundances (Grouped): F1	Abundances (Grouped): F3	Abundances (Grouped): F5	Abundances (Grouped) CV [%]: F1	Abundances (Grouped) CV [%]: F3	Abundances (Grouped) CV [%]: F5	Quan Info	Found in Sample: F1: Sample	Found in Sample: F3: Sample	Found in Sample: F5: Sample	Confidence (by Search Engine): Mascot	q-Value (by Search Engine): Mascot	PEP (by Search Engine): Mascot	SVM Score (by Search Engine): Mascot	Ions Score (by Search Engine): Mascot	PEP	q-Value	Confidence (by Search Engine): Mascot	q-Value (by Search Engine): Mascot	PEP (by Search Engine): Mascot	SVM Score (by Search Engine): Mascot	Ions Score (by Search Engine): Mascot	PEP	q-Value	Confidence (by Search Engine): Mascot	q-Value (by Search Engine): Mascot	PEP (by Search Engine): Mascot	SVM Score (by Search Engine): Mascot	Ions Score (by Search Engine): Mascot	PEP	q-Value	Top Apex RT [min]
		FALSE	High	[K].EAPFVPVGIAGFAAIVAYGLYK.[L]		1	4	5	C9JNU6	C9JNU6 [26-47]		0	2253.23	0.744	1.231	0	0	100.8	75	124.1					High	High	High	High	0.00185529	0.000322803	1.27276	35	0.00207996	0.003367	High	0.00185529	0.000322803	1.27276	35	0.00207996	0.003367	High	0.00185529	0.000322803	1.27276	35	0.00207996	0.003367	89.07
FALSE	High	Master Protein	I6TRR8	non-specific serine/threonine protein kinase OS=Homo sapiens OX=9606 PE=1 SV=1	0	2.65	2	1	2	1	979	109.1	9.29	66	1			nucleic acid binding activity;kinase activity;other molecular function								0	0	0.379	0.699	0	0	144.3	54.7	100.9	2.637	1.844	0	0	144.3	54.7	100.9	1.43	0.542	0	0	144.3	54.7	100.9
	Checked	Protein Group ID	# Proteins	# Unique Peptides	# Peptides	# PSMs	Group Description	Found in Sample: F1: Sample	Found in Sample: F3: Sample	Found in Sample: F5: Sample
	FALSE	99	6	1	1	2	[Master Protein] non-specific serine/threonine protein kinase OS=Homo sapiens OX=9606 PE=1 SV=1	High	Peak Found	High
		Checked	Confidence	Annotated Sequence	Modifications	# Protein Groups	# Proteins	# PSMs	Master Protein Accessions	Positions in Master Proteins	Modifications in Master Proteins	# Missed Cleavages	Theo. MH+ [Da]	Abundance Ratio: (F3) / (F1)	Abundance Ratio: (F5) / (F1)	Abundance Ratio Variability [%]: (F3) / (F1)	Abundance Ratio Variability [%]: (F5) / (F1)	Abundances (Grouped): F1	Abundances (Grouped): F3	Abundances (Grouped): F5	Abundances (Grouped) CV [%]: F1	Abundances (Grouped) CV [%]: F3	Abundances (Grouped) CV [%]: F5	Quan Info	Found in Sample: F1: Sample	Found in Sample: F3: Sample	Found in Sample: F5: Sample	Confidence (by Search Engine): Mascot	q-Value (by Search Engine): Mascot	PEP (by Search Engine): Mascot	SVM Score (by Search Engine): Mascot	Ions Score (by Search Engine): Mascot	PEP	q-Value	Confidence (by Search Engine): Mascot	q-Value (by Search Engine): Mascot	PEP (by Search Engine): Mascot	SVM Score (by Search Engine): Mascot	Ions Score (by Search Engine): Mascot	PEP	q-Value	Confidence (by Search Engine): Mascot	q-Value (by Search Engine): Mascot	PEP (by Search Engine): Mascot	SVM Score (by Search Engine): Mascot	Ions Score (by Search Engine): Mascot	PEP	q-Value	Top Apex RT [min]
		FALSE	High	[R].ALLLPDYYLVTVMLSGIK.[C]		1	6	2	I6TRR8	I6TRR8 [210-227]		0	2009.14	0.379	0.699	0	0	144.3	54.7	100.9					High	Peak Found	High	High	0.00185529	0.00035408	1.25175	49	0.00223792	0.003367	High	0.00185529	0.00035408	1.25175	49	0.00223792	0.003367	High	0.00185529	0.00035408	1.25175	49	0.00223792	0.003367	88.2
FALSE	High	Master Protein	Q8TCZ2	CD99 antigen-like protein 2 OS=Homo sapiens OX=9606 GN=CD99L2 PE=1 SV=1	0	2.644	6	1	5	1	262	28	5.14	40	1	cell adhesion;other biological processes	non-structural extracellular;plasma membrane;other membranes;other cell component		Pf12301	83692	ENSG00000102181	CD99L2	A8K2D5; A8K5R0; B3KWG2; B4DDL7; E7EMK5; E9PD27; hsa:83692; Q8TAW2; Q8TCZ0; Q8TCZ1; Q8TCZ2; Q9BQG9		Cell surface interactions at the vascular wall	1	0	100	100				150.5	49.5	0.01	0.329		0		150.5	49.5	0.01	3.039		0		150.5	49.5
	Checked	Protein Group ID	# Proteins	# Unique Peptides	# Peptides	# PSMs	Group Description	Found in Sample: F1: Sample	Found in Sample: F3: Sample	Found in Sample: F5: Sample
	FALSE	32	3	1	1	5	[Master Protein] CD99 antigen-like protein 2 OS=Homo sapiens OX=9606 GN=CD99L2 PE=1 SV=1	n/a	High	High
		Checked	Confidence	Annotated Sequence	Modifications	# Protein Groups	# Proteins	# PSMs	Master Protein Accessions	Positions in Master Proteins	Modifications in Master Proteins	# Missed Cleavages	Theo. MH+ [Da]	Abundance Ratio: (F3) / (F1)	Abundance Ratio: (F5) / (F1)	Abundance Ratio Variability [%]: (F3) / (F1)	Abundance Ratio Variability [%]: (F5) / (F1)	Abundances (Grouped): F1	Abundances (Grouped): F3	Abundances (Grouped): F5	Abundances (Grouped) CV [%]: F1	Abundances (Grouped) CV [%]: F3	Abundances (Grouped) CV [%]: F5	Quan Info	Found in Sample: F1: Sample	Found in Sample: F3: Sample	Found in Sample: F5: Sample	Confidence (by Search Engine): Mascot	q-Value (by Search Engine): Mascot	PEP (by Search Engine): Mascot	SVM Score (by Search Engine): Mascot	Ions Score (by Search Engine): Mascot	PEP	q-Value	Confidence (by Search Engine): Mascot	q-Value (by Search Engine): Mascot	PEP (by Search Engine): Mascot	SVM Score (by Search Engine): Mascot	Ions Score (by Search Engine): Mascot	PEP	q-Value	Confidence (by Search Engine): Mascot	q-Value (by Search Engine): Mascot	PEP (by Search Engine): Mascot	SVM Score (by Search Engine): Mascot	Ions Score (by Search Engine): Mascot	PEP	q-Value	Top Apex RT [min]
		FALSE	High	[K].DLEDIVGGGEYKPDK.[G]	1xBiotin-tyramide [Y11]	1	3	5	Q8TCZ2	Q8TCZ2 [149-163]		0	1995.94	100	100				150.5	49.5					n/a	High	High	High	0.00185529	0.000360248	1.24783	25	0.00226869	0.003367	High	0.00185529	0.000360248	1.24783	25	0.00226869	0.003367	High	0.00185529	0.000360248	1.24783	25	0.00226869	0.003367	54.58
FALSE	High	Master Protein	H0YMW4	Annexin OS=Homo sapiens OX=9606 GN=ANXA2 PE=1 SV=2	0	2.565	4	1	2	1	367	41.9	8.13	33	1	other biological processes	non-structural extracellular;extracellular matrix	enzyme regulator activity;cytoskeletal activity;other molecular function	Pf00191		ENSG00000182718	ANXA2	H0YMW4	miR-targeted genes in leukocytes; miR-targeted genes in lymphocytes; miR-targeted genes in squamous cell		3	0	0.147	0.615	0	0	170.2	25.1	104.7	6.782	4.174	0	0	170.2	25.1	104.7	1.625	0.24	0	0	170.2	25.1	104.7
	Checked	Protein Group ID	# Proteins	# Unique Peptides	# Peptides	# PSMs	Group Description	Found in Sample: F1: Sample	Found in Sample: F3: Sample	Found in Sample: F5: Sample
	FALSE	200	19	1	1	2	[Master Protein] Annexin OS=Homo sapiens OX=9606 GN=ANXA2 PE=1 SV=2	High	High	Peak Found
		Checked	Confidence	Annotated Sequence	Modifications	# Protein Groups	# Proteins	# PSMs	Master Protein Accessions	Positions in Master Proteins	Modifications in Master Proteins	# Missed Cleavages	Theo. MH+ [Da]	Abundance Ratio: (F3) / (F1)	Abundance Ratio: (F5) / (F1)	Abundance Ratio Variability [%]: (F3) / (F1)	Abundance Ratio Variability [%]: (F5) / (F1)	Abundances (Grouped): F1	Abundances (Grouped): F3	Abundances (Grouped): F5	Abundances (Grouped) CV [%]: F1	Abundances (Grouped) CV [%]: F3	Abundances (Grouped) CV [%]: F5	Quan Info	Found in Sample: F1: Sample	Found in Sample: F3: Sample	Found in Sample: F5: Sample	Confidence (by Search Engine): Mascot	q-Value (by Search Engine): Mascot	PEP (by Search Engine): Mascot	SVM Score (by Search Engine): Mascot	Ions Score (by Search Engine): Mascot	PEP	q-Value	Confidence (by Search Engine): Mascot	q-Value (by Search Engine): Mascot	PEP (by Search Engine): Mascot	SVM Score (by Search Engine): Mascot	Ions Score (by Search Engine): Mascot	PEP	q-Value	Confidence (by Search Engine): Mascot	q-Value (by Search Engine): Mascot	PEP (by Search Engine): Mascot	SVM Score (by Search Engine): Mascot	Ions Score (by Search Engine): Mascot	PEP	q-Value	Top Apex RT [min]
		FALSE	High	[K].SALSGHLETVILGLLK.[T]		1	19	2	H0YMW4	H0YMW4 [117-132]		0	1650.98	0.147	0.615	0	0	170.2	25.1	104.7					High	High	Peak Found	High	0.00185529	0.000454044	1.19527	33	0.00272455	0.003367	High	0.00185529	0.000454044	1.19527	33	0.00272455	0.003367	High	0.00185529	0.000454044	1.19527	33	0.00272455	0.003367	68.81
FALSE	High	Master Protein	Q8TCJ2	Dolichyl-diphosphooligosaccharide--protein glycosyltransferase subunit STT3B OS=Homo sapiens OX=9606 GN=STT3B PE=1 SV=1	0	2.546	3	1	1	1	826	93.6	8.91	34	1	protein metabolism;other metabolic processes;stress response	other membranes;ER/Golgi;other cell component	other molecular function	Pf02516, Pf21436	201595	ENSG00000163527	STT3B	hsa:201595; Q8TCJ2; Q96JZ4; Q96KY7	N-glycan biosynthesis	Regulation of MITF-M-dependent genes involved in extracellular matrix, focal adhesion and epithelial-to-mesenchymal transition; Asparagine N-linked glycosylation; Maturation of spike protein; PD-L1(CD274) glycosylation and translocation to plasma membrane	5	0
	Checked	Protein Group ID	# Proteins	# Unique Peptides	# Peptides	# PSMs	Group Description	Found in Sample: F1: Sample	Found in Sample: F3: Sample	Found in Sample: F5: Sample
	FALSE	49	4	1	1	1	[Master Protein] Dolichyl-diphosphooligosaccharide--protein glycosyltransferase subunit STT3B OS=Homo sapiens OX=9606 GN=STT3B PE=1 SV=1	n/a	n/a	High
		Checked	Confidence	Annotated Sequence	Modifications	# Protein Groups	# Proteins	# PSMs	Master Protein Accessions	Positions in Master Proteins	Modifications in Master Proteins	# Missed Cleavages	Theo. MH+ [Da]	Abundance Ratio: (F3) / (F1)	Abundance Ratio: (F5) / (F1)	Abundance Ratio Variability [%]: (F3) / (F1)	Abundance Ratio Variability [%]: (F5) / (F1)	Abundances (Grouped): F1	Abundances (Grouped): F3	Abundances (Grouped): F5	Abundances (Grouped) CV [%]: F1	Abundances (Grouped) CV [%]: F3	Abundances (Grouped) CV [%]: F5	Quan Info	Found in Sample: F1: Sample	Found in Sample: F3: Sample	Found in Sample: F5: Sample	Confidence (by Search Engine): Mascot	q-Value (by Search Engine): Mascot	PEP (by Search Engine): Mascot	SVM Score (by Search Engine): Mascot	Ions Score (by Search Engine): Mascot	PEP	q-Value	Confidence (by Search Engine): Mascot	q-Value (by Search Engine): Mascot	PEP (by Search Engine): Mascot	SVM Score (by Search Engine): Mascot	Ions Score (by Search Engine): Mascot	PEP	q-Value	Confidence (by Search Engine): Mascot	q-Value (by Search Engine): Mascot	PEP (by Search Engine): Mascot	SVM Score (by Search Engine): Mascot	Ions Score (by Search Engine): Mascot	PEP	q-Value	Top Apex RT [min]
		FALSE	High	[R].TSEHMAAAGVFALLQAYAFLQYLR.[D]		1	4	1	Q8TCJ2	Q8TCJ2 [318-341]		0	2671.37											No Quan Values	n/a	n/a	High	High	0.00185529	0.000479976	1.18266	34	0.00284689	0.003367	High	0.00185529	0.000479976	1.18266	34	0.00284689	0.003367	High	0.00185529	0.000479976	1.18266	34	0.00284689	0.003367
FALSE	High	Master Protein	P07099	Epoxide hydrolase 1 OS=Homo sapiens OX=9606 GN=EPHX1 PE=1 SV=1	0	2.543	5	1	4	1	455	52.9	7.25	104	1	other metabolic processes;other biological processes	other membranes;ER/Golgi	other molecular function	Pf00561	2052	ENSG00000143819	EPHX1	B2R8N0; hsa:2052; P07099; Q5VTJ6; Q9NP75; Q9NPE7; Q9NQU6; Q9NQU7; Q9NQU8; Q9NQU9; Q9NQV0; Q9NQV1; Q9NQV2	Photodynamic therapy-induced NFE2L2 (NRF2) survival signaling; Benzene metabolism; Benzo(a)pyrene metabolism; Aflatoxin B1 metabolism; Metapathway biotransformation Phase I and II	Phase I - Functionalization of compounds	6	0	0.472	0.7	0	0	138.1	65.2	96.7	2.116	1.482	0	0	138.1	65.2	96.7	1.428	0.675	0	0	138.1	65.2	96.7
	Checked	Protein Group ID	# Proteins	# Unique Peptides	# Peptides	# PSMs	Group Description	Found in Sample: F1: Sample	Found in Sample: F3: Sample	Found in Sample: F5: Sample
	FALSE	122	2	1	1	4	[Master Protein] Epoxide hydrolase 1 OS=Homo sapiens OX=9606 GN=EPHX1 PE=1 SV=1	High	High	High
		Checked	Confidence	Annotated Sequence	Modifications	# Protein Groups	# Proteins	# PSMs	Master Protein Accessions	Positions in Master Proteins	Modifications in Master Proteins	# Missed Cleavages	Theo. MH+ [Da]	Abundance Ratio: (F3) / (F1)	Abundance Ratio: (F5) / (F1)	Abundance Ratio Variability [%]: (F3) / (F1)	Abundance Ratio Variability [%]: (F5) / (F1)	Abundances (Grouped): F1	Abundances (Grouped): F3	Abundances (Grouped): F5	Abundances (Grouped) CV [%]: F1	Abundances (Grouped) CV [%]: F3	Abundances (Grouped) CV [%]: F5	Quan Info	Found in Sample: F1: Sample	Found in Sample: F3: Sample	Found in Sample: F5: Sample	Confidence (by Search Engine): Mascot	q-Value (by Search Engine): Mascot	PEP (by Search Engine): Mascot	SVM Score (by Search Engine): Mascot	Ions Score (by Search Engine): Mascot	PEP	q-Value	Confidence (by Search Engine): Mascot	q-Value (by Search Engine): Mascot	PEP (by Search Engine): Mascot	SVM Score (by Search Engine): Mascot	Ions Score (by Search Engine): Mascot	PEP	q-Value	Confidence (by Search Engine): Mascot	q-Value (by Search Engine): Mascot	PEP (by Search Engine): Mascot	SVM Score (by Search Engine): Mascot	Ions Score (by Search Engine): Mascot	PEP	q-Value	Top Apex RT [min]
		FALSE	High	[K].GLHLNMALVLSNFSTLTLLLGQR.[F]		1	2	4	P07099	P07099 [245-267]		0	2511.41	0.472	0.7	0	0	138.1	65.2	96.7					High	High	High	High	0.00185529	0.000483361	1.18106	29	0.0028628	0.003367	High	0.00185529	0.000483361	1.18106	29	0.0028628	0.003367	High	0.00185529	0.000483361	1.18106	29	0.0028628	0.003367	86.56
FALSE	High	Master Protein	Q96IX5	ATP synthase F(0) complex subunit k, mitochondrial OS=Homo sapiens OX=9606 GN=ATP5MK PE=1 SV=1	0	2.481	36	1	3	1	58	6.5	9.76	55	1	other metabolic processes	other membranes;mitochondrion		Pf14960	84833	ENSG00000173915	ATP5MK	B2R4N2; D3DR92; hsa:84833; Q96IX5		Cristae formation; Formation of ATP by chemiosmotic coupling	2	0	1.128	0.883	0	0	99.6	112.4	88	0.887	0.783	0	0	99.6	112.4	88	1.132	1.277	0	0	99.6	112.4	88
	Checked	Protein Group ID	# Proteins	# Unique Peptides	# Peptides	# PSMs	Group Description	Found in Sample: F1: Sample	Found in Sample: F3: Sample	Found in Sample: F5: Sample
	FALSE	167	1	1	1	3	[Master Protein] ATP synthase F(0) complex subunit k, mitochondrial OS=Homo sapiens OX=9606 GN=ATP5MK PE=1 SV=1	High	High	High
		Checked	Confidence	Annotated Sequence	Modifications	# Protein Groups	# Proteins	# PSMs	Master Protein Accessions	Positions in Master Proteins	Modifications in Master Proteins	# Missed Cleavages	Theo. MH+ [Da]	Abundance Ratio: (F3) / (F1)	Abundance Ratio: (F5) / (F1)	Abundance Ratio Variability [%]: (F3) / (F1)	Abundance Ratio Variability [%]: (F5) / (F1)	Abundances (Grouped): F1	Abundances (Grouped): F3	Abundances (Grouped): F5	Abundances (Grouped) CV [%]: F1	Abundances (Grouped) CV [%]: F3	Abundances (Grouped) CV [%]: F5	Quan Info	Found in Sample: F1: Sample	Found in Sample: F3: Sample	Found in Sample: F5: Sample	Confidence (by Search Engine): Mascot	q-Value (by Search Engine): Mascot	PEP (by Search Engine): Mascot	SVM Score (by Search Engine): Mascot	Ions Score (by Search Engine): Mascot	PEP	q-Value	Confidence (by Search Engine): Mascot	q-Value (by Search Engine): Mascot	PEP (by Search Engine): Mascot	SVM Score (by Search Engine): Mascot	Ions Score (by Search Engine): Mascot	PEP	q-Value	Confidence (by Search Engine): Mascot	q-Value (by Search Engine): Mascot	PEP (by Search Engine): Mascot	SVM Score (by Search Engine): Mascot	Ions Score (by Search Engine): Mascot	PEP	q-Value	Top Apex RT [min]
		FALSE	High	[R].MNCVLATYGSIALIVLYFKLR.[S]	1xCarbamidomethyl [C3]	1	1	3	Q96IX5	Q96IX5 [28-48]		1	2445.34	1.128	0.883	0	0	99.6	112.4	88					High	High	High	High	0.00185529	0.000579109	1.14001	34	0.00330286	0.003367	High	0.00185529	0.000579109	1.14001	34	0.00330286	0.003367	High	0.00185529	0.000579109	1.14001	34	0.00330286	0.003367	87.78
FALSE	High	Master Protein	Q53GI2	Testis expressed sequence 264 variant (Fragment) OS=Homo sapiens OX=9606 PE=2 SV=1	0	2.455	9	1	2	1	313	34.2	4.96	49	1											0	0	0.01	1.361		0	84.7		115.3	100	100			84.7		115.3	0.735	0.01	0		84.7		115.3
	Checked	Protein Group ID	# Proteins	# Unique Peptides	# Peptides	# PSMs	Group Description	Found in Sample: F1: Sample	Found in Sample: F3: Sample	Found in Sample: F5: Sample
	FALSE	37	5	1	1	2	[Master Protein] Testis expressed sequence 264 variant (Fragment) OS=Homo sapiens OX=9606 PE=2 SV=1	High	n/a	High
		Checked	Confidence	Annotated Sequence	Modifications	# Protein Groups	# Proteins	# PSMs	Master Protein Accessions	Positions in Master Proteins	Modifications in Master Proteins	# Missed Cleavages	Theo. MH+ [Da]	Abundance Ratio: (F3) / (F1)	Abundance Ratio: (F5) / (F1)	Abundance Ratio Variability [%]: (F3) / (F1)	Abundance Ratio Variability [%]: (F5) / (F1)	Abundances (Grouped): F1	Abundances (Grouped): F3	Abundances (Grouped): F5	Abundances (Grouped) CV [%]: F1	Abundances (Grouped) CV [%]: F3	Abundances (Grouped) CV [%]: F5	Quan Info	Found in Sample: F1: Sample	Found in Sample: F3: Sample	Found in Sample: F5: Sample	Confidence (by Search Engine): Mascot	q-Value (by Search Engine): Mascot	PEP (by Search Engine): Mascot	SVM Score (by Search Engine): Mascot	Ions Score (by Search Engine): Mascot	PEP	q-Value	Confidence (by Search Engine): Mascot	q-Value (by Search Engine): Mascot	PEP (by Search Engine): Mascot	SVM Score (by Search Engine): Mascot	Ions Score (by Search Engine): Mascot	PEP	q-Value	Confidence (by Search Engine): Mascot	q-Value (by Search Engine): Mascot	PEP (by Search Engine): Mascot	SVM Score (by Search Engine): Mascot	Ions Score (by Search Engine): Mascot	PEP	q-Value	Top Apex RT [min]
		FALSE	High	[K].VFSFPAPSHVVTATFPYTTILSIWLATR.[R]		1	5	2	Q53GI2	Q53GI2 [122-149]		0	3122.67	0.01	1.361		0	84.7		115.3					High	n/a	High	High	0.00185529	0.000624081	1.12303	31	0.0035041	0.003367	High	0.00185529	0.000624081	1.12303	31	0.0035041	0.003367	High	0.00185529	0.000624081	1.12303	31	0.0035041	0.003367	86.53
FALSE	High	Master Protein	P09429	High mobility group protein B1 OS=Homo sapiens OX=9606 GN=HMGB1 PE=1 SV=3	0	2.436	7	1	4	1	215	24.9	5.74	18	1	cell cycle OR cell proliferation;cell organization and biogenesis;DNA metabolism;RNA metabolism OR transcription;other metabolic processes;stress response;transport;developmental processes;signal transduction;other biological processes	non-structural extracellular;plasma membrane;other membranes;ER/Golgi;nucleus;other cytoplasmic organelle;other cell component	signal transduction activity or receptor binding;enzyme regulator activity;nucleic acid binding activity;other molecular function	Pf00505, Pf09011	3146	ENSG00000189403	HMGB1	A5D8W9; hsa:3146; P09429; Q14321; Q5T7C3; Q6IBE1	Retinoblastoma gene in cancer; VEGFA-VEGFR2 signaling; Suppression of HMGB1-mediated inflammation by THBD; Base excision repair; DNA repair pathways, full network; Pleural mesothelioma; Clock-controlled autophagy in bone metabolism; Autophagy in pancreatic ductal adenocarcinoma; DNA damage response (only ATM dependent)	Neutrophil degranulation; ER-Phagosome pathway; MyD88 deficiency (TLR2/4); IRAK4 deficiency (TLR2/4); Regulation of TLR by endogenous ligand; Apoptosis induced DNA fragmentation; TAK1-dependent IKK and NF-kappa-B activation ; TRAF6 mediated NF-kB activation; Pyroptosis; Advanced glycosylation endproduct receptor signaling	20	0	0.647	1.37	0	0	99.4	64.3	136.2	1.546	2.118	0	0	99.4	64.3	136.2	0.73	0.472	0	0	99.4	64.3	136.2
	Checked	Protein Group ID	# Proteins	# Unique Peptides	# Peptides	# PSMs	Group Description	Found in Sample: F1: Sample	Found in Sample: F3: Sample	Found in Sample: F5: Sample
	FALSE	148	6	1	1	4	[Master Protein] High mobility group protein B1 OS=Homo sapiens OX=9606 GN=HMGB1 PE=1 SV=3	High	Peak Found	High
		Checked	Confidence	Annotated Sequence	Modifications	# Protein Groups	# Proteins	# PSMs	Master Protein Accessions	Positions in Master Proteins	Modifications in Master Proteins	# Missed Cleavages	Theo. MH+ [Da]	Abundance Ratio: (F3) / (F1)	Abundance Ratio: (F5) / (F1)	Abundance Ratio Variability [%]: (F3) / (F1)	Abundance Ratio Variability [%]: (F5) / (F1)	Abundances (Grouped): F1	Abundances (Grouped): F3	Abundances (Grouped): F5	Abundances (Grouped) CV [%]: F1	Abundances (Grouped) CV [%]: F3	Abundances (Grouped) CV [%]: F5	Quan Info	Found in Sample: F1: Sample	Found in Sample: F3: Sample	Found in Sample: F5: Sample	Confidence (by Search Engine): Mascot	q-Value (by Search Engine): Mascot	PEP (by Search Engine): Mascot	SVM Score (by Search Engine): Mascot	Ions Score (by Search Engine): Mascot	PEP	q-Value	Confidence (by Search Engine): Mascot	q-Value (by Search Engine): Mascot	PEP (by Search Engine): Mascot	SVM Score (by Search Engine): Mascot	Ions Score (by Search Engine): Mascot	PEP	q-Value	Confidence (by Search Engine): Mascot	q-Value (by Search Engine): Mascot	PEP (by Search Engine): Mascot	SVM Score (by Search Engine): Mascot	Ions Score (by Search Engine): Mascot	PEP	q-Value	Top Apex RT [min]
		FALSE	High	[K].RPPSAFFLFCSEYRPK.[I]	1xCarbamidomethyl [C10]	1	6	4	P09429	P09429 [97-112]		0	2002	0.647	1.37	0	0	99.4	64.3	136.2					High	Peak Found	High	High	0.00185529	0.000659924	1.11034	17	0.00366244	0.003367	High	0.00185529	0.000659924	1.11034	17	0.00366244	0.003367	High	0.00185529	0.000659924	1.11034	17	0.00366244	0.003367	54.08
FALSE	High	Master Protein	P10586	Receptor-type tyrosine-protein phosphatase F OS=Homo sapiens OX=9606 GN=PTPRF PE=1 SV=2	0	2.432	1	1	2	1	1907	212.7	6.3	27	1	cell adhesion;cell organization and biogenesis;protein metabolism;other metabolic processes;stress response;developmental processes;signal transduction;other biological processes	plasma membrane;other membranes;other cell component	other molecular function	Pf00041, Pf00102, Pf07679	5792	ENSG00000142949	PTPRF	D3DPX6; D3DPX7; hsa:5792; P10586; Q5T021; Q5T022; Q5W9G2; Q86WS0	miR-targeted genes in lymphocytes; miR-targeted genes in muscle cell; Brain-derived neurotrophic factor (BDNF) signaling; Insulin signaling	Insulin receptor recycling; Synaptic adhesion-like molecules; Receptor-type tyrosine-protein phosphatases	7	0	0.01	0.01			100			100				100			100				100
	Checked	Protein Group ID	# Proteins	# Unique Peptides	# Peptides	# PSMs	Group Description	Found in Sample: F1: Sample	Found in Sample: F3: Sample	Found in Sample: F5: Sample
	FALSE	213	11	1	1	2	[Master Protein] Receptor-type tyrosine-protein phosphatase F OS=Homo sapiens OX=9606 GN=PTPRF PE=1 SV=2	High	n/a	n/a
		Checked	Confidence	Annotated Sequence	Modifications	# Protein Groups	# Proteins	# PSMs	Master Protein Accessions	Positions in Master Proteins	Modifications in Master Proteins	# Missed Cleavages	Theo. MH+ [Da]	Abundance Ratio: (F3) / (F1)	Abundance Ratio: (F5) / (F1)	Abundance Ratio Variability [%]: (F3) / (F1)	Abundance Ratio Variability [%]: (F5) / (F1)	Abundances (Grouped): F1	Abundances (Grouped): F3	Abundances (Grouped): F5	Abundances (Grouped) CV [%]: F1	Abundances (Grouped) CV [%]: F3	Abundances (Grouped) CV [%]: F5	Quan Info	Found in Sample: F1: Sample	Found in Sample: F3: Sample	Found in Sample: F5: Sample	Confidence (by Search Engine): Mascot	q-Value (by Search Engine): Mascot	PEP (by Search Engine): Mascot	SVM Score (by Search Engine): Mascot	Ions Score (by Search Engine): Mascot	PEP	q-Value	Confidence (by Search Engine): Mascot	q-Value (by Search Engine): Mascot	PEP (by Search Engine): Mascot	SVM Score (by Search Engine): Mascot	Ions Score (by Search Engine): Mascot	PEP	q-Value	Confidence (by Search Engine): Mascot	q-Value (by Search Engine): Mascot	PEP (by Search Engine): Mascot	SVM Score (by Search Engine): Mascot	Ions Score (by Search Engine): Mascot	PEP	q-Value	Top Apex RT [min]
		FALSE	High	[R].GTETCGLIQVTLLDTVELATYTVR.[T]	1xCarbamidomethyl [C5]	1	11	1	P10586	P10586 [1468-1491]		0	2653.38	0.01	0.01			100							High	n/a	n/a	High	0.00290698	0.0388859	0.18186	24	0.090649	0.00542005	High	0.00290698	0.0388859	0.18186	24	0.090649	0.00542005	High	0.00290698	0.0388859	0.18186	24	0.090649	0.00542005	87.82
		FALSE	High	[R].GTETCGLIQVTLLDTVELATYTVR.[T]	1xCarbamidomethyl [C5]; 1xDeamidated [Q9]	1	11	1	P10586	P10586 [1468-1491]		0	2654.36											Not Reliable	High	n/a	n/a	High	0.00185529	0.0139923	0.415969	18	0.0407999	0.003367	High	0.00185529	0.0139923	0.415969	18	0.0407999	0.003367	High	0.00185529	0.0139923	0.415969	18	0.0407999	0.003367
FALSE	High	Master Protein	P15559	NAD(P)H dehydrogenase [quinone] 1 OS=Homo sapiens OX=9606 GN=NQO1 PE=1 SV=1	0	2.423	9	1	3	1	274	30.8	8.88	61	1	cell-cell signaling;protein metabolism;other metabolic processes;stress response;other biological processes	cytosol;nucleus;other cell component	other molecular function	Pf02525	1728	ENSG00000181019	NQO1	B2R5Y9; B4DNM7; B7ZAD1; hsa:1728; P15559; Q86UK1	Dopamine metabolism; Aryl hydrocarbon receptor pathway; Apoptosis-related network due to altered Notch3 in ovarian cancer; Aryl hydrocarbon receptor pathway; Nuclear receptors meta-pathway; NRF2 pathway; Transcriptional activation by NRF2 in response to phytochemicals; Photodynamic therapy-induced NFE2L2 (NRF2) survival signaling; Interactions between LOXL4 and oxidative stress pathway; Benzene m…	Regulation of ornithine decarboxylase (ODC); NFE2L2 regulating anti-oxidant/detoxification enzymes	18	0	0.139	0.854	0	0	150.5	21	128.5	7.18	6.13	0	0	150.5	21	128.5	1.171	0.163	0	0	150.5	21	128.5
	Checked	Protein Group ID	# Proteins	# Unique Peptides	# Peptides	# PSMs	Group Description	Found in Sample: F1: Sample	Found in Sample: F3: Sample	Found in Sample: F5: Sample
	FALSE	127	3	1	1	3	[Master Protein] NAD(P)H dehydrogenase [quinone] 1 OS=Homo sapiens OX=9606 GN=NQO1 PE=1 SV=1	High	Peak Found	High
		Checked	Confidence	Annotated Sequence	Modifications	# Protein Groups	# Proteins	# PSMs	Master Protein Accessions	Positions in Master Proteins	Modifications in Master Proteins	# Missed Cleavages	Theo. MH+ [Da]	Abundance Ratio: (F3) / (F1)	Abundance Ratio: (F5) / (F1)	Abundance Ratio Variability [%]: (F3) / (F1)	Abundance Ratio Variability [%]: (F5) / (F1)	Abundances (Grouped): F1	Abundances (Grouped): F3	Abundances (Grouped): F5	Abundances (Grouped) CV [%]: F1	Abundances (Grouped) CV [%]: F3	Abundances (Grouped) CV [%]: F5	Quan Info	Found in Sample: F1: Sample	Found in Sample: F3: Sample	Found in Sample: F5: Sample	Confidence (by Search Engine): Mascot	q-Value (by Search Engine): Mascot	PEP (by Search Engine): Mascot	SVM Score (by Search Engine): Mascot	Ions Score (by Search Engine): Mascot	PEP	q-Value	Confidence (by Search Engine): Mascot	q-Value (by Search Engine): Mascot	PEP (by Search Engine): Mascot	SVM Score (by Search Engine): Mascot	Ions Score (by Search Engine): Mascot	PEP	q-Value	Confidence (by Search Engine): Mascot	q-Value (by Search Engine): Mascot	PEP (by Search Engine): Mascot	SVM Score (by Search Engine): Mascot	Ions Score (by Search Engine): Mascot	PEP	q-Value	Top Apex RT [min]
		FALSE	High	[K].KLEAADLVIFQFPLQWFGVPAILK.[G]		1	3	3	P15559	P15559 [91-114]		1	2743.56	0.139	0.854	0	0	150.5	21	128.5					High	Peak Found	High	High	0.00185529	0.000686055	1.10152	32	0.0037767	0.003367	High	0.00185529	0.000686055	1.10152	32	0.0037767	0.003367	High	0.00185529	0.000686055	1.10152	32	0.0037767	0.003367	88.54
FALSE	High	Master Protein	B2R4P2	Peroxiredoxin-1 OS=Homo sapiens OX=9606 PE=2 SV=1	0	2.385	14	1	2	1	199	22.2	8.38	48	1	other biological processes	other cell component	other molecular function								0	0	0.64	0.881	0	0	119	76.1	104.9	1.563	1.377	0	0	119	76.1	104.9	1.135	0.726	0	0	119	76.1	104.9
	Checked	Protein Group ID	# Proteins	# Unique Peptides	# Peptides	# PSMs	Group Description	Found in Sample: F1: Sample	Found in Sample: F3: Sample	Found in Sample: F5: Sample
	FALSE	137	3	1	1	2	[Master Protein] Peroxiredoxin-1 OS=Homo sapiens OX=9606 PE=2 SV=1	High	Peak Found	High
		Checked	Confidence	Annotated Sequence	Modifications	# Protein Groups	# Proteins	# PSMs	Master Protein Accessions	Positions in Master Proteins	Modifications in Master Proteins	# Missed Cleavages	Theo. MH+ [Da]	Abundance Ratio: (F3) / (F1)	Abundance Ratio: (F5) / (F1)	Abundance Ratio Variability [%]: (F3) / (F1)	Abundance Ratio Variability [%]: (F5) / (F1)	Abundances (Grouped): F1	Abundances (Grouped): F3	Abundances (Grouped): F5	Abundances (Grouped) CV [%]: F1	Abundances (Grouped) CV [%]: F3	Abundances (Grouped) CV [%]: F5	Quan Info	Found in Sample: F1: Sample	Found in Sample: F3: Sample	Found in Sample: F5: Sample	Confidence (by Search Engine): Mascot	q-Value (by Search Engine): Mascot	PEP (by Search Engine): Mascot	SVM Score (by Search Engine): Mascot	Ions Score (by Search Engine): Mascot	PEP	q-Value	Confidence (by Search Engine): Mascot	q-Value (by Search Engine): Mascot	PEP (by Search Engine): Mascot	SVM Score (by Search Engine): Mascot	Ions Score (by Search Engine): Mascot	PEP	q-Value	Confidence (by Search Engine): Mascot	q-Value (by Search Engine): Mascot	PEP (by Search Engine): Mascot	SVM Score (by Search Engine): Mascot	Ions Score (by Search Engine): Mascot	PEP	q-Value	Top Apex RT [min]
		FALSE	High	[K].GKYVVFFFYPLDFTFVCPTEIIAFSDR.[A]	1xCarbamidomethyl [C17]	1	3	2	B2R4P2	B2R4P2 [36-62]		1	3278.63	0.64	0.881	0	0	119	76.1	104.9					High	Peak Found	High	High	0.00185529	0.000767102	1.07616	45	0.00412543	0.003367	High	0.00185529	0.000767102	1.07616	45	0.00412543	0.003367	High	0.00185529	0.000767102	1.07616	45	0.00412543	0.003367	87.98
FALSE	High	Master Protein	Q4LE58	eIF4G1 variant protein (Fragment) OS=Homo sapiens OX=9606 GN=EIF4G1 variant protein PE=2 SV=1	0	2.36	1	1	1	1	1624	178	5.31	40	1	protein metabolism;other metabolic processes;other biological processes	other cell component	nucleic acid binding activity;other molecular function				EIF4G1 variant protein	Q4LE58			0	0	0.01	1.402		0	83.3		116.7	100	100			83.3		116.7	0.713	0.01	0		83.3		116.7
	Checked	Protein Group ID	# Proteins	# Unique Peptides	# Peptides	# PSMs	Group Description	Found in Sample: F1: Sample	Found in Sample: F3: Sample	Found in Sample: F5: Sample
	FALSE	182	12	1	1	1	[Master Protein] eIF4G1 variant protein (Fragment) OS=Homo sapiens OX=9606 GN=EIF4G1 variant protein PE=2 SV=1	Peak Found	n/a	High
		Checked	Confidence	Annotated Sequence	Modifications	# Protein Groups	# Proteins	# PSMs	Master Protein Accessions	Positions in Master Proteins	Modifications in Master Proteins	# Missed Cleavages	Theo. MH+ [Da]	Abundance Ratio: (F3) / (F1)	Abundance Ratio: (F5) / (F1)	Abundance Ratio Variability [%]: (F3) / (F1)	Abundance Ratio Variability [%]: (F5) / (F1)	Abundances (Grouped): F1	Abundances (Grouped): F3	Abundances (Grouped): F5	Abundances (Grouped) CV [%]: F1	Abundances (Grouped) CV [%]: F3	Abundances (Grouped) CV [%]: F5	Quan Info	Found in Sample: F1: Sample	Found in Sample: F3: Sample	Found in Sample: F5: Sample	Confidence (by Search Engine): Mascot	q-Value (by Search Engine): Mascot	PEP (by Search Engine): Mascot	SVM Score (by Search Engine): Mascot	Ions Score (by Search Engine): Mascot	PEP	q-Value	Confidence (by Search Engine): Mascot	q-Value (by Search Engine): Mascot	PEP (by Search Engine): Mascot	SVM Score (by Search Engine): Mascot	Ions Score (by Search Engine): Mascot	PEP	q-Value	Confidence (by Search Engine): Mascot	q-Value (by Search Engine): Mascot	PEP (by Search Engine): Mascot	SVM Score (by Search Engine): Mascot	Ions Score (by Search Engine): Mascot	PEP	q-Value	Top Apex RT [min]
		FALSE	High	[K].AASLLLEILGLLCK.[S]	1xCarbamidomethyl [C13]	1	12	1	Q4LE58	Q4LE58 [1397-1410]		0	1513.9	0.01	1.402		0	83.3		116.7					Peak Found	n/a	High	High	0.00185529	0.000823458	1.06006	40	0.00436334	0.003367	High	0.00185529	0.000823458	1.06006	40	0.00436334	0.003367	High	0.00185529	0.000823458	1.06006	40	0.00436334	0.003367	89.89
FALSE	High	Master Protein	O14786	Neuropilin-1 OS=Homo sapiens OX=9606 GN=NRP1 PE=1 SV=3	0	2.307	4	2	3	2	923	103.1	5.88	0	2	cell-cell signaling;cell organization and biogenesis;stress response;developmental processes;signal transduction;other biological processes	plasma membrane;other membranes;cytosol;cytoskeleton;mitochondrion;other cytoplasmic organelle;other cell component	enzyme regulator activity;kinase activity;other molecular function	Pf00431, Pf00629, Pf00754, Pf11980	8829	ENSG00000099250	NRP1	B0LPG9; hsa:8829; O14786; O60461; Q5T7F1; Q5T7F2; Q5T7F3; Q86T59; Q96I90; Q96IH5	Angiogenesis overview; miR-targeted genes in lymphocytes; miR-targeted genes in muscle cell; miR-targeted genes in squamous cell; SARS-CoV-2 altering angiogenesis via NRP1; NRP1-triggered signaling in pancreatic cancer ; Cell interactions in pancreatic cancer microenvironment; Axon guidance	Attachment and Entry; CHL1 interactions; CRMPs in Sema3A signaling; Neurophilin interactions with VEGF and VEGFR; Signaling by ROBO receptors; Sema3A PAK dependent Axon repulsion; SEMA3A-Plexin repulsion signaling by inhibiting Integrin adhesion; Signal transduction by L1	16	0	100	100				164.1	35.9	0.01	0.322		0		164.1	35.9	0.01	3.108		0		164.1	35.9
	Checked	Protein Group ID	# Proteins	# Unique Peptides	# Peptides	# PSMs	Group Description	Found in Sample: F1: Sample	Found in Sample: F3: Sample	Found in Sample: F5: Sample
	FALSE	203	13	2	2	3	[Master Protein] Neuropilin-1 OS=Homo sapiens OX=9606 GN=NRP1 PE=1 SV=3	n/a	High	Peak Found
		Checked	Confidence	Annotated Sequence	Modifications	# Protein Groups	# Proteins	# PSMs	Master Protein Accessions	Positions in Master Proteins	Modifications in Master Proteins	# Missed Cleavages	Theo. MH+ [Da]	Abundance Ratio: (F3) / (F1)	Abundance Ratio: (F5) / (F1)	Abundance Ratio Variability [%]: (F3) / (F1)	Abundance Ratio Variability [%]: (F5) / (F1)	Abundances (Grouped): F1	Abundances (Grouped): F3	Abundances (Grouped): F5	Abundances (Grouped) CV [%]: F1	Abundances (Grouped) CV [%]: F3	Abundances (Grouped) CV [%]: F5	Quan Info	Found in Sample: F1: Sample	Found in Sample: F3: Sample	Found in Sample: F5: Sample	Confidence (by Search Engine): Mascot	q-Value (by Search Engine): Mascot	PEP (by Search Engine): Mascot	SVM Score (by Search Engine): Mascot	Ions Score (by Search Engine): Mascot	PEP	q-Value	Confidence (by Search Engine): Mascot	q-Value (by Search Engine): Mascot	PEP (by Search Engine): Mascot	SVM Score (by Search Engine): Mascot	Ions Score (by Search Engine): Mascot	PEP	q-Value	Confidence (by Search Engine): Mascot	q-Value (by Search Engine): Mascot	PEP (by Search Engine): Mascot	SVM Score (by Search Engine): Mascot	Ions Score (by Search Engine): Mascot	PEP	q-Value	Top Apex RT [min]
		FALSE	High	[K].CEWLIQAPDPYQR.[I]	1xCarbamidomethyl [C1]; 1xBiotin-tyramide [Y11]	1	13	2	O14786	O14786 [54-66]		0	2036.94	100					100						n/a	High	n/a	High	0.00185529	0.0342887	0.210841	7	0.0822132	0.003367	High	0.00185529	0.0342887	0.210841	7	0.0822132	0.003367	High	0.00185529	0.0342887	0.210841	7	0.0822132	0.003367	59.9
		FALSE	High	[K].IESPGYLTSPGYPHSYHPSEK.[C]	1xBiotin-tyramide [Y6]	1	12	1	O14786	O14786 [33-53]		0	2707.25	100	100				151.3	48.7					n/a	High	Peak Found	High	0.00185529	0.0229051	0.303398	0	0.0600277	0.003367	High	0.00185529	0.0229051	0.303398	0	0.0600277	0.003367	High	0.00185529	0.0229051	0.303398	0	0.0600277	0.003367	47.09
FALSE	High	Master Protein	Q53GN7	Mitochondrial ribosomal protein S30 variant (Fragment) OS=Homo sapiens OX=9606 PE=2 SV=1	0	2.25	4	1	2	1	439	50.3	8.12	0	1	protein metabolism;other metabolic processes	mitochondrion;translational apparatus;other cell component	other molecular function								0	0	0.01	0.838		0	108.8		91.2	100	100			108.8		91.2	1.193	0.01	0		108.8		91.2
	Checked	Protein Group ID	# Proteins	# Unique Peptides	# Peptides	# PSMs	Group Description	Found in Sample: F1: Sample	Found in Sample: F3: Sample	Found in Sample: F5: Sample
	FALSE	51	3	1	1	2	[Master Protein] Mitochondrial ribosomal protein S30 variant (Fragment) OS=Homo sapiens OX=9606 PE=2 SV=1	High	n/a	High
		Checked	Confidence	Annotated Sequence	Modifications	# Protein Groups	# Proteins	# PSMs	Master Protein Accessions	Positions in Master Proteins	Modifications in Master Proteins	# Missed Cleavages	Theo. MH+ [Da]	Abundance Ratio: (F3) / (F1)	Abundance Ratio: (F5) / (F1)	Abundance Ratio Variability [%]: (F3) / (F1)	Abundance Ratio Variability [%]: (F5) / (F1)	Abundances (Grouped): F1	Abundances (Grouped): F3	Abundances (Grouped): F5	Abundances (Grouped) CV [%]: F1	Abundances (Grouped) CV [%]: F3	Abundances (Grouped) CV [%]: F5	Quan Info	Found in Sample: F1: Sample	Found in Sample: F3: Sample	Found in Sample: F5: Sample	Confidence (by Search Engine): Mascot	q-Value (by Search Engine): Mascot	PEP (by Search Engine): Mascot	SVM Score (by Search Engine): Mascot	Ions Score (by Search Engine): Mascot	PEP	q-Value	Confidence (by Search Engine): Mascot	q-Value (by Search Engine): Mascot	PEP (by Search Engine): Mascot	SVM Score (by Search Engine): Mascot	Ions Score (by Search Engine): Mascot	PEP	q-Value	Confidence (by Search Engine): Mascot	q-Value (by Search Engine): Mascot	PEP (by Search Engine): Mascot	SVM Score (by Search Engine): Mascot	Ions Score (by Search Engine): Mascot	PEP	q-Value	Top Apex RT [min]
		FALSE	High	[K].GFNDDVLLQIVHFLLNRPK.[E]		1	3	2	Q53GN7	Q53GN7 [412-430]		0	2238.24	0.01	0.838		0	108.8		91.2					High	n/a	High	High	0.00185529	0.00113391	0.987389	11	0.00561967	0.003367	High	0.00185529	0.00113391	0.987389	11	0.00561967	0.003367	High	0.00185529	0.00113391	0.987389	11	0.00561967	0.003367	84.89
FALSE	High	Master Protein	P00338	L-lactate dehydrogenase A chain OS=Homo sapiens OX=9606 GN=LDHA PE=1 SV=2	0	2.239	6	1	4	1	332	36.7	8.27	27	1	other metabolic processes	cytosol;cytoskeleton;mitochondrion;other cell component	other molecular function	Pf00056, Pf02866	3939	ENSG00000134333; ENSG00000288299	LDHA	B4DKQ2; B7Z5E3; D3DQY3; F8W819; hsa:3939; P00338; Q53G53; Q6IBM7; Q6ZNV1; Q9UDE8; Q9UDE9	Cori cycle; HIF1A and PPARG in hypertrophic cardiomyopathy; Photodynamic therapy-induced HIF-1 survival signaling; VEGFA-VEGFR2 signaling; Amino acid metabolism; Clear cell renal cell carcinoma pathways; PI3K/AKT/mTOR - vitamin D3 signaling; Hereditary leiomyomatosis and renal cell carcinoma pathway; Metabolic reprogramming in colon cancer; Aerobic glycolysis - augmented; Glycolysis in senescence…	Pyruvate metabolism; Regulation of pyruvate metabolism	21	0	0.01	1.041		0	98		102	100	100			98		102	0.96	0.01	0		98		102
	Checked	Protein Group ID	# Proteins	# Unique Peptides	# Peptides	# PSMs	Group Description	Found in Sample: F1: Sample	Found in Sample: F3: Sample	Found in Sample: F5: Sample
	FALSE	141	12	1	1	4	[Master Protein] L-lactate dehydrogenase A chain OS=Homo sapiens OX=9606 GN=LDHA PE=1 SV=2	Peak Found	n/a	High
		Checked	Confidence	Annotated Sequence	Modifications	# Protein Groups	# Proteins	# PSMs	Master Protein Accessions	Positions in Master Proteins	Modifications in Master Proteins	# Missed Cleavages	Theo. MH+ [Da]	Abundance Ratio: (F3) / (F1)	Abundance Ratio: (F5) / (F1)	Abundance Ratio Variability [%]: (F3) / (F1)	Abundance Ratio Variability [%]: (F5) / (F1)	Abundances (Grouped): F1	Abundances (Grouped): F3	Abundances (Grouped): F5	Abundances (Grouped) CV [%]: F1	Abundances (Grouped) CV [%]: F3	Abundances (Grouped) CV [%]: F5	Quan Info	Found in Sample: F1: Sample	Found in Sample: F3: Sample	Found in Sample: F5: Sample	Confidence (by Search Engine): Mascot	q-Value (by Search Engine): Mascot	PEP (by Search Engine): Mascot	SVM Score (by Search Engine): Mascot	Ions Score (by Search Engine): Mascot	PEP	q-Value	Confidence (by Search Engine): Mascot	q-Value (by Search Engine): Mascot	PEP (by Search Engine): Mascot	SVM Score (by Search Engine): Mascot	Ions Score (by Search Engine): Mascot	PEP	q-Value	Confidence (by Search Engine): Mascot	q-Value (by Search Engine): Mascot	PEP (by Search Engine): Mascot	SVM Score (by Search Engine): Mascot	Ions Score (by Search Engine): Mascot	PEP	q-Value	Top Apex RT [min]
		FALSE	High	[K].ITVVGVGAVGMACAISILMK.[DT-W]	1xCarbamidomethyl [C13]	1	12	4	P00338	P00338 [23-42]		0	1990.09	0.01	1.041		0	98		102					Peak Found	n/a	High	High	0.00185529	0.00117321	0.97965	23	0.00577314	0.003367	High	0.00185529	0.00117321	0.97965	23	0.00577314	0.003367	High	0.00185529	0.00117321	0.97965	23	0.00577314	0.003367	84.92
FALSE	High	Master Protein	Q9UHN6	Cell surface hyaluronidase CEMIP2 OS=Homo sapiens OX=9606 GN=CEMIP2 PE=1 SV=1	0	2.23	1	1	2	1	1383	154.3	8.15	17	1	other metabolic processes;developmental processes;other biological processes	plasma membrane;other membranes;cytosol;nucleus;other cell component	other molecular function	Pf10162, Pf15711, Pf24605, Pf24606	23670	ENSG00000135048	CEMIP2	A6H8W9; B2RTQ6; hsa:23670; Q5T838; Q5T839; Q5T840; Q5T841; Q8NBP6; Q9P2D5; Q9UHN6			0	0	100	100				109.4	90.6	0.01	0.828		0		109.4	90.6	0.01	1.208		0		109.4	90.6
	Checked	Protein Group ID	# Proteins	# Unique Peptides	# Peptides	# PSMs	Group Description	Found in Sample: F1: Sample	Found in Sample: F3: Sample	Found in Sample: F5: Sample
	FALSE	216	1	1	1	2	[Master Protein] Cell surface hyaluronidase CEMIP2 OS=Homo sapiens OX=9606 GN=CEMIP2 PE=1 SV=1	n/a	High	High
		Checked	Confidence	Annotated Sequence	Modifications	# Protein Groups	# Proteins	# PSMs	Master Protein Accessions	Positions in Master Proteins	Modifications in Master Proteins	# Missed Cleavages	Theo. MH+ [Da]	Abundance Ratio: (F3) / (F1)	Abundance Ratio: (F5) / (F1)	Abundance Ratio Variability [%]: (F3) / (F1)	Abundance Ratio Variability [%]: (F5) / (F1)	Abundances (Grouped): F1	Abundances (Grouped): F3	Abundances (Grouped): F5	Abundances (Grouped) CV [%]: F1	Abundances (Grouped) CV [%]: F3	Abundances (Grouped) CV [%]: F5	Quan Info	Found in Sample: F1: Sample	Found in Sample: F3: Sample	Found in Sample: F5: Sample	Confidence (by Search Engine): Mascot	q-Value (by Search Engine): Mascot	PEP (by Search Engine): Mascot	SVM Score (by Search Engine): Mascot	Ions Score (by Search Engine): Mascot	PEP	q-Value	Confidence (by Search Engine): Mascot	q-Value (by Search Engine): Mascot	PEP (by Search Engine): Mascot	SVM Score (by Search Engine): Mascot	Ions Score (by Search Engine): Mascot	PEP	q-Value	Confidence (by Search Engine): Mascot	q-Value (by Search Engine): Mascot	PEP (by Search Engine): Mascot	SVM Score (by Search Engine): Mascot	Ions Score (by Search Engine): Mascot	PEP	q-Value	Top Apex RT [min]
		FALSE	High	[R].GFQIYDGPIHLTR.[S]	1xBiotin-tyramide [Y5]	1	1	2	Q9UHN6	Q9UHN6 [870-882]		0	1877.94	100	100				109.4	90.6					n/a	High	High	High	0.00185529	0.00120218	0.974109	17	0.00588558	0.003367	High	0.00185529	0.00120218	0.974109	17	0.00588558	0.003367	High	0.00185529	0.00120218	0.974109	17	0.00588558	0.003367	56.84
FALSE	High	Master Protein	B2R5H0	Protein S100 OS=Homo sapiens OX=9606 PE=2 SV=1	0	2.213	30	1	2	1	105	11.7	7.18	17	1	other biological processes	nucleus;other cell component	other molecular function								0	0	0.01	0.123		0	178.1		21.9	100	100			178.1		21.9	8.147	0.01	0		178.1		21.9
	Checked	Protein Group ID	# Proteins	# Unique Peptides	# Peptides	# PSMs	Group Description	Found in Sample: F1: Sample	Found in Sample: F3: Sample	Found in Sample: F5: Sample
	FALSE	24	2	1	1	2	[Master Protein] Protein S100 OS=Homo sapiens OX=9606 PE=2 SV=1	High	n/a	Peak Found
		Checked	Confidence	Annotated Sequence	Modifications	# Protein Groups	# Proteins	# PSMs	Master Protein Accessions	Positions in Master Proteins	Modifications in Master Proteins	# Missed Cleavages	Theo. MH+ [Da]	Abundance Ratio: (F3) / (F1)	Abundance Ratio: (F5) / (F1)	Abundance Ratio Variability [%]: (F3) / (F1)	Abundance Ratio Variability [%]: (F5) / (F1)	Abundances (Grouped): F1	Abundances (Grouped): F3	Abundances (Grouped): F5	Abundances (Grouped) CV [%]: F1	Abundances (Grouped) CV [%]: F3	Abundances (Grouped) CV [%]: F5	Quan Info	Found in Sample: F1: Sample	Found in Sample: F3: Sample	Found in Sample: F5: Sample	Confidence (by Search Engine): Mascot	q-Value (by Search Engine): Mascot	PEP (by Search Engine): Mascot	SVM Score (by Search Engine): Mascot	Ions Score (by Search Engine): Mascot	PEP	q-Value	Confidence (by Search Engine): Mascot	q-Value (by Search Engine): Mascot	PEP (by Search Engine): Mascot	SVM Score (by Search Engine): Mascot	Ions Score (by Search Engine): Mascot	PEP	q-Value	Confidence (by Search Engine): Mascot	q-Value (by Search Engine): Mascot	PEP (by Search Engine): Mascot	SVM Score (by Search Engine): Mascot	Ions Score (by Search Engine): Mascot	PEP	q-Value	Top Apex RT [min]
		FALSE	High	[K].KLDTNSDGQLDFSEFLNLIGGLAMACHDSFLK.[A]	1xCarbamidomethyl [C26]	1	2	2	B2R5H0	B2R5H0 [66-97]		1	3556.71	0.01	0.123		0	178.1		21.9					High	n/a	Peak Found	High	0.00185529	0.00126493	0.962552	17	0.00612719	0.003367	High	0.00185529	0.00126493	0.962552	17	0.00612719	0.003367	High	0.00185529	0.00126493	0.962552	17	0.00612719	0.003367	86.8
FALSE	High	Master Protein	O75369	Filamin-B OS=Homo sapiens OX=9606 GN=FLNB PE=1 SV=2	0	2.201	1	1	1	1	2602	278	5.73	17	1	cell organization and biogenesis;stress response;signal transduction;other biological processes	plasma membrane;other membranes;cytosol;cytoskeleton;other cell component	cytoskeletal activity;other molecular function	Pf00307, Pf00630	2317	ENSG00000136068	FLNB	B2ZZ83; B2ZZ84; B2ZZ85; C9JKE6; C9JMC4; hsa:2317; O75369; Q13706; Q59EC2; Q60FE7; Q6MZJ1; Q8WXS9; Q8WXT0; Q8WXT1; Q8WXT2; Q8WXT3; Q9NRB5; Q9NT26; Q9UEV9	Focal adhesion; MAPK signaling; VEGFA-VEGFR2 signaling; Ebola virus infection in host; NPHP1 deletion syndrome	ISG15 antiviral mechanism	6	0	0.755	1.657	0	0	87.9	66.4	145.7	1.324	2.194	0	0	87.9	66.4	145.7	0.603	0.456	0	0	87.9	66.4	145.7
	Checked	Protein Group ID	# Proteins	# Unique Peptides	# Peptides	# PSMs	Group Description	Found in Sample: F1: Sample	Found in Sample: F3: Sample	Found in Sample: F5: Sample
	FALSE	149	5	1	1	1	[Master Protein] Filamin-B OS=Homo sapiens OX=9606 GN=FLNB PE=1 SV=2	Peak Found	Peak Found	High
		Checked	Confidence	Annotated Sequence	Modifications	# Protein Groups	# Proteins	# PSMs	Master Protein Accessions	Positions in Master Proteins	Modifications in Master Proteins	# Missed Cleavages	Theo. MH+ [Da]	Abundance Ratio: (F3) / (F1)	Abundance Ratio: (F5) / (F1)	Abundance Ratio Variability [%]: (F3) / (F1)	Abundance Ratio Variability [%]: (F5) / (F1)	Abundances (Grouped): F1	Abundances (Grouped): F3	Abundances (Grouped): F5	Abundances (Grouped) CV [%]: F1	Abundances (Grouped) CV [%]: F3	Abundances (Grouped) CV [%]: F5	Quan Info	Found in Sample: F1: Sample	Found in Sample: F3: Sample	Found in Sample: F5: Sample	Confidence (by Search Engine): Mascot	q-Value (by Search Engine): Mascot	PEP (by Search Engine): Mascot	SVM Score (by Search Engine): Mascot	Ions Score (by Search Engine): Mascot	PEP	q-Value	Confidence (by Search Engine): Mascot	q-Value (by Search Engine): Mascot	PEP (by Search Engine): Mascot	SVM Score (by Search Engine): Mascot	Ions Score (by Search Engine): Mascot	PEP	q-Value	Confidence (by Search Engine): Mascot	q-Value (by Search Engine): Mascot	PEP (by Search Engine): Mascot	SVM Score (by Search Engine): Mascot	Ions Score (by Search Engine): Mascot	PEP	q-Value	Top Apex RT [min]
		FALSE	High	[K].HTIAVVWGGVNIPHSPYR.[V]		1	5	1	O75369	O75369 [716-733]		0	2003.06	0.755	1.657	0	0	87.9	66.4	145.7					Peak Found	Peak Found	High	High	0.00185529	0.00130765	0.955007	17	0.00629024	0.003367	High	0.00185529	0.00130765	0.955007	17	0.00629024	0.003367	High	0.00185529	0.00130765	0.955007	17	0.00629024	0.003367	51.19
FALSE	High	Master Protein	O95373	Importin-7 OS=Homo sapiens OX=9606 GN=IPO7 PE=1 SV=1	0	2.179	4	2	2	2	1038	119.4	4.82	0	2	stress response;transport;other biological processes	cytosol;nucleus	enzyme regulator activity;other molecular function	Pf03810, Pf08506, Pf25758	10527	ENSG00000205339	IPO7	A6NNM5; B2R786; hsa:10527; O95373; Q1RMF7; Q9H177; Q9NTE3			0	0	0.25	0.77	0	57.8	160.9	30.1	109	4.006	2.109	0	0	160.9	30.1	109	1.298	0.474	57.8	0	160.9	30.1	109
	Checked	Protein Group ID	# Proteins	# Unique Peptides	# Peptides	# PSMs	Group Description	Found in Sample: F1: Sample	Found in Sample: F3: Sample	Found in Sample: F5: Sample
	FALSE	163	2	2	2	2	[Master Protein] Importin-7 OS=Homo sapiens OX=9606 GN=IPO7 PE=1 SV=1	Peak Found	Peak Found	High
		Checked	Confidence	Annotated Sequence	Modifications	# Protein Groups	# Proteins	# PSMs	Master Protein Accessions	Positions in Master Proteins	Modifications in Master Proteins	# Missed Cleavages	Theo. MH+ [Da]	Abundance Ratio: (F3) / (F1)	Abundance Ratio: (F5) / (F1)	Abundance Ratio Variability [%]: (F3) / (F1)	Abundance Ratio Variability [%]: (F5) / (F1)	Abundances (Grouped): F1	Abundances (Grouped): F3	Abundances (Grouped): F5	Abundances (Grouped) CV [%]: F1	Abundances (Grouped) CV [%]: F3	Abundances (Grouped) CV [%]: F5	Quan Info	Found in Sample: F1: Sample	Found in Sample: F3: Sample	Found in Sample: F5: Sample	Confidence (by Search Engine): Mascot	q-Value (by Search Engine): Mascot	PEP (by Search Engine): Mascot	SVM Score (by Search Engine): Mascot	Ions Score (by Search Engine): Mascot	PEP	q-Value	Confidence (by Search Engine): Mascot	q-Value (by Search Engine): Mascot	PEP (by Search Engine): Mascot	SVM Score (by Search Engine): Mascot	Ions Score (by Search Engine): Mascot	PEP	q-Value	Confidence (by Search Engine): Mascot	q-Value (by Search Engine): Mascot	PEP (by Search Engine): Mascot	SVM Score (by Search Engine): Mascot	Ions Score (by Search Engine): Mascot	PEP	q-Value	Top Apex RT [min]
		FALSE	High	[K].EYITPFIRPVMQALLHIIR.[E]		1	2	1	O95373	O95373 [533-551]		0	2310.32	0.01	1.127		0	94		106					Peak Found	n/a	High	High	0.00185529	0.0145152	0.4076	4	0.0419921	0.003367	High	0.00185529	0.0145152	0.4076	4	0.0419921	0.003367	High	0.00185529	0.0145152	0.4076	4	0.0419921	0.003367	83.02
		FALSE	High	[R].TMCLQVAIAALYYNPHLLLNTLENLR.[F]	1xCarbamidomethyl [C3]	1	2	1	O95373	O95373 [780-805]		0	3044.61	0.25	0.526	0	0	168.9	42.2	88.9					Peak Found	Peak Found	High	High	0.00290698	0.0799462	0.0139188	0	0.157772	0.00542005	High	0.00290698	0.0799462	0.0139188	0	0.157772	0.00542005	High	0.00290698	0.0799462	0.0139188	0	0.157772	0.00542005	86.76
FALSE	High	Master Protein	B3KQJ0	Very-long-chain 3-oxoacyl-CoA reductase OS=Homo sapiens OX=9606 PE=2 SV=1	0	2.169	8	1	3	1	312	34.3	9.26	17	1	other metabolic processes	other membranes;ER/Golgi	other molecular function								0	0	0.516	0.977	0	0	120.3	62.1	117.6	1.937	1.893	0	0	120.3	62.1	117.6	1.023	0.528	0	0	120.3	62.1	117.6
	Checked	Protein Group ID	# Proteins	# Unique Peptides	# Peptides	# PSMs	Group Description	Found in Sample: F1: Sample	Found in Sample: F3: Sample	Found in Sample: F5: Sample
	FALSE	165	4	1	1	3	[Master Protein] Very-long-chain 3-oxoacyl-CoA reductase OS=Homo sapiens OX=9606 PE=2 SV=1	Peak Found	High	High
		Checked	Confidence	Annotated Sequence	Modifications	# Protein Groups	# Proteins	# PSMs	Master Protein Accessions	Positions in Master Proteins	Modifications in Master Proteins	# Missed Cleavages	Theo. MH+ [Da]	Abundance Ratio: (F3) / (F1)	Abundance Ratio: (F5) / (F1)	Abundance Ratio Variability [%]: (F3) / (F1)	Abundance Ratio Variability [%]: (F5) / (F1)	Abundances (Grouped): F1	Abundances (Grouped): F3	Abundances (Grouped): F5	Abundances (Grouped) CV [%]: F1	Abundances (Grouped) CV [%]: F3	Abundances (Grouped) CV [%]: F5	Quan Info	Found in Sample: F1: Sample	Found in Sample: F3: Sample	Found in Sample: F5: Sample	Confidence (by Search Engine): Mascot	q-Value (by Search Engine): Mascot	PEP (by Search Engine): Mascot	SVM Score (by Search Engine): Mascot	Ions Score (by Search Engine): Mascot	PEP	q-Value	Confidence (by Search Engine): Mascot	q-Value (by Search Engine): Mascot	PEP (by Search Engine): Mascot	SVM Score (by Search Engine): Mascot	Ions Score (by Search Engine): Mascot	PEP	q-Value	Confidence (by Search Engine): Mascot	q-Value (by Search Engine): Mascot	PEP (by Search Engine): Mascot	SVM Score (by Search Engine): Mascot	Ions Score (by Search Engine): Mascot	PEP	q-Value	Top Apex RT [min]
		FALSE	High	[R].TNGYLIHALMGSIISNLPSWIYLK.[I]		1	4	2	B3KQJ0	B3KQJ0 [269-292]		0	2704.45	0.516	0.977	0	0	120.3	62.1	117.6					Peak Found	High	High	High	0.00185529	0.0311785	0.232701	7	0.0763522	0.003367	High	0.00185529	0.0311785	0.232701	7	0.0763522	0.003367	High	0.00185529	0.0311785	0.232701	7	0.0763522	0.003367	88.27
		FALSE	High	[R].TNGYLIHALMGSIISNLPSWIYLK.[I]	1xDeamidated [N16]	1	4	1	B3KQJ0	B3KQJ0 [269-292]		0	2705.44											Not Reliable	n/a	n/a	High	High	0.00290698	0.0378305	0.188204	16	0.0887348	0.00542005	High	0.00290698	0.0378305	0.188204	16	0.0887348	0.00542005	High	0.00290698	0.0378305	0.188204	16	0.0887348	0.00542005
FALSE	High	Master Protein	B2R8R5	Transcription intermediary factor 1-beta OS=Homo sapiens OX=9606 PE=2 SV=1	0	2.144	5	1	2	1	835	88.5	5.77	0	1	cell organization and biogenesis;stress response;other biological processes	nucleus;other cell component	nucleic acid binding activity;other molecular function								0	0	0.01	1.771		0	72.2		127.8	100	100			72.2		127.8	0.565	0.01	0		72.2		127.8
	Checked	Protein Group ID	# Proteins	# Unique Peptides	# Peptides	# PSMs	Group Description	Found in Sample: F1: Sample	Found in Sample: F3: Sample	Found in Sample: F5: Sample
	FALSE	38	3	1	1	2	[Master Protein] Transcription intermediary factor 1-beta OS=Homo sapiens OX=9606 PE=2 SV=1	High	n/a	High
		Checked	Confidence	Annotated Sequence	Modifications	# Protein Groups	# Proteins	# PSMs	Master Protein Accessions	Positions in Master Proteins	Modifications in Master Proteins	# Missed Cleavages	Theo. MH+ [Da]	Abundance Ratio: (F3) / (F1)	Abundance Ratio: (F5) / (F1)	Abundance Ratio Variability [%]: (F3) / (F1)	Abundance Ratio Variability [%]: (F5) / (F1)	Abundances (Grouped): F1	Abundances (Grouped): F3	Abundances (Grouped): F5	Abundances (Grouped) CV [%]: F1	Abundances (Grouped) CV [%]: F3	Abundances (Grouped) CV [%]: F5	Quan Info	Found in Sample: F1: Sample	Found in Sample: F3: Sample	Found in Sample: F5: Sample	Confidence (by Search Engine): Mascot	q-Value (by Search Engine): Mascot	PEP (by Search Engine): Mascot	SVM Score (by Search Engine): Mascot	Ions Score (by Search Engine): Mascot	PEP	q-Value	Confidence (by Search Engine): Mascot	q-Value (by Search Engine): Mascot	PEP (by Search Engine): Mascot	SVM Score (by Search Engine): Mascot	Ions Score (by Search Engine): Mascot	PEP	q-Value	Confidence (by Search Engine): Mascot	q-Value (by Search Engine): Mascot	PEP (by Search Engine): Mascot	SVM Score (by Search Engine): Mascot	Ions Score (by Search Engine): Mascot	PEP	q-Value	Top Apex RT [min]
		FALSE	High	[R].VLLALFCHEPCRPLHQLATDSTFSLDQPGGTLDLTLIR.[A]	2xCarbamidomethyl [C7; C11]	1	3	1	B2R8R5	B2R8R5 [707-744]		0	4305.22											No Quan Values	High	n/a	n/a	High	0.00185529	0.0326368	0.222196	4	0.0791169	0.003367	High	0.00185529	0.0326368	0.222196	4	0.0791169	0.003367	High	0.00185529	0.0326368	0.222196	4	0.0791169	0.003367
		FALSE	High	[R].VLLALFCHEPCRPLHQLATDSTFSLDQPGGTLDLTLIR.[A]	2xCarbamidomethyl [C7; C11]; 1xDeamidated [Q16]	1	3	1	B2R8R5	B2R8R5 [707-744]		0	4306.2	0.01	1.771		0	72.2		127.8					Peak Found	n/a	High	High	0.00290698	0.0389799	0.181303	6	0.0908189	0.00542005	High	0.00290698	0.0389799	0.181303	6	0.0908189	0.00542005	High	0.00290698	0.0389799	0.181303	6	0.0908189	0.00542005	67.04
FALSE	High	Master Protein	Q53FV1	ORM1-like protein 2 OS=Homo sapiens OX=9606 GN=ORMDL2 PE=1 SV=2	0	2.121	12	1	1	1	153	17.4	9.64	33	1	other metabolic processes;other biological processes	other membranes;ER/Golgi;other cell component		Pf04061	29095	ENSG00000123353	ORMDL2	B2RA58; hsa:29095; Q53FV1; Q7Z4E5; Q8NFX0; Q9P004		Sphingolipid de novo biosynthesis	1	0
	Checked	Protein Group ID	# Proteins	# Unique Peptides	# Peptides	# PSMs	Group Description	Found in Sample: F1: Sample	Found in Sample: F3: Sample	Found in Sample: F5: Sample
	FALSE	157	3	1	1	1	[Master Protein] ORM1-like protein 2 OS=Homo sapiens OX=9606 GN=ORMDL2 PE=1 SV=2	n/a	n/a	High
		Checked	Confidence	Annotated Sequence	Modifications	# Protein Groups	# Proteins	# PSMs	Master Protein Accessions	Positions in Master Proteins	Modifications in Master Proteins	# Missed Cleavages	Theo. MH+ [Da]	Abundance Ratio: (F3) / (F1)	Abundance Ratio: (F5) / (F1)	Abundance Ratio Variability [%]: (F3) / (F1)	Abundance Ratio Variability [%]: (F5) / (F1)	Abundances (Grouped): F1	Abundances (Grouped): F3	Abundances (Grouped): F5	Abundances (Grouped) CV [%]: F1	Abundances (Grouped) CV [%]: F3	Abundances (Grouped) CV [%]: F5	Quan Info	Found in Sample: F1: Sample	Found in Sample: F3: Sample	Found in Sample: F5: Sample	Confidence (by Search Engine): Mascot	q-Value (by Search Engine): Mascot	PEP (by Search Engine): Mascot	SVM Score (by Search Engine): Mascot	Ions Score (by Search Engine): Mascot	PEP	q-Value	Confidence (by Search Engine): Mascot	q-Value (by Search Engine): Mascot	PEP (by Search Engine): Mascot	SVM Score (by Search Engine): Mascot	Ions Score (by Search Engine): Mascot	PEP	q-Value	Confidence (by Search Engine): Mascot	q-Value (by Search Engine): Mascot	PEP (by Search Engine): Mascot	SVM Score (by Search Engine): Mascot	Ions Score (by Search Engine): Mascot	PEP	q-Value	Top Apex RT [min]
		FALSE	High	[R].KFLSISPIVLYLLASFYTK.[Y]		1	3	1	Q53FV1	Q53FV1 [100-118]		1	2203.28											No Quan Values	n/a	n/a	High	High	0.00185529	0.0016522	0.901876	33	0.0075679	0.003367	High	0.00185529	0.0016522	0.901876	33	0.0075679	0.003367	High	0.00185529	0.0016522	0.901876	33	0.0075679	0.003367
FALSE	High	Master Protein	A0A7P0TAT8	Endoplasmin OS=Homo sapiens OX=9606 GN=HSP90B1 PE=1 SV=1	0	2.09	2	2	2	2	814	93.7	4.91	18	2	protein metabolism;other metabolic processes	cytosol;ER/Golgi;other cell component	other molecular function	Pf00183, Pf13589		ENSG00000166598	HSP90B1	A0A7P0TAT8	Focal adhesion: PI3K-Akt-mTOR-signaling; Prion disease pathway; PI3K-Akt signaling; Fanconi anemia; 22q11.2 distal CNV; Sudden infant death syndrome (SIDS) susceptibility pathways		6	0	0.674	2.214	21.56	1.14	78.1	49.7	172.2	1.485	3.287	21.56	20.41	78.1	49.7	172.2	0.452	0.304	1.14	20.41	78.1	49.7	172.2
	Checked	Protein Group ID	# Proteins	# Unique Peptides	# Peptides	# PSMs	Group Description	Found in Sample: F1: Sample	Found in Sample: F3: Sample	Found in Sample: F5: Sample
	FALSE	82	12	2	2	2	[Master Protein] Endoplasmin OS=Homo sapiens OX=9606 GN=HSP90B1 PE=1 SV=1	High	Peak Found	High
		Checked	Confidence	Annotated Sequence	Modifications	# Protein Groups	# Proteins	# PSMs	Master Protein Accessions	Positions in Master Proteins	Modifications in Master Proteins	# Missed Cleavages	Theo. MH+ [Da]	Abundance Ratio: (F3) / (F1)	Abundance Ratio: (F5) / (F1)	Abundance Ratio Variability [%]: (F3) / (F1)	Abundance Ratio Variability [%]: (F5) / (F1)	Abundances (Grouped): F1	Abundances (Grouped): F3	Abundances (Grouped): F5	Abundances (Grouped) CV [%]: F1	Abundances (Grouped) CV [%]: F3	Abundances (Grouped) CV [%]: F5	Quan Info	Found in Sample: F1: Sample	Found in Sample: F3: Sample	Found in Sample: F5: Sample	Confidence (by Search Engine): Mascot	q-Value (by Search Engine): Mascot	PEP (by Search Engine): Mascot	SVM Score (by Search Engine): Mascot	Ions Score (by Search Engine): Mascot	PEP	q-Value	Confidence (by Search Engine): Mascot	q-Value (by Search Engine): Mascot	PEP (by Search Engine): Mascot	SVM Score (by Search Engine): Mascot	Ions Score (by Search Engine): Mascot	PEP	q-Value	Confidence (by Search Engine): Mascot	q-Value (by Search Engine): Mascot	PEP (by Search Engine): Mascot	SVM Score (by Search Engine): Mascot	Ions Score (by Search Engine): Mascot	PEP	q-Value	Top Apex RT [min]
		FALSE	High	[K].YSQFINFPIYVWSSK.[T]		1	12	1	A0A7P0TAT8	A0A7P0TAT8 [271-285]		0	1878.94	0.583	2.197	0	0	79.4	46.3	174.4					High	Peak Found	Peak Found	High	0.00185529	0.0178372	0.360566	18	0.0493578	0.003367	High	0.00185529	0.0178372	0.360566	18	0.0493578	0.003367	High	0.00185529	0.0178372	0.360566	18	0.0493578	0.003367	68.12
		FALSE	High	[K].KYSQFINFPIYVWSSK.[T]		1	12	1	A0A7P0TAT8	A0A7P0TAT8 [270-285]		1	2007.04	0.779	2.231	0	0	74.8	58.3	166.9					Peak Found	Peak Found	High	High	0.00431655	0.0844733	0.000878713	13	0.164519	0.00802139	High	0.00431655	0.0844733	0.000878713	13	0.164519	0.00802139	High	0.00431655	0.0844733	0.000878713	13	0.164519	0.00802139	63.64
FALSE	High	Master Protein	F8W8Z9	Translocase of outer mitochondrial membrane 5 OS=Homo sapiens OX=9606 GN=TOMM5 PE=1 SV=1	0	2.082	10	1	3	1	98	11	7.02	88	1	transport;other biological processes	other membranes;mitochondrion		Pf10642		ENSG00000175768	TOMM5	F8W8Z9			0	0	0.563	0.892	0	0	122.2	68.8	109	1.776	1.584	0	0	122.2	68.8	109	1.121	0.631	0	0	122.2	68.8	109
	Checked	Protein Group ID	# Proteins	# Unique Peptides	# Peptides	# PSMs	Group Description	Found in Sample: F1: Sample	Found in Sample: F3: Sample	Found in Sample: F5: Sample
	FALSE	31	4	1	1	3	[Master Protein] Translocase of outer mitochondrial membrane 5 OS=Homo sapiens OX=9606 GN=TOMM5 PE=1 SV=1	High	High	High
		Checked	Confidence	Annotated Sequence	Modifications	# Protein Groups	# Proteins	# PSMs	Master Protein Accessions	Positions in Master Proteins	Modifications in Master Proteins	# Missed Cleavages	Theo. MH+ [Da]	Abundance Ratio: (F3) / (F1)	Abundance Ratio: (F5) / (F1)	Abundance Ratio Variability [%]: (F3) / (F1)	Abundance Ratio Variability [%]: (F5) / (F1)	Abundances (Grouped): F1	Abundances (Grouped): F3	Abundances (Grouped): F5	Abundances (Grouped) CV [%]: F1	Abundances (Grouped) CV [%]: F3	Abundances (Grouped) CV [%]: F5	Quan Info	Found in Sample: F1: Sample	Found in Sample: F3: Sample	Found in Sample: F5: Sample	Confidence (by Search Engine): Mascot	q-Value (by Search Engine): Mascot	PEP (by Search Engine): Mascot	SVM Score (by Search Engine): Mascot	Ions Score (by Search Engine): Mascot	PEP	q-Value	Confidence (by Search Engine): Mascot	q-Value (by Search Engine): Mascot	PEP (by Search Engine): Mascot	SVM Score (by Search Engine): Mascot	Ions Score (by Search Engine): Mascot	PEP	q-Value	Confidence (by Search Engine): Mascot	q-Value (by Search Engine): Mascot	PEP (by Search Engine): Mascot	SVM Score (by Search Engine): Mascot	Ions Score (by Search Engine): Mascot	PEP	q-Value	Top Apex RT [min]
		FALSE	High	[R].NFLIYVALLR.[V]		1	4	3	F8W8Z9	F8W8Z9 [30-39]		0	1221.74	0.563	0.892	0	0	122.2	68.8	109					High	High	High	High	0.00185529	0.00185103	0.87606	37	0.00827916	0.003367	High	0.00185529	0.00185103	0.87606	37	0.00827916	0.003367	High	0.00185529	0.00185103	0.87606	37	0.00827916	0.003367	68.69
FALSE	High	Master Protein	B3KMR5	cDNA FLJ12434 fis, clone NT2RM1000037, highly similar to Homo sapiens KIAA0690 protein OS=Homo sapiens OX=9606 PE=2 SV=1	0	2.081	2	1	1	1	1297	143.6	8.75	43	1		nucleus									0	0
	Checked	Protein Group ID	# Proteins	# Unique Peptides	# Peptides	# PSMs	Group Description	Found in Sample: F1: Sample	Found in Sample: F3: Sample	Found in Sample: F5: Sample
	FALSE	198	3	1	1	1	[Master Protein] cDNA FLJ12434 fis, clone NT2RM1000037, highly similar to Homo sapiens KIAA0690 protein OS=Homo sapiens OX=9606 PE=2 SV=1	n/a	High	n/a
		Checked	Confidence	Annotated Sequence	Modifications	# Protein Groups	# Proteins	# PSMs	Master Protein Accessions	Positions in Master Proteins	Modifications in Master Proteins	# Missed Cleavages	Theo. MH+ [Da]	Abundance Ratio: (F3) / (F1)	Abundance Ratio: (F5) / (F1)	Abundance Ratio Variability [%]: (F3) / (F1)	Abundance Ratio Variability [%]: (F5) / (F1)	Abundances (Grouped): F1	Abundances (Grouped): F3	Abundances (Grouped): F5	Abundances (Grouped) CV [%]: F1	Abundances (Grouped) CV [%]: F3	Abundances (Grouped) CV [%]: F5	Quan Info	Found in Sample: F1: Sample	Found in Sample: F3: Sample	Found in Sample: F5: Sample	Confidence (by Search Engine): Mascot	q-Value (by Search Engine): Mascot	PEP (by Search Engine): Mascot	SVM Score (by Search Engine): Mascot	Ions Score (by Search Engine): Mascot	PEP	q-Value	Confidence (by Search Engine): Mascot	q-Value (by Search Engine): Mascot	PEP (by Search Engine): Mascot	SVM Score (by Search Engine): Mascot	Ions Score (by Search Engine): Mascot	PEP	q-Value	Confidence (by Search Engine): Mascot	q-Value (by Search Engine): Mascot	PEP (by Search Engine): Mascot	SVM Score (by Search Engine): Mascot	Ions Score (by Search Engine): Mascot	PEP	q-Value	Top Apex RT [min]
		FALSE	High	[K].FHAAWSSVLQLLCVFFEACGR.[Q]	1xDeamidated [Q10]; 2xCarbamidomethyl [C13; C19]	1	3	1	B3KMR5	B3KMR5 [483-503]		0	2499.19											Not Reliable	n/a	High	n/a	High	0.00185529	0.00185616	0.875431	43	0.0082973	0.003367	High	0.00185529	0.00185616	0.875431	43	0.0082973	0.003367	High	0.00185529	0.00185616	0.875431	43	0.0082973	0.003367
FALSE	High	Master Protein	P13073	Cytochrome c oxidase subunit 4 isoform 1, mitochondrial OS=Homo sapiens OX=9606 GN=COX4I1 PE=1 SV=1	0	2.07	20	1	1	1	169	19.6	9.51	0	1	other metabolic processes;transport;other biological processes	other membranes;cytosol;mitochondrion;nucleus	transporter activity	Pf02936	1327	ENSG00000131143	COX4I1	B2R4J2; D3DUM7; hsa:1327; P13073; Q6P666	Electron transport chain: OXPHOS system in mitochondria; Nonalcoholic fatty liver disease; Mitochondrial complex IV assembly; 5q35 copy number variation	Complex IV assembly; TP53 Regulates Metabolic Genes; Respiratory electron transport; Cytoprotection by HMOX1; Mitochondrial protein degradation	9	0	100					100		0.01	0.01				100			100				100
	Checked	Protein Group ID	# Proteins	# Unique Peptides	# Peptides	# PSMs	Group Description	Found in Sample: F1: Sample	Found in Sample: F3: Sample	Found in Sample: F5: Sample
	FALSE	125	2	1	1	1	[Master Protein] Cytochrome c oxidase subunit 4 isoform 1, mitochondrial OS=Homo sapiens OX=9606 GN=COX4I1 PE=1 SV=1	n/a	High	n/a
		Checked	Confidence	Annotated Sequence	Modifications	# Protein Groups	# Proteins	# PSMs	Master Protein Accessions	Positions in Master Proteins	Modifications in Master Proteins	# Missed Cleavages	Theo. MH+ [Da]	Abundance Ratio: (F3) / (F1)	Abundance Ratio: (F5) / (F1)	Abundance Ratio Variability [%]: (F3) / (F1)	Abundance Ratio Variability [%]: (F5) / (F1)	Abundances (Grouped): F1	Abundances (Grouped): F3	Abundances (Grouped): F5	Abundances (Grouped) CV [%]: F1	Abundances (Grouped) CV [%]: F3	Abundances (Grouped) CV [%]: F5	Quan Info	Found in Sample: F1: Sample	Found in Sample: F3: Sample	Found in Sample: F5: Sample	Confidence (by Search Engine): Mascot	q-Value (by Search Engine): Mascot	PEP (by Search Engine): Mascot	SVM Score (by Search Engine): Mascot	Ions Score (by Search Engine): Mascot	PEP	q-Value	Confidence (by Search Engine): Mascot	q-Value (by Search Engine): Mascot	PEP (by Search Engine): Mascot	SVM Score (by Search Engine): Mascot	Ions Score (by Search Engine): Mascot	PEP	q-Value	Confidence (by Search Engine): Mascot	q-Value (by Search Engine): Mascot	PEP (by Search Engine): Mascot	SVM Score (by Search Engine): Mascot	Ions Score (by Search Engine): Mascot	PEP	q-Value	Top Apex RT [min]
		FALSE	High	[K].TVVGGAMFFIGFTALVIMWQKHYVYGPLPQSFDK.[E]		1	2	1	P13073	P13073 [102-135]		1	3847.97	100					100						n/a	High	n/a	High	0.00185529	0.00191767	0.868024	9	0.0085139	0.003367	High	0.00185529	0.00191767	0.868024	9	0.0085139	0.003367	High	0.00185529	0.00191767	0.868024	9	0.0085139	0.003367	90.94
FALSE	High	Master Protein	Q59FJ0	Proteasome subunit beta (Fragment) OS=Homo sapiens OX=9606 PE=2 SV=1	0	2.022	11	2	2	2	249	27.8	9.33	0	2	protein metabolism;other metabolic processes	nucleus;other cell component									0	0	0.01	2.328		0	60.1		139.9	100	100			60.1		139.9	0.43	0.01	0		60.1		139.9
	Checked	Protein Group ID	# Proteins	# Unique Peptides	# Peptides	# PSMs	Group Description	Found in Sample: F1: Sample	Found in Sample: F3: Sample	Found in Sample: F5: Sample
	FALSE	100	4	2	2	2	[Master Protein] Proteasome subunit beta (Fragment) OS=Homo sapiens OX=9606 PE=2 SV=1	Peak Found	n/a	High
		Checked	Confidence	Annotated Sequence	Modifications	# Protein Groups	# Proteins	# PSMs	Master Protein Accessions	Positions in Master Proteins	Modifications in Master Proteins	# Missed Cleavages	Theo. MH+ [Da]	Abundance Ratio: (F3) / (F1)	Abundance Ratio: (F5) / (F1)	Abundance Ratio Variability [%]: (F3) / (F1)	Abundance Ratio Variability [%]: (F5) / (F1)	Abundances (Grouped): F1	Abundances (Grouped): F3	Abundances (Grouped): F5	Abundances (Grouped) CV [%]: F1	Abundances (Grouped) CV [%]: F3	Abundances (Grouped) CV [%]: F5	Quan Info	Found in Sample: F1: Sample	Found in Sample: F3: Sample	Found in Sample: F5: Sample	Confidence (by Search Engine): Mascot	q-Value (by Search Engine): Mascot	PEP (by Search Engine): Mascot	SVM Score (by Search Engine): Mascot	Ions Score (by Search Engine): Mascot	PEP	q-Value	Confidence (by Search Engine): Mascot	q-Value (by Search Engine): Mascot	PEP (by Search Engine): Mascot	SVM Score (by Search Engine): Mascot	Ions Score (by Search Engine): Mascot	PEP	q-Value	Confidence (by Search Engine): Mascot	q-Value (by Search Engine): Mascot	PEP (by Search Engine): Mascot	SVM Score (by Search Engine): Mascot	Ions Score (by Search Engine): Mascot	PEP	q-Value	Top Apex RT [min]
		FALSE	High	[K].APFAAHGYGAFLTLSILDR.[Y]		1	4	1	Q59FJ0	Q59FJ0 [159-177]		0	2020.07	0.01	2.328		0	60.1		139.9					Peak Found	n/a	High	High	0.00185529	0.0316368	0.229348	7	0.0772244	0.003367	High	0.00185529	0.0316368	0.229348	7	0.0772244	0.003367	High	0.00185529	0.0316368	0.229348	7	0.0772244	0.003367	65.63
		FALSE	High	[K].APFAAHGYGAFLTLSILDRYYTPTISR.[E]		1	4	1	Q59FJ0	Q59FJ0 [159-185]		1	3001.56											No Quan Values	n/a	n/a	High	High	0.00290698	0.0577758	0.0901082	10	0.123067	0.00542005	High	0.00290698	0.0577758	0.0901082	10	0.123067	0.00542005	High	0.00290698	0.0577758	0.0901082	10	0.123067	0.00542005
FALSE	High	Master Protein	P23368	NAD-dependent malic enzyme, mitochondrial OS=Homo sapiens OX=9606 GN=ME2 PE=1 SV=1	0	2.016	4	1	2	1	584	65.4	7.61	60	1	other metabolic processes;other biological processes	mitochondrion;other cell component	other molecular function	Pf00390, Pf03949	4200	ENSG00000082212	ME2	B2R8J2; hsa:4200; P23368; Q9BWL6; Q9BYG1; Q9H4B2	TCA cycle in senescence	Mitochondrial protein degradation; Pyruvate metabolism	3	0	0.01	1.261		0	88.4		111.6	100	100			88.4		111.6	0.793	0.01	0		88.4		111.6
	Checked	Protein Group ID	# Proteins	# Unique Peptides	# Peptides	# PSMs	Group Description	Found in Sample: F1: Sample	Found in Sample: F3: Sample	Found in Sample: F5: Sample
	FALSE	9	6	1	1	2	[Master Protein] NAD-dependent malic enzyme, mitochondrial OS=Homo sapiens OX=9606 GN=ME2 PE=1 SV=1	High	n/a	High
		Checked	Confidence	Annotated Sequence	Modifications	# Protein Groups	# Proteins	# PSMs	Master Protein Accessions	Positions in Master Proteins	Modifications in Master Proteins	# Missed Cleavages	Theo. MH+ [Da]	Abundance Ratio: (F3) / (F1)	Abundance Ratio: (F5) / (F1)	Abundance Ratio Variability [%]: (F3) / (F1)	Abundance Ratio Variability [%]: (F5) / (F1)	Abundances (Grouped): F1	Abundances (Grouped): F3	Abundances (Grouped): F5	Abundances (Grouped) CV [%]: F1	Abundances (Grouped) CV [%]: F3	Abundances (Grouped) CV [%]: F5	Quan Info	Found in Sample: F1: Sample	Found in Sample: F3: Sample	Found in Sample: F5: Sample	Confidence (by Search Engine): Mascot	q-Value (by Search Engine): Mascot	PEP (by Search Engine): Mascot	SVM Score (by Search Engine): Mascot	Ions Score (by Search Engine): Mascot	PEP	q-Value	Confidence (by Search Engine): Mascot	q-Value (by Search Engine): Mascot	PEP (by Search Engine): Mascot	SVM Score (by Search Engine): Mascot	Ions Score (by Search Engine): Mascot	PEP	q-Value	Confidence (by Search Engine): Mascot	q-Value (by Search Engine): Mascot	PEP (by Search Engine): Mascot	SVM Score (by Search Engine): Mascot	Ions Score (by Search Engine): Mascot	PEP	q-Value	Top Apex RT [min]
		FALSE	High	[R].VFTPGQGNNVYIFPGVALAVILCNTR.[H]	1xCarbamidomethyl [C23]	1	6	2	P23368	P23368 [459-484]		0	2820.49	0.01	1.261		0	88.4		111.6					High	n/a	High	High	0.00185529	0.00224224	0.832498	48	0.00963379	0.003367	High	0.00185529	0.00224224	0.832498	48	0.00963379	0.003367	High	0.00185529	0.00224224	0.832498	48	0.00963379	0.003367	84.96
FALSE	High	Master Protein	A0A9L9PYI8	Eukaryotic translation elongation factor 1 alpha 2 OS=Homo sapiens OX=9606 GN=EEF1A2 PE=1 SV=1	0	1.994	9	2	3	2	512	56	9.31	26	2	protein metabolism;other metabolic processes		other molecular function	Pf00009, Pf03144, Pf22594		ENSG00000101210	EEF1A2	A0A9L9PYI8			0	0	0.302	0.415	70.68	134.55	170.3	71	58.7	3.313	1.376	70.68	244.51	170.3	71	58.7	2.408	0.727	134.55	244.51	170.3	71	58.7
	Checked	Protein Group ID	# Proteins	# Unique Peptides	# Peptides	# PSMs	Group Description	Found in Sample: F1: Sample	Found in Sample: F3: Sample	Found in Sample: F5: Sample
	FALSE	63	64	2	2	3	[Master Protein] Eukaryotic translation elongation factor 1 alpha 2 OS=Homo sapiens OX=9606 GN=EEF1A2 PE=1 SV=1	High	Peak Found	High
		Checked	Confidence	Annotated Sequence	Modifications	# Protein Groups	# Proteins	# PSMs	Master Protein Accessions	Positions in Master Proteins	Modifications in Master Proteins	# Missed Cleavages	Theo. MH+ [Da]	Abundance Ratio: (F3) / (F1)	Abundance Ratio: (F5) / (F1)	Abundance Ratio Variability [%]: (F3) / (F1)	Abundance Ratio Variability [%]: (F5) / (F1)	Abundances (Grouped): F1	Abundances (Grouped): F3	Abundances (Grouped): F5	Abundances (Grouped) CV [%]: F1	Abundances (Grouped) CV [%]: F3	Abundances (Grouped) CV [%]: F5	Quan Info	Found in Sample: F1: Sample	Found in Sample: F3: Sample	Found in Sample: F5: Sample	Confidence (by Search Engine): Mascot	q-Value (by Search Engine): Mascot	PEP (by Search Engine): Mascot	SVM Score (by Search Engine): Mascot	Ions Score (by Search Engine): Mascot	PEP	q-Value	Confidence (by Search Engine): Mascot	q-Value (by Search Engine): Mascot	PEP (by Search Engine): Mascot	SVM Score (by Search Engine): Mascot	Ions Score (by Search Engine): Mascot	PEP	q-Value	Confidence (by Search Engine): Mascot	q-Value (by Search Engine): Mascot	PEP (by Search Engine): Mascot	SVM Score (by Search Engine): Mascot	Ions Score (by Search Engine): Mascot	PEP	q-Value	Top Apex RT [min]
		FALSE	High	[K].THINIVVIGHVDSGK.[SF]		1	56	2	A0A9L9PYI8	A0A9L9PYI8 [6-20]		0	1588.88	0.478	0.184	0	0	180.5	86.3	33.2					High	Peak Found	High	High	0.00290698	0.0555034	0.0994536	26	0.119328	0.00542005	High	0.00290698	0.0555034	0.0994536	26	0.119328	0.00542005	High	0.00290698	0.0555034	0.0994536	26	0.119328	0.00542005	39.98
		FALSE	High	[K].NMITGTSQADCAVLIVAAGVGEFEAGISK.[N]	1xCarbamidomethyl [C11]	1	45	1	A0A9L9PYI8	A0A9L9PYI8 [101-129]		0	2909.44	0.191	0.938	0	0	141	26.9	132.2					Peak Found	Peak Found	High	High	0.00185529	0.0357366	0.201322	9	0.0848978	0.003367	High	0.00185529	0.0357366	0.201322	9	0.0848978	0.003367	High	0.00185529	0.0357366	0.201322	9	0.0848978	0.003367	85.01
FALSE	High	Master Protein	Q53F27	Transmembrane protein 14C (Fragment) OS=Homo sapiens OX=9606 PE=2 SV=1	0	1.987	24	1	2	1	112	11.6	9.88	18	1	other metabolic processes	other membranes									0	0	2.569	1.278	0	0	61.9	159	79.1	0.389	0.498	0	0	61.9	159	79.1	0.782	2.01	0	0	61.9	159	79.1
	Checked	Protein Group ID	# Proteins	# Unique Peptides	# Peptides	# PSMs	Group Description	Found in Sample: F1: Sample	Found in Sample: F3: Sample	Found in Sample: F5: Sample
	FALSE	64	2	1	1	2	[Master Protein] Transmembrane protein 14C (Fragment) OS=Homo sapiens OX=9606 PE=2 SV=1	Peak Found	High	High
		Checked	Confidence	Annotated Sequence	Modifications	# Protein Groups	# Proteins	# PSMs	Master Protein Accessions	Positions in Master Proteins	Modifications in Master Proteins	# Missed Cleavages	Theo. MH+ [Da]	Abundance Ratio: (F3) / (F1)	Abundance Ratio: (F5) / (F1)	Abundance Ratio Variability [%]: (F3) / (F1)	Abundance Ratio Variability [%]: (F5) / (F1)	Abundances (Grouped): F1	Abundances (Grouped): F3	Abundances (Grouped): F5	Abundances (Grouped) CV [%]: F1	Abundances (Grouped) CV [%]: F3	Abundances (Grouped) CV [%]: F5	Quan Info	Found in Sample: F1: Sample	Found in Sample: F3: Sample	Found in Sample: F5: Sample	Confidence (by Search Engine): Mascot	q-Value (by Search Engine): Mascot	PEP (by Search Engine): Mascot	SVM Score (by Search Engine): Mascot	Ions Score (by Search Engine): Mascot	PEP	q-Value	Confidence (by Search Engine): Mascot	q-Value (by Search Engine): Mascot	PEP (by Search Engine): Mascot	SVM Score (by Search Engine): Mascot	Ions Score (by Search Engine): Mascot	PEP	q-Value	Confidence (by Search Engine): Mascot	q-Value (by Search Engine): Mascot	PEP (by Search Engine): Mascot	SVM Score (by Search Engine): Mascot	Ions Score (by Search Engine): Mascot	PEP	q-Value	Top Apex RT [min]
		FALSE	High	[K].FMPAGLIAGASLLMVAKVGVSMFNRPH.[-]		1	2	2	Q53F27	Q53F27 [86-112]		1	2814.5	2.569	1.278	0	0	61.9	159	79.1					Peak Found	High	High	High	0.00185529	0.0024383	0.813451	18	0.0102935	0.003367	High	0.00185529	0.0024383	0.813451	18	0.0102935	0.003367	High	0.00185529	0.0024383	0.813451	18	0.0102935	0.003367	88.22
FALSE	High	Master Protein	G8JLB6	Heterogeneous nuclear ribonucleoprotein H1 OS=Homo sapiens OX=9606 GN=HNRNPH1 PE=1 SV=1	0	1.981	8	2	2	2	472	51.2	6.8	0	2		cytosol;nucleus;other cell component	nucleic acid binding activity	Pf00076, Pf08080	3187	ENSG00000169045	HNRNPH1	G8JLB6	MECP2 and associated Rett syndrome; mRNA processing; Inhibition of exosome biogenesis and secretion by manumycin A in CRPC cells		3	0	0.501	0.01	7.54		132.9	67.1		1.996	0.01	7.54		132.9	67.1		100	100			132.9	67.1
	Checked	Protein Group ID	# Proteins	# Unique Peptides	# Peptides	# PSMs	Group Description	Found in Sample: F1: Sample	Found in Sample: F3: Sample	Found in Sample: F5: Sample
	FALSE	138	16	2	2	2	[Master Protein] Heterogeneous nuclear ribonucleoprotein H1 OS=Homo sapiens OX=9606 GN=HNRNPH1 PE=1 SV=1	High	Peak Found	n/a
		Checked	Confidence	Annotated Sequence	Modifications	# Protein Groups	# Proteins	# PSMs	Master Protein Accessions	Positions in Master Proteins	Modifications in Master Proteins	# Missed Cleavages	Theo. MH+ [Da]	Abundance Ratio: (F3) / (F1)	Abundance Ratio: (F5) / (F1)	Abundance Ratio Variability [%]: (F3) / (F1)	Abundance Ratio Variability [%]: (F5) / (F1)	Abundances (Grouped): F1	Abundances (Grouped): F3	Abundances (Grouped): F5	Abundances (Grouped) CV [%]: F1	Abundances (Grouped) CV [%]: F3	Abundances (Grouped) CV [%]: F5	Quan Info	Found in Sample: F1: Sample	Found in Sample: F3: Sample	Found in Sample: F5: Sample	Confidence (by Search Engine): Mascot	q-Value (by Search Engine): Mascot	PEP (by Search Engine): Mascot	SVM Score (by Search Engine): Mascot	Ions Score (by Search Engine): Mascot	PEP	q-Value	Confidence (by Search Engine): Mascot	q-Value (by Search Engine): Mascot	PEP (by Search Engine): Mascot	SVM Score (by Search Engine): Mascot	Ions Score (by Search Engine): Mascot	PEP	q-Value	Confidence (by Search Engine): Mascot	q-Value (by Search Engine): Mascot	PEP (by Search Engine): Mascot	SVM Score (by Search Engine): Mascot	Ions Score (by Search Engine): Mascot	PEP	q-Value	Top Apex RT [min]
		FALSE	High	[R].EGRPSGEAFVELESEDEVK.[L]		1	16	1	G8JLB6	G8JLB6 [50-68]		0	2106.98	0.476	0.01	0		135.5	64.5						High	Peak Found	n/a	High	0.00290698	0.0376111	0.189545	10	0.0883351	0.00542005	High	0.00290698	0.0376111	0.189545	10	0.0883351	0.00542005	High	0.00290698	0.0376111	0.189545	10	0.0883351	0.00542005	46.95
		FALSE	High	[R].YVELFLNSTAGASGGAYEHR.[Y]		1	2	1	G8JLB6	G8JLB6 [356-375]		0	2142.03	0.527	0.01	0		131	69						High	Peak Found	n/a	High	0.00290698	0.0548523	0.102199	11	0.11825	0.00542005	High	0.00290698	0.0548523	0.102199	11	0.11825	0.00542005	High	0.00290698	0.0548523	0.102199	11	0.11825	0.00542005	50.41
FALSE	High	Master Protein	A0A8I5KWT8	Myosin-9 OS=Homo sapiens OX=9606 GN=MYH9 PE=1 SV=1	0	1.945	1	1	3	1	1981	229	5.64	46	1	other biological processes	plasma membrane;other membranes;cytosol;cytoskeleton;nucleus;other cell component	cytoskeletal activity;other molecular function	Pf00063, Pf01576, Pf02736		ENSG00000100345	MYH9	A0A8I5KWT8	Primary focal segmental glomerulosclerosis (FSGS); HDAC6 interactions in the central nervous system		2	0	1.22	5.477	0	0	39	47.5	213.5	0.82	4.49	0	0	39	47.5	213.5	0.183	0.223	0	0	39	47.5	213.5
	Checked	Protein Group ID	# Proteins	# Unique Peptides	# Peptides	# PSMs	Group Description	Found in Sample: F1: Sample	Found in Sample: F3: Sample	Found in Sample: F5: Sample
	FALSE	52	4	1	1	3	[Master Protein] Myosin-9 OS=Homo sapiens OX=9606 GN=MYH9 PE=1 SV=1	Peak Found	Peak Found	High
		Checked	Confidence	Annotated Sequence	Modifications	# Protein Groups	# Proteins	# PSMs	Master Protein Accessions	Positions in Master Proteins	Modifications in Master Proteins	# Missed Cleavages	Theo. MH+ [Da]	Abundance Ratio: (F3) / (F1)	Abundance Ratio: (F5) / (F1)	Abundance Ratio Variability [%]: (F3) / (F1)	Abundance Ratio Variability [%]: (F5) / (F1)	Abundances (Grouped): F1	Abundances (Grouped): F3	Abundances (Grouped): F5	Abundances (Grouped) CV [%]: F1	Abundances (Grouped) CV [%]: F3	Abundances (Grouped) CV [%]: F5	Quan Info	Found in Sample: F1: Sample	Found in Sample: F3: Sample	Found in Sample: F5: Sample	Confidence (by Search Engine): Mascot	q-Value (by Search Engine): Mascot	PEP (by Search Engine): Mascot	SVM Score (by Search Engine): Mascot	Ions Score (by Search Engine): Mascot	PEP	q-Value	Confidence (by Search Engine): Mascot	q-Value (by Search Engine): Mascot	PEP (by Search Engine): Mascot	SVM Score (by Search Engine): Mascot	Ions Score (by Search Engine): Mascot	PEP	q-Value	Confidence (by Search Engine): Mascot	q-Value (by Search Engine): Mascot	PEP (by Search Engine): Mascot	SVM Score (by Search Engine): Mascot	Ions Score (by Search Engine): Mascot	PEP	q-Value	Top Apex RT [min]
		FALSE	High	[R].TFHIFYYLLSGAGEHLK.[T]		1	4	3	A0A8I5KWT8	A0A8I5KWT8 [273-289]		0	1996.03	1.22	5.477	0	0	39	47.5	213.5					Peak Found	Peak Found	High	High	0.00185529	0.00275706	0.785533	36	0.0113428	0.003367	High	0.00185529	0.00275706	0.785533	36	0.0113428	0.003367	High	0.00185529	0.00275706	0.785533	36	0.0113428	0.003367	63.28
FALSE	High	Master Protein	A0A1W2PQ47	Squalene synthase OS=Homo sapiens OX=9606 GN=FDFT1 PE=1 SV=1	0	1.921	5	2	2	2	476	53.6	7.3	24	2	other metabolic processes;transport	other membranes;ER/Golgi	transporter activity;other molecular function	Pf00494	2222	ENSG00000079459	FDFT1	A0A1W2PQ47	Cholesterol biosynthesis pathway; Sterol regulatory element-binding proteins (SREBP) signaling; Statin inhibition of cholesterol production; Ferroptosis; Cholesterol metabolism with Bloch and Kandutsch-Russell pathways; Cholesterol synthesis disorders; Cholesterol metabolism; Enterocyte cholesterol metabolism; 8p23.1 copy number variation syndrome		9	0	0.632	1.773	0	0	48.8	30.8	220.4	1.583	2.807	0	0	48.8	30.8	220.4	0.564	0.356	0	0	48.8	30.8	220.4
	Checked	Protein Group ID	# Proteins	# Unique Peptides	# Peptides	# PSMs	Group Description	Found in Sample: F1: Sample	Found in Sample: F3: Sample	Found in Sample: F5: Sample
	FALSE	115	9	2	2	2	[Master Protein] Squalene synthase OS=Homo sapiens OX=9606 GN=FDFT1 PE=1 SV=1	Peak Found	Peak Found	High
		Checked	Confidence	Annotated Sequence	Modifications	# Protein Groups	# Proteins	# PSMs	Master Protein Accessions	Positions in Master Proteins	Modifications in Master Proteins	# Missed Cleavages	Theo. MH+ [Da]	Abundance Ratio: (F3) / (F1)	Abundance Ratio: (F5) / (F1)	Abundance Ratio Variability [%]: (F3) / (F1)	Abundance Ratio Variability [%]: (F5) / (F1)	Abundances (Grouped): F1	Abundances (Grouped): F3	Abundances (Grouped): F5	Abundances (Grouped) CV [%]: F1	Abundances (Grouped) CV [%]: F3	Abundances (Grouped) CV [%]: F5	Quan Info	Found in Sample: F1: Sample	Found in Sample: F3: Sample	Found in Sample: F5: Sample	Confidence (by Search Engine): Mascot	q-Value (by Search Engine): Mascot	PEP (by Search Engine): Mascot	SVM Score (by Search Engine): Mascot	Ions Score (by Search Engine): Mascot	PEP	q-Value	Confidence (by Search Engine): Mascot	q-Value (by Search Engine): Mascot	PEP (by Search Engine): Mascot	SVM Score (by Search Engine): Mascot	Ions Score (by Search Engine): Mascot	PEP	q-Value	Confidence (by Search Engine): Mascot	q-Value (by Search Engine): Mascot	PEP (by Search Engine): Mascot	SVM Score (by Search Engine): Mascot	Ions Score (by Search Engine): Mascot	PEP	q-Value	Top Apex RT [min]
		FALSE	High	[R].NAVCIFYLVLR.[A]	1xCarbamidomethyl [C4]	1	9	1	A0A1W2PQ47	A0A1W2PQ47 [126-136]		0	1367.75		100					100					n/a	n/a	High	High	0.00290698	0.0741638	0.0316303	19	0.149	0.00542005	High	0.00290698	0.0741638	0.0316303	19	0.149	0.00542005	High	0.00290698	0.0741638	0.0316303	19	0.149	0.00542005	67.82
		FALSE	High	[K].YCHYVAGLVGIGLSR.[L]	1xCarbamidomethyl [C2]	1	6	1	A0A1W2PQ47	A0A1W2PQ47 [230-244]		0	1664.86	0.632	1.773	0	0	88.1	55.7	156.2					Peak Found	Peak Found	High	High	0.00185529	0.0333818	0.217006	19	0.080518	0.003367	High	0.00185529	0.0333818	0.217006	19	0.080518	0.003367	High	0.00185529	0.0333818	0.217006	19	0.080518	0.003367	52.29
FALSE	High	Master Protein	Q15365	Poly(rC)-binding protein 1 OS=Homo sapiens OX=9606 GN=PCBP1 PE=1 SV=2	0	1.863	15	2	3	2	356	37.5	7.09	0	2	RNA metabolism OR transcription;other metabolic processes;other biological processes	cytosol;nucleus;other cell component	nucleic acid binding activity;other molecular function	Pf00013	5093	ENSG00000169564	PCBP1	hsa:5093; Q13157; Q14975; Q15365	Ferroptosis	mRNA Splicing - Major Pathway; Processing of Capped Intron-Containing Pre-mRNA	3	0
	Checked	Protein Group ID	# Proteins	# Unique Peptides	# Peptides	# PSMs	Group Description	Found in Sample: F1: Sample	Found in Sample: F3: Sample	Found in Sample: F5: Sample
	FALSE	109	1	2	2	3	[Master Protein] Poly(rC)-binding protein 1 OS=Homo sapiens OX=9606 GN=PCBP1 PE=1 SV=2	n/a	n/a	High
		Checked	Confidence	Annotated Sequence	Modifications	# Protein Groups	# Proteins	# PSMs	Master Protein Accessions	Positions in Master Proteins	Modifications in Master Proteins	# Missed Cleavages	Theo. MH+ [Da]	Abundance Ratio: (F3) / (F1)	Abundance Ratio: (F5) / (F1)	Abundance Ratio Variability [%]: (F3) / (F1)	Abundance Ratio Variability [%]: (F5) / (F1)	Abundances (Grouped): F1	Abundances (Grouped): F3	Abundances (Grouped): F5	Abundances (Grouped) CV [%]: F1	Abundances (Grouped) CV [%]: F3	Abundances (Grouped) CV [%]: F5	Quan Info	Found in Sample: F1: Sample	Found in Sample: F3: Sample	Found in Sample: F5: Sample	Confidence (by Search Engine): Mascot	q-Value (by Search Engine): Mascot	PEP (by Search Engine): Mascot	SVM Score (by Search Engine): Mascot	Ions Score (by Search Engine): Mascot	PEP	q-Value	Confidence (by Search Engine): Mascot	q-Value (by Search Engine): Mascot	PEP (by Search Engine): Mascot	SVM Score (by Search Engine): Mascot	Ions Score (by Search Engine): Mascot	PEP	q-Value	Confidence (by Search Engine): Mascot	q-Value (by Search Engine): Mascot	PEP (by Search Engine): Mascot	SVM Score (by Search Engine): Mascot	Ions Score (by Search Engine): Mascot	PEP	q-Value	Top Apex RT [min]
		FALSE	High	[R].QVTITGSAASISLAQYLINAR.[L]		1	1	1	Q15365	Q15365 [326-346]		0	2177.19											No Quan Values	n/a	n/a	High	High	0.00185529	0.0347115	0.208021	1	0.0829999	0.003367	High	0.00185529	0.0347115	0.208021	1	0.0829999	0.003367	High	0.00185529	0.0347115	0.208021	1	0.0829999	0.003367
		FALSE	High	[R].AITIAGVPQSVTECVKQICLVMLETLSQSPQGR.[V]	2xCarbamidomethyl [C14; C19]; 1xDeamidated [Q]	1	1	2	Q15365	Q15365 [145-177]		1	3614.86											No Quan Values	n/a	n/a	High	High	0.00431655	0.0847869	0	7	0.164982	0.00802139	High	0.00431655	0.0847869	0	7	0.164982	0.00802139	High	0.00431655	0.0847869	0	7	0.164982	0.00802139
FALSE	High	Master Protein	P16104	Histone H2AX OS=Homo sapiens OX=9606 GN=H2AX PE=1 SV=2	0	1.862	21	2	2	1	143	15.1	10.74	0	2	cell cycle OR cell proliferation;cell organization and biogenesis;DNA metabolism;other metabolic processes;stress response;signal transduction;other biological processes	cytoskeleton;nucleus;other cell component	nucleic acid binding activity;other molecular function	Pf00125, Pf16211	3014	ENSG00000188486	H2AX	hsa:3014; P16104; Q4ZGJ7; Q6IAS5	miRNA regulation of DNA damage response; miRNAs involved in DNA damage response; Proteasome degradation; FBXL10 enhancement of MAP/ERK signaling in diffuse large B-cell lymphoma; DNA repair pathways, full network; 5q35 copy number variation; Transcription activation (RNA-polymerase I and KAT2A/B) and inhibition (NuRD complex); Telomere end packaging and neurodevelopmental disorders; DNA damage re…	Amyloid fiber formation; Meiotic synapsis; Regulation of endogenous retroelements by KRAB-ZFP proteins; Transcriptional regulation by small RNAs; Deposition of new CENPA-containing nucleosomes at the centromere; Negative Regulation of CDH1 Gene Transcription; Regulation of endogenous retroelements by Piwi-interacting RNAs (piRNAs); B-WICH complex positively regulates rRNA expression; Recruitment …	55	0	0.408	0.01	0	0	212.3	86.6	1.1	2.453	0.013	0	0	212.3	86.6	1.1	100	77.403	0	0	212.3	86.6	1.1
	Checked	Protein Group ID	# Proteins	# Unique Peptides	# Peptides	# PSMs	Group Description	Found in Sample: F1: Sample	Found in Sample: F3: Sample	Found in Sample: F5: Sample
	FALSE	153	6	1	2	2	[Master Protein] Histone H2AX OS=Homo sapiens OX=9606 GN=H2AX PE=1 SV=2	Peak Found	High	Peak Found
		Checked	Confidence	Annotated Sequence	Modifications	# Protein Groups	# Proteins	# PSMs	Master Protein Accessions	Positions in Master Proteins	Modifications in Master Proteins	# Missed Cleavages	Theo. MH+ [Da]	Abundance Ratio: (F3) / (F1)	Abundance Ratio: (F5) / (F1)	Abundance Ratio Variability [%]: (F3) / (F1)	Abundance Ratio Variability [%]: (F5) / (F1)	Abundances (Grouped): F1	Abundances (Grouped): F3	Abundances (Grouped): F5	Abundances (Grouped) CV [%]: F1	Abundances (Grouped) CV [%]: F3	Abundances (Grouped) CV [%]: F5	Quan Info	Found in Sample: F1: Sample	Found in Sample: F3: Sample	Found in Sample: F5: Sample	Confidence (by Search Engine): Mascot	q-Value (by Search Engine): Mascot	PEP (by Search Engine): Mascot	SVM Score (by Search Engine): Mascot	Ions Score (by Search Engine): Mascot	PEP	q-Value	Confidence (by Search Engine): Mascot	q-Value (by Search Engine): Mascot	PEP (by Search Engine): Mascot	SVM Score (by Search Engine): Mascot	Ions Score (by Search Engine): Mascot	PEP	q-Value	Confidence (by Search Engine): Mascot	q-Value (by Search Engine): Mascot	PEP (by Search Engine): Mascot	SVM Score (by Search Engine): Mascot	Ions Score (by Search Engine): Mascot	PEP	q-Value	Top Apex RT [min]
		FALSE	High	[R].HLQLAIR.[NG]		3	24	1	P0C0S5; A0A0U1RRH7; P16104	P0C0S5 [86-92]; A0A0U1RRH7 [83-89]; P16104 [83-89]		0	850.526	0.459	0.365	0	0	164.5	75.5	60				Shared	High	Peak Found	Peak Found	High	0.00290698	0.0724047	0.037279	19	0.146296	0.00542005	High	0.00290698	0.0724047	0.037279	19	0.146296	0.00542005	High	0.00290698	0.0724047	0.037279	19	0.146296	0.00542005	33.02
		FALSE	High	[K].LLGGVTIAQGGVLPNIQAVLLPK.[K]		1	3	1	P16104	P16104 [97-119]		0	2271.38	0.408	0.01	0	0	212.3	86.6	1.1					Peak Found	High	Peak Found	High	0.00290698	0.0406474	0.171638	5	0.093816	0.00542005	High	0.00290698	0.0406474	0.171638	5	0.093816	0.00542005	High	0.00290698	0.0406474	0.171638	5	0.093816	0.00542005	69.2
FALSE	High	Master Protein	O95372	Acyl-protein thioesterase 2 OS=Homo sapiens OX=9606 GN=LYPLA2 PE=1 SV=1	0	1.79	16	1	2	1	231	24.7	7.23	0	1	cell organization and biogenesis;protein metabolism;other metabolic processes;developmental processes	cytosol;ER/Golgi;nucleus;other cell component	other molecular function	Pf02230	11313	ENSG00000011009	LYPLA2	hsa:11313; O95372; Q7Z4Z2		L1CAM interactions	1	0
	Checked	Protein Group ID	# Proteins	# Unique Peptides	# Peptides	# PSMs	Group Description	Found in Sample: F1: Sample	Found in Sample: F3: Sample	Found in Sample: F5: Sample
	FALSE	214	4	1	1	2	[Master Protein] Acyl-protein thioesterase 2 OS=Homo sapiens OX=9606 GN=LYPLA2 PE=1 SV=1	n/a	n/a	High
		Checked	Confidence	Annotated Sequence	Modifications	# Protein Groups	# Proteins	# PSMs	Master Protein Accessions	Positions in Master Proteins	Modifications in Master Proteins	# Missed Cleavages	Theo. MH+ [Da]	Abundance Ratio: (F3) / (F1)	Abundance Ratio: (F5) / (F1)	Abundance Ratio Variability [%]: (F3) / (F1)	Abundance Ratio Variability [%]: (F5) / (F1)	Abundances (Grouped): F1	Abundances (Grouped): F3	Abundances (Grouped): F5	Abundances (Grouped) CV [%]: F1	Abundances (Grouped) CV [%]: F3	Abundances (Grouped) CV [%]: F5	Quan Info	Found in Sample: F1: Sample	Found in Sample: F3: Sample	Found in Sample: F5: Sample	Confidence (by Search Engine): Mascot	q-Value (by Search Engine): Mascot	PEP (by Search Engine): Mascot	SVM Score (by Search Engine): Mascot	Ions Score (by Search Engine): Mascot	PEP	q-Value	Confidence (by Search Engine): Mascot	q-Value (by Search Engine): Mascot	PEP (by Search Engine): Mascot	SVM Score (by Search Engine): Mascot	Ions Score (by Search Engine): Mascot	PEP	q-Value	Confidence (by Search Engine): Mascot	q-Value (by Search Engine): Mascot	PEP (by Search Engine): Mascot	SVM Score (by Search Engine): Mascot	Ions Score (by Search Engine): Mascot	PEP	q-Value	Top Apex RT [min]
		FALSE	High	[R].IVLGGFSQGGALSLYTALTCPHPLAGIVALSCWLPLHR.[A]	1xDeamidated [Q8]; 2xCarbamidomethyl [C20; C32]	1	4	2	O95372	O95372 [116-153]		0	4047.13											Not Reliable	n/a	n/a	High	High	0.00185529	0.00433893	0.682468	10	0.0162264	0.003367	High	0.00185529	0.00433893	0.682468	10	0.0162264	0.003367	High	0.00185529	0.00433893	0.682468	10	0.0162264	0.003367
FALSE	High	Master Protein	B4DR36	Proline-, glutamic acid- and leucine-rich protein 1 OS=Homo sapiens OX=9606 PE=2 SV=1	0	1.747	1	1	1	1	1180	124.8	4.41	24	1		nucleus;other cell component									0	0	100	100				73.6	126.4	0.01	1.717		0		73.6	126.4	0.01	0.582		0		73.6	126.4
	Checked	Protein Group ID	# Proteins	# Unique Peptides	# Peptides	# PSMs	Group Description	Found in Sample: F1: Sample	Found in Sample: F3: Sample	Found in Sample: F5: Sample
	FALSE	185	6	1	1	1	[Master Protein] Proline-, glutamic acid- and leucine-rich protein 1 OS=Homo sapiens OX=9606 PE=2 SV=1	n/a	Peak Found	High
		Checked	Confidence	Annotated Sequence	Modifications	# Protein Groups	# Proteins	# PSMs	Master Protein Accessions	Positions in Master Proteins	Modifications in Master Proteins	# Missed Cleavages	Theo. MH+ [Da]	Abundance Ratio: (F3) / (F1)	Abundance Ratio: (F5) / (F1)	Abundance Ratio Variability [%]: (F3) / (F1)	Abundance Ratio Variability [%]: (F5) / (F1)	Abundances (Grouped): F1	Abundances (Grouped): F3	Abundances (Grouped): F5	Abundances (Grouped) CV [%]: F1	Abundances (Grouped) CV [%]: F3	Abundances (Grouped) CV [%]: F5	Quan Info	Found in Sample: F1: Sample	Found in Sample: F3: Sample	Found in Sample: F5: Sample	Confidence (by Search Engine): Mascot	q-Value (by Search Engine): Mascot	PEP (by Search Engine): Mascot	SVM Score (by Search Engine): Mascot	Ions Score (by Search Engine): Mascot	PEP	q-Value	Confidence (by Search Engine): Mascot	q-Value (by Search Engine): Mascot	PEP (by Search Engine): Mascot	SVM Score (by Search Engine): Mascot	Ions Score (by Search Engine): Mascot	PEP	q-Value	Confidence (by Search Engine): Mascot	q-Value (by Search Engine): Mascot	PEP (by Search Engine): Mascot	SVM Score (by Search Engine): Mascot	Ions Score (by Search Engine): Mascot	PEP	q-Value	Top Apex RT [min]
		FALSE	High	[R].ELYCLLLALLLAPSPR.[C]	1xCarbamidomethyl [C4]	1	6	1	B4DR36	B4DR36 [628-643]		0	1842.06	100	100				73.6	126.4					n/a	Peak Found	High	High	0.00185529	0.00490956	0.654376	24	0.0178881	0.003367	High	0.00185529	0.00490956	0.654376	24	0.0178881	0.003367	High	0.00185529	0.00490956	0.654376	24	0.0178881	0.003367	88.24
FALSE	High	Master Protein	A0A7I2YQC0	Nucleophosmin OS=Homo sapiens OX=9606 GN=NPM1 PE=1 SV=1	0	1.735	9	1	2	1	323	35.7	4.82	49	1	other biological processes	nucleus;other cell component	nucleic acid binding activity;other molecular function	Pf03066, Pf16276		ENSG00000181163	NPM1	A0A7I2YQC0			0	0	0.488	0.01	0		134.4	65.6		2.049	0.01	0		134.4	65.6		100	100			134.4	65.6
	Checked	Protein Group ID	# Proteins	# Unique Peptides	# Peptides	# PSMs	Group Description	Found in Sample: F1: Sample	Found in Sample: F3: Sample	Found in Sample: F5: Sample
	FALSE	65	12	1	1	2	[Master Protein] Nucleophosmin OS=Homo sapiens OX=9606 GN=NPM1 PE=1 SV=1	High	High	n/a
		Checked	Confidence	Annotated Sequence	Modifications	# Protein Groups	# Proteins	# PSMs	Master Protein Accessions	Positions in Master Proteins	Modifications in Master Proteins	# Missed Cleavages	Theo. MH+ [Da]	Abundance Ratio: (F3) / (F1)	Abundance Ratio: (F5) / (F1)	Abundance Ratio Variability [%]: (F3) / (F1)	Abundance Ratio Variability [%]: (F5) / (F1)	Abundances (Grouped): F1	Abundances (Grouped): F3	Abundances (Grouped): F5	Abundances (Grouped) CV [%]: F1	Abundances (Grouped) CV [%]: F3	Abundances (Grouped) CV [%]: F5	Quan Info	Found in Sample: F1: Sample	Found in Sample: F3: Sample	Found in Sample: F5: Sample	Confidence (by Search Engine): Mascot	q-Value (by Search Engine): Mascot	PEP (by Search Engine): Mascot	SVM Score (by Search Engine): Mascot	Ions Score (by Search Engine): Mascot	PEP	q-Value	Confidence (by Search Engine): Mascot	q-Value (by Search Engine): Mascot	PEP (by Search Engine): Mascot	SVM Score (by Search Engine): Mascot	Ions Score (by Search Engine): Mascot	PEP	q-Value	Confidence (by Search Engine): Mascot	q-Value (by Search Engine): Mascot	PEP (by Search Engine): Mascot	SVM Score (by Search Engine): Mascot	Ions Score (by Search Engine): Mascot	PEP	q-Value	Top Apex RT [min]
		FALSE	High	[R].TVSLGAGAKDELHIVEAEAMNYEGSPIK.[V]		1	12	2	A0A7I2YQC0	A0A7I2YQC0 [46-73]		1	2929.46	0.488	0.01	0		134.4	65.6						High	High	n/a	High	0.00185529	0.00508435	0.646422	35	0.0183886	0.003367	High	0.00185529	0.00508435	0.646422	35	0.0183886	0.003367	High	0.00185529	0.00508435	0.646422	35	0.0183886	0.003367	60.36
FALSE	High	Master Protein	P09211	Glutathione S-transferase P OS=Homo sapiens OX=9606 GN=GSTP1 PE=1 SV=2	0	1.725	5	1	1	1	210	23.3	5.64	33	1	cell cycle OR cell proliferation;other metabolic processes;stress response;developmental processes;other biological processes	non-structural extracellular;cytosol;mitochondrion;nucleus;other cell component	enzyme regulator activity;other molecular function	Pf02798, Pf14497	2950	ENSG00000084207	GSTP1	hsa:2950; O00460; P09211; Q15690; Q5TZY3	Nuclear receptors meta-pathway; NRF2 pathway; Photodynamic therapy-induced NFE2L2 (NRF2) survival signaling; Exercise-induced circadian regulation; Omega-6-fatty acids in senescence; Omega-3-fatty acids in senescence; Arachidonate epoxygenase / epoxide hydrolase; Metapathway biotransformation Phase I and II	Neutrophil degranulation; Paracetamol ADME; Detoxification of Reactive Oxygen Species; Glutathione conjugation	12	0	0.306	1.017	0	0	129.2	39.5	131.3	3.268	3.323	0	0	129.2	39.5	131.3	0.984	0.301	0	0	129.2	39.5	131.3
	Checked	Protein Group ID	# Proteins	# Unique Peptides	# Peptides	# PSMs	Group Description	Found in Sample: F1: Sample	Found in Sample: F3: Sample	Found in Sample: F5: Sample
	FALSE	169	4	1	1	1	[Master Protein] Glutathione S-transferase P OS=Homo sapiens OX=9606 GN=GSTP1 PE=1 SV=2	Peak Found	Peak Found	High
[truncated: 392 more rows]
[truncated: 9 more columns]
