# Supplementary material for: Pseudovirus-mediated proximity labeling identifies candidate host cell membrane proteins involved in viral attachment
Source: J Virol. 2026 Apr 29;100(5):e00507-26. doi: 10.1128/jvi.00507-26 (PMC13185619; doi:10.1128/jvi.00507-26)
Supplement: Table S2 — Proteins labeled with Biotin-tyramide; first experiment. [file jvi.00507-26-s0003.xlsx]

## Sheet: Sheet1
Table S2 Proteins labeled with Biotin-tyramide; first experiment
Checked	Protein FDR Confidence: Combined	Master	Accession	Description	Exp. q-value: Combined	Sum PEP Score	Coverage [%]	# Peptides	# PSMs	# Unique Peptides	# AAs	MW [kDa]	calc. pI	Score Mascot: Mascot	# Peptides (by Search Engine): Mascot	Biological Process	Cellular Component	Molecular Function	Pfam IDs	Entrez Gene ID	Ensembl Gene ID	Gene Symbol	Gene ID	WikiPathways	Reactome Pathways	# Protein Pathway Groups	# Razor Peptides	Abundance Ratio: Inf-HRP/ Inf-GFP	Abundance Ratio: VSVG-HRP/ Inf-GFP	Abundance Ratio Variability [%]: (F3) / (F1)	Abundance Ratio Variability [%]: (F5) / (F1)	Abundances (Grouped): F1	Abundances (Grouped): F3	Abundances (Grouped): F5	Abundance Ratio: Inf-GFP/ Inf-HRP	Abundance Ratio:VSVG-HRP/ Inf-HRP	Abundance Ratio Variability [%]: (F1) / (F3)	Abundance Ratio Variability [%]: (F5) / (F3)	Abundances (Grouped): F1	Abundances (Grouped): F3	Abundances (Grouped): F5	Abundance Ratio: Inf-GFP/ VSVG-HRP	Abundance Ratio: Inf-HRP / VSVG-HRP	Abundance Ratio Variability [%]: (F1) / (F5)	Abundance Ratio Variability [%]: (F3) / (F5)	Abundances (Grouped): F1	Abundances (Grouped): F3	Abundances (Grouped): F5	Abundances (Grouped) CV [%]: F1
FALSE	High	Master Protein	B2RA03	cDNA, FLJ94640, highly similar to Homo sapiens keratin 18 (KRT18), mRNA OS=Homo sapiens OX=9606 PE=1 SV=1	0	11.946	19	5	18	5	430	48	5.38	125	5		cytosol;cytoskeleton	other molecular function								0	0	0.387	0.845	60.81	68.04	127.2	66.4	106.4	2.582	1.015	60.81	25.36	127.2	66.4	106.4	1.183	0.985	68.04	25.36	127.2	66.4	106.4
FALSE	High	Master Protein	Q9HCB6	Spondin-1 OS=Homo sapiens OX=9606 GN=SPON1 PE=1 SV=2	0	1.294	1	1	1	1	807	90.9	6.11	13	1	cell adhesion;protein metabolism;other metabolic processes;other biological processes	extracellular matrix;ER/Golgi	extracellular structural activity;other molecular function	Pf00090, Pf02014, Pf06468, Pf19028	10418	ENSG00000262655	SPON1	A8K6W5; hsa:10418; O94862; Q8NCD7; Q8WUR5; Q9HCB6	IL18 signaling	Defective B3GALTL causes PpS; O-glycosylation of TSR domain-containing proteins	3	0
FALSE	High	Master Protein	Q9UHN6	Cell surface hyaluronidase CEMIP2 OS=Homo sapiens OX=9606 GN=CEMIP2 PE=1 SV=1	0	2.23	1	1	2	1	1383	154.3	8.15	17	1	other metabolic processes;developmental processes;other biological processes	plasma membrane;other membranes;cytosol;nucleus;other cell component	other molecular function	Pf10162, Pf15711, Pf24605, Pf24606	23670	ENSG00000135048	CEMIP2	A6H8W9; B2RTQ6; hsa:23670; Q5T838; Q5T839; Q5T840; Q5T841; Q8NBP6; Q9P2D5; Q9UHN6			0	0	100	100				109.4	90.6	0.01	0.828		0		109.4	90.6	0.01	1.208		0		109.4	90.6
FALSE	High	Master Protein	P78310	Coxsackievirus and adenovirus receptor OS=Homo sapiens OX=9606 GN=CXADR PE=1 SV=1	0	1.629	3	1	8	1	365	40	7.56	46	1	cell adhesion;cell organization and biogenesis;stress response;transport;developmental processes;other biological processes	non-structural extracellular;plasma membrane;other membranes;nucleus;other cell component	signal transduction activity or receptor binding;other molecular function	Pf07686, Pf13927	1525	ENSG00000154639	CXADR	B2R8V8; B7WPI3; D3YHP0; hsa:1525; O00694; P78310; Q8WWT6; Q8WWT7; Q8WWT8; Q9UKV4	Acute viral myocarditis; 15q11q13 copy number variation	Cell surface interactions at the vascular wall; Immunoregulatory interactions between a Lymphoid and a non-Lymphoid cell	4	0	100	100				151.6	48.4	0.01	0.319		0		151.6	48.4	0.01	3.134		0		151.6	48.4
FALSE	High	Master Protein	P16070	CD44 antigen OS=Homo sapiens OX=9606 GN=CD44 PE=1 SV=3	0	1.557	2	1	1	1	742	81.5	5.33	13	1	cell adhesion;other metabolic processes;stress response;developmental processes;signal transduction;other biological processes	plasma membrane;other membranes;cytosol;ER/Golgi;other cell component	other molecular function	Pf00193	960	ENSG00000026508	CD44	A5YRN9; B6EAT9; D3DR12; D3DR13; hsa:960; O95370; P16070; P22511; Q04858; Q13419; Q13957; Q13958; Q13959; Q13960; Q13961; Q13967; Q13968; Q13980; Q15861; Q16064; Q16065; Q16066; Q16208; Q16522; Q86T72; Q86Z27; Q8N694; Q92493; Q96J24; Q9H5A5; Q9UC28; Q9UC29; Q9UC30; Q9UCB0; Q9UJ36	Hepatitis C and hepatocellular carcinoma; Wnt signaling and pluripotency; Hippo-Merlin signaling dysregulation; Gastrin signaling; Pleural mesothelioma; CCL18 signaling; Integrative Analysis of Treg-Glial Interactions ; Senescence and autophagy in cancer	Cell surface interactions at the vascular wall; Degradation of the extracellular matrix; Integrin cell surface interactions; Neutrophil degranulation; Interferon gamma signaling; Developmental Lineage of Mammary Stem Cells; Hyaluronan degradation; Developmental Lineage of Mammary Gland Luminal Epithelial Cells; Developmental Lineage of Mammary Gland Myoepithelial Cells	18	0	100	100				117.8	82.2	0.01	0.698		0		117.8	82.2	0.01	1.432		0		117.8	82.2
FALSE	High	Master Protein	A5YM53	Integrin alpha-V OS=Homo sapiens OX=9606 GN=ITGAV PE=2 SV=1	0.001	0.82	1	1	4	1	1048	116	5.74	16	1	cell adhesion;transport;developmental processes;signal transduction;other biological processes	plasma membrane;other membranes;other cell component	signal transduction activity or receptor binding;other molecular function				ITGAV	A5YM53			0	0	100	100				133.4	66.6	0.01	0.5		0		133.4	66.6	0.01	2.002		0		133.4	66.6
FALSE	High	Master Protein	Q6YHK3	CD109 antigen OS=Homo sapiens OX=9606 GN=CD109 PE=1 SV=2	0	3.84	3	3	6	3	1445	161.6	5.85	83	3	cell cycle OR cell proliferation;other biological processes	non-structural extracellular;plasma membrane;other membranes;cytosol	enzyme regulator activity	Pf00207, Pf01835, Pf07677, Pf07678, Pf07703, Pf17791	135228	ENSG00000156535	CD109	A5YKK4; B2R948; B3KW25; hsa:135228; Q0P6K7; Q5SYA8; Q5XUM7; Q5XUM9; Q6MZI7; Q6YHK3; Q8N3A7; Q8N915; Q8TDJ2; Q8TDJ3		Post-translational modification: synthesis of GPI-anchored proteins; Platelet degranulation	2	0	0.834	1.094	0	0	40.1	180.6	79.3	1.199	0.654	0	111.63	40.1	180.6	79.3	0.914	1.529	0	111.63	40.1	180.6	79.3
FALSE	High	Master Protein	Q59ER8	Leucine-rich repeat-containing G-protein coupled receptor 4 (Fragment) OS=Homo sapiens OX=9606 PE=2 SV=1	0.001	0.801	1	1	1	1	1032	112.5	7.18	0	1	signal transduction;other biological processes	plasma membrane;other membranes	other molecular function								0	0	100	100				151.9	48.1	0.01	0.317		0		151.9	48.1	0.01	3.158		0		151.9	48.1
FALSE	High	Master Protein	A8K6Q6	CD276 antigen OS=Homo sapiens OX=9606 PE=2 SV=1	0.001	0.847	3	1	1	1	534	57.3	4.91	0	1	other biological processes	other membranes									0	0	100	100				148.3	51.7	0.01	0.349		0		148.3	51.7	0.01	2.869		0		148.3	51.7
FALSE	High	Master Protein	O14786	Neuropilin-1 OS=Homo sapiens OX=9606 GN=NRP1 PE=1 SV=3	0	2.307	4	2	3	2	923	103.1	5.88	0	2	cell-cell signaling;cell organization and biogenesis;stress response;developmental processes;signal transduction;other biological processes	plasma membrane;other membranes;cytosol;cytoskeleton;mitochondrion;other cytoplasmic organelle;other cell component	enzyme regulator activity;kinase activity;other molecular function	Pf00431, Pf00629, Pf00754, Pf11980	8829	ENSG00000099250	NRP1	B0LPG9; hsa:8829; O14786; O60461; Q5T7F1; Q5T7F2; Q5T7F3; Q86T59; Q96I90; Q96IH5	Angiogenesis overview; miR-targeted genes in lymphocytes; miR-targeted genes in muscle cell; miR-targeted genes in squamous cell; SARS-CoV-2 altering angiogenesis via NRP1; NRP1-triggered signaling in pancreatic cancer ; Cell interactions in pancreatic cancer microenvironment; Axon guidance	Attachment and Entry; CHL1 interactions; CRMPs in Sema3A signaling; Neurophilin interactions with VEGF and VEGFR; Signaling by ROBO receptors; Sema3A PAK dependent Axon repulsion; SEMA3A-Plexin repulsion signaling by inhibiting Integrin adhesion; Signal transduction by L1	16	0	100	100				164.1	35.9	0.01	0.322		0		164.1	35.9	0.01	3.108		0		164.1	35.9
FALSE	High	Master Protein	Q9UNN8	Endothelial protein C receptor OS=Homo sapiens OX=9606 GN=PROCR PE=1 SV=1	0	3.314	4	1	5	1	238	26.7	7.18	68	1	stress response;other biological processes	non-structural extracellular;plasma membrane;other membranes;cytoskeleton;other cell component	other molecular function	Pf16497	10544	ENSG00000101000	PROCR	B2RC04; hsa:10544; Q14218; Q6IB56; Q96CB3; Q9ULX1; Q9UNN8		Cell surface interactions at the vascular wall; Common Pathway of Fibrin Clot Formation	2	0	100	100				120.3	79.7	0.01	0.985		75.49		120.3	79.7	0.01	1.015		75.49		120.3	79.7
FALSE	High	Master Protein	Q96PD2	Discoidin, CUB and LCCL domain-containing protein 2 OS=Homo sapiens OX=9606 GN=DCBLD2 PE=1 SV=1	0	1.31	3	1	1	1	775	85	7.17	39	1	stress response;signal transduction;other biological processes	plasma membrane;other membranes;other cell component	other molecular function	Pf00431, Pf00754, Pf03815	131566	ENSG00000057019	DCBLD2	B7WNL1; D3DN41; hsa:131566; Q8N6M4; Q8TDX2; Q96PD2			0	0
FALSE	High	Master Protein	C9JPK5	Integrin beta OS=Homo sapiens OX=9606 GN=ITGB1 PE=1 SV=2	0	4.098	7	2	15	2	809	90	5.59	14	2	cell adhesion;developmental processes;signal transduction;other biological processes	plasma membrane;other membranes;other cytoplasmic organelle;other cell component	other molecular function	Pf00362, Pf07965, Pf07974, Pf08725, Pf17205, Pf18372, Pf23105		ENSG00000150093	ITGB1	C9JPK5	Neural crest differentiation; Primary focal segmental glomerulosclerosis (FSGS); Mammary gland development: embryonic development - stage 1 of 4; RAC1/PAK1/p38/MMP2 pathway; Factors and pathways affecting insulin-like growth factor (IGF1)-Akt signaling; Focal adhesion: PI3K-Akt-mTOR-signaling; PI3K-Akt signaling; Ebola virus infection in host; Mechanoregulation and pathology of YAP/TAZ via Hippo …		17	0	100	100				92.1	107.9	0.01	0.964		141.99		92.1	107.9	0.01	1.037		141.99		92.1	107.9
FALSE	High	Master Protein	Q96S97	Myeloid-associated differentiation marker OS=Homo sapiens OX=9606 GN=MYADM PE=1 SV=2	0	2.995	3	1	10	1	322	35.3	8.15	103	1	cell organization and biogenesis;signal transduction;other biological processes	plasma membrane;other membranes;cytoskeleton;other cell component		Pf01284	91663	ENSG00000179820	MYADM	B2RE58; hsa:91663; Q542Z1; Q7Z507; Q8N9R4; Q96CS6; Q96S97; Q96SK9			0	0	100	100				111.9	88.1	0.01	0.787		0		111.9	88.1	0.01	1.271		0		111.9	88.1
FALSE	High	Master Protein	O75942	Major prion protein OS=Homo sapiens OX=9606 GN=PRNP PE=3 SV=2	0.001	0.898	3	1	2	1	285	30.7	9	31	1	cell organization and biogenesis	plasma membrane;other membranes;ER/Golgi	other molecular function				PRNP	O75942			0	0	100	100				147.3	52.7	0.01	0.357		0		147.3	52.7	0.01	2.797		0		147.3	52.7
FALSE	High	Master Protein	Q13740	CD166 antigen OS=Homo sapiens OX=9606 GN=ALCAM PE=1 SV=2	0	7.925	10	3	48	3	583	65.1	6.25	100	3	cell adhesion;cell organization and biogenesis;developmental processes;signal transduction;other biological processes	plasma membrane;other membranes;other cell component	signal transduction activity or receptor binding;other molecular function	Pf08205, Pf13927	214	ENSG00000170017	ALCAM	B2RNS3; B4DTU0; hsa:214; O60892; Q13740; Q1HGM8; Q1HGM9; Q6PEY4; Q6ZS95		L1CAM interactions	1	0	100	100				121.3	78.7	0.01	0.545		122.82		121.3	78.7	0.01	1.835		122.82		121.3	78.7
FALSE	High	Master Protein	A0A068W6H0	Basal cell adhesion molecule OS=Homo sapiens OX=9606 GN=BCAM PE=4 SV=1	0.001	1.026	2	1	1	1	628	67.4	5.9	21	1	cell adhesion	plasma membrane;other membranes;other cell component	other molecular function				BCAM	A0A068W6H0			0	0	100					100		0.01	0.01				100			100				100
FALSE	High	Master Protein	Q14126	Desmoglein-2 OS=Homo sapiens OX=9606 GN=DSG2 PE=1 SV=2	0	4.091	2	2	3	2	1118	122.2	5.24	42	2	cell adhesion;cell cycle OR cell proliferation;cell organization and biogenesis;developmental processes;other biological processes	plasma membrane;other membranes;other cell component	other molecular function	Pf00028	1829	ENSG00000046604	DSG2	hsa:1829; Q14126; Q4KKU6	miR-targeted genes in muscle cell; Arrhythmogenic right ventricular cardiomyopathy; GDNF signaling	RHOG GTPase cycle; RAC2 GTPase cycle; RAC3 GTPase cycle; Formation of the cornified envelope; Apoptotic cleavage of cell adhesion proteins	9	0	100	100				127.6	72.4	0.01	0.435		102.39		127.6	72.4	0.01	2.297		102.39		127.6	72.4
FALSE	High	Master Protein	P18084	Integrin beta-5 OS=Homo sapiens OX=9606 GN=ITGB5 PE=1 SV=1	0	7.638	4	3	10	3	799	88	6.06	341	3	cell adhesion;cell organization and biogenesis;stress response;developmental processes;signal transduction;other biological processes	plasma membrane;other membranes;other cell component	signal transduction activity or receptor binding;other molecular function	Pf00362, Pf07965, Pf08725, Pf17205, Pf18372, Pf23105	3693	ENSG00000082781	ITGB5	B0LPF8; B2RD70; hsa:3693; P18084	Integrin-mediated cell adhesion; Arrhythmogenic right ventricular cardiomyopathy; miRNA targets in ECM and membrane receptors; Focal adhesion; VEGFA-VEGFR2 signaling; Focal adhesion: PI3K-Akt-mTOR-signaling; PI3K-Akt signaling; Mechanoregulation and pathology of YAP/TAZ via Hippo and non-Hippo mechanisms	Integrin cell surface interactions; ECM proteoglycans; Syndecan interactions; Molecules associated with elastic fibres; TGF-beta receptor signaling activates SMADs; Smooth Muscle Contraction; Cross-presentation of particulate exogenous antigens (phagosomes)	15	0	0.351	0.82	0	0	43.4	181.3	75.3	2.847	0.242	0	6.16	43.4	181.3	75.3	1.22	4.126	0	6.16	43.4	181.3	75.3
FALSE	High	Master Protein	B4DUF2	cDNA FLJ50227, moderately similar to Complement decay-accelerating factor OS=Homo sapiens OX=9606 PE=2 SV=1	0	4.535	4	1	8	1	480	50.9	8.44	31	1	stress response;other biological processes	plasma membrane;other membranes;other cell component									0	0	100	100				169.9	30.1	0.01	0.177		2.01		169.9	30.1	0.01	5.645		2.01		169.9	30.1
FALSE	High	Master Protein	Q8TCZ2	CD99 antigen-like protein 2 OS=Homo sapiens OX=9606 GN=CD99L2 PE=1 SV=1	0	2.644	6	1	5	1	262	28	5.14	40	1	cell adhesion;other biological processes	non-structural extracellular;plasma membrane;other membranes;other cell component		Pf12301	83692	ENSG00000102181	CD99L2	A8K2D5; A8K5R0; B3KWG2; B4DDL7; E7EMK5; E9PD27; hsa:83692; Q8TAW2; Q8TCZ0; Q8TCZ1; Q8TCZ2; Q9BQG9		Cell surface interactions at the vascular wall	1	0	100	100				150.5	49.5	0.01	0.329		0		150.5	49.5	0.01	3.039		0		150.5	49.5
FALSE	High	Master Protein	Q9NZU0	Leucine-rich repeat transmembrane protein FLRT3 OS=Homo sapiens OX=9606 GN=FLRT3 PE=1 SV=1	0	3.126	5	2	2	2	649	73	7.64	30	2	cell adhesion;cell organization and biogenesis;stress response;developmental processes;signal transduction;other biological processes	non-structural extracellular;extracellular matrix;plasma membrane;other membranes;cytosol;ER/Golgi;other cell component	signal transduction activity or receptor binding;other molecular function	Pf13855	23767	ENSG00000125848	FLRT3	D3DW20; hsa:23767; Q542Z9; Q96K39; Q96K42; Q96KB1; Q9NZU0; Q9P259		Signaling by ROBO receptors; Downstream signaling of activated FGFR1	2	0	100	100				137.4	62.6	0.01	0.69		0		137.4	62.6	0.01	1.449		0		137.4	62.6
FALSE	High	Master Protein	A0A8V8TLM6	Transferrin receptor protein 1 OS=Homo sapiens OX=9606 GN=TFRC PE=1 SV=1	0	4.558	7	3	4	3	795	88.6	6.57	34	3	transport;other biological processes	plasma membrane;other membranes;other cell component	other molecular function	Pf02225, Pf04253, Pf04389		ENSG00000072274	TFRC	A0A8V8TLM6	Iron metabolism in placenta; Ferroptosis; 3q29 copy number variation syndrome; Iron metabolism disorders		4	0		0.469		0	18.7	159.2	122.1		0.626		32.66	18.7	159.2	122.1	2.131	1.598	0	32.66	18.7	159.2	122.1
FALSE	High	Master Protein	Q12860	Contactin-1 OS=Homo sapiens OX=9606 GN=CNTN1 PE=1 SV=1	0	7.156	7	5	9	5	1018	113.2	5.9	64	5	cell adhesion;cell organization and biogenesis;other metabolic processes;developmental processes;signal transduction;other biological processes	plasma membrane;other membranes;other cell component	other molecular function	Pf00041, Pf00047, Pf07679, Pf13927	1272	ENSG00000018236	CNTN1	A8K0H9; A8K0Y3; hsa:1272; Q12860; Q12861; Q14030; Q7M4P0; Q8N466	Oligodendrocyte development	Activated NOTCH1 Transmits Signal to the Nucleus; NOTCH2 Activation and Transmission of Signal to the Nucleus; Neurofascin interactions	5	0	100	100				150.9	49.1	0.01	0.471		99.48		150.9	49.1	0.01	2.123		99.48		150.9	49.1
FALSE	High	Master Protein	O00264	Membrane-associated progesterone receptor component 1 OS=Homo sapiens OX=9606 GN=PGRMC1 PE=1 SV=3	0	1.231	7	1	2	1	195	21.7	4.7	0	1	cell organization and biogenesis;other metabolic processes;developmental processes;other biological processes	non-structural extracellular;plasma membrane;other membranes;mitochondrion;ER/Golgi;other cell component	other molecular function	Pf00173	10857	ENSG00000101856	PGRMC1	B7Z1L3; hsa:10857; O00264; Q9UGJ9	miR-targeted genes in lymphocytes; miR-targeted genes in muscle cell; Primary ovarian insufficiency	Neutrophil degranulation	4	0	1.247	1.177	0	0	87.6	109.3	103.1	0.802	0.944	0	0	87.6	109.3	103.1	0.85	1.06	0	0	87.6	109.3	103.1
FALSE	High	Master Protein	P15529	Membrane cofactor protein OS=Homo sapiens OX=9606 GN=CD46 PE=1 SV=3	0.001	0.901	2	1	1	1	392	43.7	6.74	26	1	stress response;other biological processes	non-structural extracellular;plasma membrane;other membranes;other cell component	other molecular function	Pf00084	4179	ENSG00000117335	CD46	A0T1T0; A0T1T1; A0T1T2; hsa:4179; P15529; Q15429; Q53GV9; Q5HY94; Q5VWS6; Q5VWS7; Q5VWS8; Q5VWS9; Q5VWT0; Q5VWT1; Q5VWT2; Q6N0A1; Q7Z3R5; Q9NNW2; Q9NNW3; Q9NNW4; Q9UCJ4	Complement system; Dengue-2 interactions with complement and coagulation cascades; Measles virus infection; Complement system in neuronal development and plasticity; Complement and coagulation cascades	Regulation of Complement cascade	6	0	100	100				161.2	38.8	0.01	0.241		0		161.2	38.8	0.01	4.15		0		161.2	38.8
[truncated: 9 more columns]
