# Supplementary material for: Pseudovirus-mediated proximity labeling identifies candidate host cell membrane proteins involved in viral attachment
Source: J Virol. 2026 Apr 29;100(5):e00507-26. doi: 10.1128/jvi.00507-26 (PMC13185619; doi:10.1128/jvi.00507-26)
Supplement: Table S3 — Raw data of MS analysis using Inf-GFP, Inf-HRP, and VSVG-HRP viruses; second experiment. [file jvi.00507-26-s0004.xlsx]

## Sheet: Proteins
Table S3 Raw data of MS analysis using Inf-GFP, Inf-HRP, and VSVG-HRP viruses; second experiment
Checked	Protein FDR Confidence: Combined	Master	Accession	Description	Exp. q-value: Combined	Sum PEP Score	Coverage [%]	# Peptides	# PSMs	# Unique Peptides	# AAs	MW [kDa]	calc. pI	Score Mascot: Mascot	# Peptides (by Search Engine): Mascot	Biological Process	Cellular Component	Molecular Function	Pfam IDs	Entrez Gene ID	Ensembl Gene ID	Gene Symbol	Gene ID	WikiPathways	Reactome Pathways	# Protein Pathway Groups	# Razor Peptides	Abundance Ratio: Inf-HRP/ Inf-GFP	Abundance Ratio: VSVG-HRP/ Inf-GFP	Abundance Ratio Variability [%]: (F2) / (F1)	Abundance Ratio Variability [%]: (F3) / (F1)	Abundances (Grouped): F1	Abundances (Grouped): F2	Abundances (Grouped): F3	Abundance Ratio: Inf-GFP/ Inf-HRP	Abundance Ratio:VSVG-HRP/ Inf-HRP	Abundance Ratio Variability [%]: (F1) / (F2)	Abundance Ratio Variability [%]: (F3) / (F2)	Abundances (Grouped): F1	Abundances (Grouped): F2	Abundances (Grouped): F3	Abundance Ratio: Inf-GFP/ VSVG-HRP	Abundance Ratio: Inf-HRP / VSVG-HRP	Abundance Ratio Variability [%]: (F1) / (F3)	Abundance Ratio Variability [%]: (F2) / (F3)	Abundances (Grouped): F1	Abundances (Grouped): F2	Abundances (Grouped): F3	Abundances (Grouped) CV [%]: F1
FALSE	High	Master Protein	B3KWQ3	cDNA FLJ43573 fis, clone RECTM2001691, highly similar to Actin, cytoplasmic 2 OS=Homo sapiens OX=9606 PE=2 SV=1	0	35.179	48	7	30	2	253	28.2	5.34	662	7		cytoskeleton;other cell component	other molecular function								0	5	0.868	0.72	86.18	13.88	87.4	137.3	75.3	1.152	1.352	86.18	123.83	87.4	137.3	75.3	1.389	0.74	13.88	123.83	87.4	137.3	75.3
	Checked	Protein Group ID	# Proteins	# Unique Peptides	# Peptides	# PSMs	Group Description	Found in Sample: F1: Sample	Found in Sample: F2: Sample	Found in Sample: F3: Sample
	FALSE	294	17	2	7	30	[Master Protein] cDNA FLJ43573 fis, clone RECTM2001691, highly similar to Actin, cytoplasmic 2 OS=Homo sapiens OX=9606 PE=2 SV=1	High	High	High
		Checked	Confidence	Annotated Sequence	Modifications	# Protein Groups	# Proteins	# PSMs	Master Protein Accessions	Positions in Master Proteins	Modifications in Master Proteins	# Missed Cleavages	Theo. MH+ [Da]	Abundance Ratio: (F2) / (F1)	Abundance Ratio: (F3) / (F1)	Abundance Ratio Variability [%]: (F2) / (F1)	Abundance Ratio Variability [%]: (F3) / (F1)	Abundances (Grouped): F1	Abundances (Grouped): F2	Abundances (Grouped): F3	Abundances (Grouped) CV [%]: F1	Abundances (Grouped) CV [%]: F2	Abundances (Grouped) CV [%]: F3	Quan Info	Found in Sample: F1: Sample	Found in Sample: F2: Sample	Found in Sample: F3: Sample	Confidence (by Search Engine): Mascot	q-Value (by Search Engine): Mascot	PEP (by Search Engine): Mascot	SVM Score (by Search Engine): Mascot	Ions Score (by Search Engine): Mascot	PEP	q-Value	Confidence (by Search Engine): Mascot	q-Value (by Search Engine): Mascot	PEP (by Search Engine): Mascot	SVM Score (by Search Engine): Mascot	Ions Score (by Search Engine): Mascot	PEP	q-Value	Confidence (by Search Engine): Mascot	q-Value (by Search Engine): Mascot	PEP (by Search Engine): Mascot	SVM Score (by Search Engine): Mascot	Ions Score (by Search Engine): Mascot	PEP	q-Value	Top Apex RT [min]
		FALSE	High	[R].GYSFTTTAER.[E]		2	21	1	V9HVZ7; B3KWQ3	V9HVZ7 [45-54]; B3KWQ3 [75-84]		0	1132.53	0.301	0.691	0	0	150.6	45.4	104.1				Shared	High	Peak Found	Peak Found	High	0.00202224	0.0501341	0.18198	17	0.0936523	0.00399202	High	0.00202224	0.0501341	0.18198	17	0.0936523	0.00399202	High	0.00202224	0.0501341	0.18198	17	0.0936523	0.00399202	35.31
		FALSE	High	[KR].SYELPDGQVITIGNER.[F]		5	52	1	V9HVZ7; B3KUD3; Q562R1; B3KW67; B3KWQ3	V9HVZ7 [87-102]; B3KUD3 [206-221]; Q562R1 [240-255]; B3KW67 [240-255]; B3KWQ3 [117-132]		0	1790.89											No Quan Values	n/a	High	n/a	High	0.00202224	0.0519772	0.173823	11	0.0966357	0.00399202	High	0.00202224	0.0519772	0.173823	11	0.0966357	0.00399202	High	0.00202224	0.0519772	0.173823	11	0.0966357	0.00399202
		FALSE	High	[KR].YSVWIGGSILASLSTFQQMWISK.[Q]		2	30	3	Q562R1; B3KWQ3	Q562R1 [338-360]; B3KWQ3 [215-237]		0	2602.34	1.085	16.999	0	0	15.7	17.1	267.2				Shared	Peak Found	High	High	High	0.00114286	0.0102551	0.534803	11	0.0231411	0.00221239	High	0.00114286	0.0102551	0.534803	11	0.0231411	0.00221239	High	0.00114286	0.0102551	0.534803	11	0.0231411	0.00221239	91.83
		FALSE	High	[KR].YSVWIGGSILASLSTFQQMWISK.[Q]	1xOxidation [M19]	2	30	4	Q562R1; B3KWQ3	Q562R1 [338-360]; B3KWQ3 [215-237]		0	2618.33	0.877	0.699	0	0	116.5	102.1	81.4				Shared	High	High	High	High	0.00114286	0.000120328	1.51157	39	0.000437467	0.00221239	High	0.00114286	0.000120328	1.51157	39	0.000437467	0.00221239	High	0.00114286	0.000120328	1.51157	39	0.000437467	0.00221239	88.9
		FALSE	High	[KR].YSVWIGGSILASLSTFQQMWISK.[Q]	1xDeamidated [Q]; 1xOxidation [M19]	2	30	3	Q562R1; B3KWQ3	Q562R1 [338-360]; B3KWQ3 [215-237]		0	2619.32											Not Reliable	High	High	n/a	High	0.00114286	0.0204395	0.382384	23	0.0426361	0.00221239	High	0.00114286	0.0204395	0.382384	23	0.0426361	0.00221239	High	0.00114286	0.0204395	0.382384	23	0.0426361	0.00221239
		FALSE	High	[M].FETFNTPAMYVAIQAVLSLYASGR.[T]		1	2	3	B3KWQ3	B3KWQ3 [2-25]		0	2649.34	0.092	0.742	0	0	163.5	15.1	121.3					High	Peak Found	High	High	0.00114286	3.38114e-06	2.2958	90	1.79597e-05	0.00221239	High	0.00114286	3.38114e-06	2.2958	90	1.79597e-05	0.00221239	High	0.00114286	3.38114e-06	2.2958	90	1.79597e-05	0.00221239	91.47
		FALSE	High	[M].FETFNTPAMYVAIQAVLSLYASGR.[T]	1xDeamidated [N5]	1	2	2	B3KWQ3	B3KWQ3 [2-25]		0	2650.32											Not Reliable	High	n/a	High	High	0.00114286	0.000167424	1.43905	73	0.00058771	0.00221239	High	0.00114286	0.000167424	1.43905	73	0.00058771	0.00221239	High	0.00114286	0.000167424	1.43905	73	0.00058771	0.00221239
		FALSE	High	[R].KYSVWIGGSILASLSTFQQMWISK.[Q]		2	29	7	Q562R1; B3KWQ3	Q562R1 [337-360]; B3KWQ3 [214-237]		1	2730.43	0.86	0.621	0	0	120.9	104	75.1				Shared	High	High	High	High	0.00114286	2.69725e-08	3.35647	85	2.39234e-07	0.00221239	High	0.00114286	2.69725e-08	3.35647	85	2.39234e-07	0.00221239	High	0.00114286	2.69725e-08	3.35647	85	2.39234e-07	0.00221239	87.04
		FALSE	High	[R].CPEALFQPSFLGMESCGIHETTFNSIMKCDVDIR.[K]	3xCarbamidomethyl [C1; C16; C29]	2	24	1	V9HVZ7; B3KWQ3	V9HVZ7 [105-138]; B3KWQ3 [135-168]		1	3989.8	100					100					Shared	n/a	High	n/a	High	0.00114286	0.025583	0.33256	17	0.0519691	0.00221239	High	0.00114286	0.025583	0.33256	17	0.0519691	0.00221239	High	0.00114286	0.025583	0.33256	17	0.0519691	0.00221239	67.14
		FALSE	High	[R].CPEALFQPSFLGMESCGIHETTFNSIMKCDVDIR.[K]	3xCarbamidomethyl [C1; C16; C29]; 1xDeamidated [N24]	2	24	1	V9HVZ7; B3KWQ3	V9HVZ7 [105-138]; B3KWQ3 [135-168]		1	3990.78											No Quan Values	n/a	High	n/a	High	0.00114286	0.00351641	0.77037	34	0.008921	0.00221239	High	0.00114286	0.00351641	0.77037	34	0.008921	0.00221239	High	0.00114286	0.00351641	0.77037	34	0.008921	0.00221239
		FALSE	High	[K].YSVWIGGSILASLSTFQQMWISKQEYDESGPSIVHR.[K]		1	17	2	B3KWQ3	B3KWQ3 [215-250]		1	4100.02	23.56	0.842	0	0	11.8	278.2	9.9					Peak Found	High	Peak Found	High	0.00114286	1.1863e-08	3.53681	46	1.14801e-07	0.00221239	High	0.00114286	1.1863e-08	3.53681	46	1.14801e-07	0.00221239	High	0.00114286	1.1863e-08	3.53681	46	1.14801e-07	0.00221239	85.42
		FALSE	High	[K].YSVWIGGSILASLSTFQQMWISKQEYDESGPSIVHR.[K]	1xDeamidated [Q]	1	17	2	B3KWQ3	B3KWQ3 [215-250]		1	4101.01											No Quan Values	n/a	High	n/a	High	0.00114286	0.00518663	0.684911	17	0.0126156	0.00221239	High	0.00114286	0.00518663	0.684911	17	0.0126156	0.00221239	High	0.00114286	0.00518663	0.684911	17	0.0126156	0.00221239
FALSE	High	Master Protein	A0A8V8TQ18	Clathrin heavy chain OS=Homo sapiens OX=9606 GN=CLTC PE=1 SV=2	0	32.894	6	4	24	4	1721	196.2	5.74	823	4	transport	plasma membrane;other membranes;cytosol;ER/Golgi	other molecular function	Pf00637, Pf01394, Pf09268, Pf13838		ENSG00000141367	CLTC	A0A8V8TQ18	Synaptic vesicle pathway; Ebola virus infection in host; Fragile X syndrome; 7q11.23 copy number variation syndrome		4	0	0.124	0.492	22.49	47.32	188.5	41.1	70.4	8.052	1.739	22.49	75.01	188.5	41.1	70.4	2.033	0.575	47.32	75.01	188.5	41.1	70.4
	Checked	Protein Group ID	# Proteins	# Unique Peptides	# Peptides	# PSMs	Group Description	Found in Sample: F1: Sample	Found in Sample: F2: Sample	Found in Sample: F3: Sample
	FALSE	37	18	4	4	24	[Master Protein] Clathrin heavy chain OS=Homo sapiens OX=9606 GN=CLTC PE=1 SV=2	High	High	High
		Checked	Confidence	Annotated Sequence	Modifications	# Protein Groups	# Proteins	# PSMs	Master Protein Accessions	Positions in Master Proteins	Modifications in Master Proteins	# Missed Cleavages	Theo. MH+ [Da]	Abundance Ratio: (F2) / (F1)	Abundance Ratio: (F3) / (F1)	Abundance Ratio Variability [%]: (F2) / (F1)	Abundance Ratio Variability [%]: (F3) / (F1)	Abundances (Grouped): F1	Abundances (Grouped): F2	Abundances (Grouped): F3	Abundances (Grouped) CV [%]: F1	Abundances (Grouped) CV [%]: F2	Abundances (Grouped) CV [%]: F3	Quan Info	Found in Sample: F1: Sample	Found in Sample: F2: Sample	Found in Sample: F3: Sample	Confidence (by Search Engine): Mascot	q-Value (by Search Engine): Mascot	PEP (by Search Engine): Mascot	SVM Score (by Search Engine): Mascot	Ions Score (by Search Engine): Mascot	PEP	q-Value	Confidence (by Search Engine): Mascot	q-Value (by Search Engine): Mascot	PEP (by Search Engine): Mascot	SVM Score (by Search Engine): Mascot	Ions Score (by Search Engine): Mascot	PEP	q-Value	Confidence (by Search Engine): Mascot	q-Value (by Search Engine): Mascot	PEP (by Search Engine): Mascot	SVM Score (by Search Engine): Mascot	Ions Score (by Search Engine): Mascot	PEP	q-Value	Top Apex RT [min]
		FALSE	High	[R].AIQFYLEFKPLLLNDLLMVLSPR.[L]		1	17	7	A0A8V8TQ18	A0A8V8TQ18 [1446-1468]		0	2733.54	0.124	0.375	0	0	200.1	24.9	75					High	High	High	High	0.00114286	2.77158e-08	3.3505	83	2.4512e-07	0.00221239	High	0.00114286	2.77158e-08	3.3505	83	2.4512e-07	0.00221239	High	0.00114286	2.77158e-08	3.3505	83	2.4512e-07	0.00221239	90.68
		FALSE	High	[R].AIQFYLEFKPLLLNDLLMVLSPR.[L]	1xDeamidated [Q3]	1	17	2	A0A8V8TQ18	A0A8V8TQ18 [1446-1468]		0	2734.53											Not Reliable	n/a	High	High	High	0.00114286	7.23884e-07	2.6342	72	4.52835e-06	0.00221239	High	0.00114286	7.23884e-07	2.6342	72	4.52835e-06	0.00221239	High	0.00114286	7.23884e-07	2.6342	72	4.52835e-06	0.00221239
		FALSE	High	[R].AIQFYLEFKPLLLNDLLMVLSPR.[L]	1xOxidation [M18]	1	17	4	A0A8V8TQ18	A0A8V8TQ18 [1446-1468]		0	2749.54	0.108	0.187	0	0	231.6	25	43.4					High	High	High	High	0.00114286	2.28289e-07	2.88756	71	1.61417e-06	0.00221239	High	0.00114286	2.28289e-07	2.88756	71	1.61417e-06	0.00221239	High	0.00114286	2.28289e-07	2.88756	71	1.61417e-06	0.00221239	90
		FALSE	High	[R].AIQFYLEFKPLLLNDLLMVLSPR.[L]	1xDeamidated [N/Q]; 1xOxidation [M18]	1	17	2	A0A8V8TQ18	A0A8V8TQ18 [1446-1468]		0	2750.52											Not Reliable	High	n/a	High	High	0.00114286	0.000202855	1.3969	36	0.000697724	0.00221239	High	0.00114286	0.000202855	1.3969	36	0.000697724	0.00221239	High	0.00114286	0.000202855	1.3969	36	0.000697724	0.00221239
		FALSE	High	[K].SFEGLFYFLGSIVNFSQDPDVHFK.[Y]		1	17	5	A0A8V8TQ18	A0A8V8TQ18 [707-730]		0	2793.36	0.849	0.729	0	0	116.4	98.8	84.9					High	High	High	High	0.00114286	2.45413e-06	2.36615	49	1.34867e-05	0.00221239	High	0.00114286	2.45413e-06	2.36615	49	1.34867e-05	0.00221239	High	0.00114286	2.45413e-06	2.36615	49	1.34867e-05	0.00221239	90.21
		FALSE	High	[K].SFEGLFYFLGSIVNFSQDPDVHFK.[Y]	1xDeamidated [N14]	1	17	1	A0A8V8TQ18	A0A8V8TQ18 [707-730]		0	2794.34											Not Reliable	n/a	High	n/a	High	0.00114286	0.000913696	1.06644	30	0.00267789	0.00221239	High	0.00114286	0.000913696	1.06644	30	0.00267789	0.00221239	High	0.00114286	0.000913696	1.06644	30	0.00267789	0.00221239
		FALSE	High	[K].LTDQLPLIIVCDRFDFVHDLVLYLYR.[N]	1xCarbamidomethyl [C11]	1	17	1	A0A8V8TQ18	A0A8V8TQ18 [768-793]		1	3236.72	0.01	0.646		0	121.5		78.5					High	n/a	Peak Found	High	0.00114286	0.0020185	0.89235	12	0.00543568	0.00221239	High	0.00114286	0.0020185	0.89235	12	0.00543568	0.00221239	High	0.00114286	0.0020185	0.89235	12	0.00543568	0.00221239	87.58
		FALSE	High	[R].AAEQAHLWAELVFLYDKYEEYDNAIITMMNHPTDAWK.[E]	1xDeamidated [N23]	1	18	1	A0A8V8TQ18	A0A8V8TQ18 [1390-1426]		1	4428.06	100					100						n/a	High	n/a	High	0.00114286	0.0279076	0.313212	7	0.0561029	0.00221239	High	0.00114286	0.0279076	0.313212	7	0.0561029	0.00221239	High	0.00114286	0.0279076	0.313212	7	0.0561029	0.00221239	87.26
		FALSE	High	[R].AAEQAHLWAELVFLYDKYEEYDNAIITMMNHPTDAWK.[E]	2xDeamidated [Q4; N23]	1	18	1	A0A8V8TQ18	A0A8V8TQ18 [1390-1426]		1	4429.05											No Quan Values	n/a	High	n/a	High	0.00202224	0.0495866	0.184459	25	0.0927627	0.00399202	High	0.00202224	0.0495866	0.184459	25	0.0927627	0.00399202	High	0.00202224	0.0495866	0.184459	25	0.0927627	0.00399202
FALSE	High	Master Protein	Q5VV89	Glutathione S-transferase 3, mitochondrial OS=Homo sapiens OX=9606 GN=MGST3 PE=1 SV=1	0	27.298	54	5	22	5	166	18.4	9.96	350	5	other metabolic processes	other membranes;mitochondrion	other molecular function	Pf01124	4259	ENSG00000143198	MGST3	Q5VV89	Nuclear receptors meta-pathway; NRF2 pathway; Metapathway biotransformation Phase I and II		3	0	0.735	0.282	38.47	60.48	50.9	25.1	223.9	1.361	0.357	38.47	74.94	50.9	25.1	223.9	3.543	2.805	60.48	74.94	50.9	25.1	223.9
	Checked	Protein Group ID	# Proteins	# Unique Peptides	# Peptides	# PSMs	Group Description	Found in Sample: F1: Sample	Found in Sample: F2: Sample	Found in Sample: F3: Sample
	FALSE	188	4	5	5	22	[Master Protein] Glutathione S-transferase 3, mitochondrial OS=Homo sapiens OX=9606 GN=MGST3 PE=1 SV=1	High	High	High
		Checked	Confidence	Annotated Sequence	Modifications	# Protein Groups	# Proteins	# PSMs	Master Protein Accessions	Positions in Master Proteins	Modifications in Master Proteins	# Missed Cleavages	Theo. MH+ [Da]	Abundance Ratio: (F2) / (F1)	Abundance Ratio: (F3) / (F1)	Abundance Ratio Variability [%]: (F2) / (F1)	Abundance Ratio Variability [%]: (F3) / (F1)	Abundances (Grouped): F1	Abundances (Grouped): F2	Abundances (Grouped): F3	Abundances (Grouped) CV [%]: F1	Abundances (Grouped) CV [%]: F2	Abundances (Grouped) CV [%]: F3	Quan Info	Found in Sample: F1: Sample	Found in Sample: F2: Sample	Found in Sample: F3: Sample	Confidence (by Search Engine): Mascot	q-Value (by Search Engine): Mascot	PEP (by Search Engine): Mascot	SVM Score (by Search Engine): Mascot	Ions Score (by Search Engine): Mascot	PEP	q-Value	Confidence (by Search Engine): Mascot	q-Value (by Search Engine): Mascot	PEP (by Search Engine): Mascot	SVM Score (by Search Engine): Mascot	Ions Score (by Search Engine): Mascot	PEP	q-Value	Confidence (by Search Engine): Mascot	q-Value (by Search Engine): Mascot	PEP (by Search Engine): Mascot	SVM Score (by Search Engine): Mascot	Ions Score (by Search Engine): Mascot	PEP	q-Value	Top Apex RT [min]
		FALSE	High	[R].GALGSIALLGLVGTTVCSAFQHLGWVK.[S]	1xCarbamidomethyl [C17]	1	3	2	Q5VV89	Q5VV89 [129-155]		0	2755.5	0.01	13.003		0	14.3		185.7					Peak Found	n/a	High	High	0.00114286	8.01546e-05	1.60076	19	0.000304263	0.00221239	High	0.00114286	8.01546e-05	1.60076	19	0.000304263	0.00221239	High	0.00114286	8.01546e-05	1.60076	19	0.000304263	0.00221239	92.26
		FALSE	High	[R].AHQNTLEVYPPFLFFLAVGGVYHPR.[I]		1	4	6	Q5VV89	Q5VV89 [74-98]		0	2872.49	0.657	1.419	0	0	97.5	64.1	138.4					High	High	High	High	0.00114286	2.12473e-05	1.89227	52	9.28574e-05	0.00221239	High	0.00114286	2.12473e-05	1.89227	52	9.28574e-05	0.00221239	High	0.00114286	2.12473e-05	1.89227	52	9.28574e-05	0.00221239	73.35
		FALSE	High	[R].IASGLGLAWIVGRVLYAYGYYTGEPSK.[R]		1	3	4	Q5VV89	Q5VV89 [99-125]		1	2904.53	1.227	0.282	0	0	119.5	146.7	33.7					High	High	Peak Found	High	0.00114286	1.96204e-06	2.41529	37	1.10412e-05	0.00221239	High	0.00114286	1.96204e-06	2.41529	37	1.10412e-05	0.00221239	High	0.00114286	1.96204e-06	2.41529	37	1.10412e-05	0.00221239	88.57
		FALSE	High	[R].SRGALGSIALLGLVGTTVCSAFQHLGWVK.[S]	1xCarbamidomethyl [C19]	1	3	5	Q5VV89	Q5VV89 [127-155]		1	2998.63	0.495	0.258	0	0	171.1	84.8	44.1					High	High	High	High	0.00114286	1.6142e-09	3.97472	54	1.93034e-08	0.00221239	High	0.00114286	1.6142e-09	3.97472	54	1.93034e-08	0.00221239	High	0.00114286	1.6142e-09	3.97472	54	1.93034e-08	0.00221239	88.45
		FALSE	High	[R].SRGALGSIALLGLVGTTVCSAFQHLGWVK.[S]	1xCarbamidomethyl [C19]; 1xDeamidated [Q23]	1	3	1	Q5VV89	Q5VV89 [127-155]		1	2999.61											Not Reliable	High	n/a	n/a	High	0.00114286	0.0116753	0.506195	16	0.0259662	0.00221239	High	0.00114286	0.0116753	0.506195	16	0.0259662	0.00221239	High	0.00114286	0.0116753	0.506195	16	0.0259662	0.00221239
		FALSE	High	[R].GALGSIALLGLVGTTVCSAFQHLGWVKSGLGSGPK.[C]	1xCarbamidomethyl [C17]	1	3	2	Q5VV89	Q5VV89 [129-163]		1	3438.86	0.821	0.2	0	0	148.4	121.9	29.7					High	High	Peak Found	High	0.00114286	3.20993e-05	1.80168	19	0.000134275	0.00221239	High	0.00114286	3.20993e-05	1.80168	19	0.000134275	0.00221239	High	0.00114286	3.20993e-05	1.80168	19	0.000134275	0.00221239	89.69
		FALSE	High	[R].GALGSIALLGLVGTTVCSAFQHLGWVKSGLGSGPK.[C]	1xCarbamidomethyl [C17]; 1xDeamidated [Q21]	1	3	2	Q5VV89	Q5VV89 [129-163]		1	3439.84											No Quan Values	High	High	n/a	High	0.00114286	0.0106748	0.525959	5	0.0239804	0.00221239	High	0.00114286	0.0106748	0.525959	5	0.0239804	0.00221239	High	0.00114286	0.0106748	0.525959	5	0.0239804	0.00221239
FALSE	High	Master Protein	Q9BQG0	Myb-binding protein 1A OS=Homo sapiens OX=9606 GN=MYBBP1A PE=1 SV=2	0	24.521	5	4	13	4	1328	148.8	9.28	377	4	cell organization and biogenesis;other metabolic processes;stress response;signal transduction;other biological processes	nucleus;other cell component	nucleic acid binding activity;other molecular function	Pf04931	10514	ENSG00000132382	MYBBP1A	hsa:10514; Q86VM3; Q9BQG0; Q9BW49; Q9P0V5; Q9UF99	Energy metabolism; 10q11.21q11.23 copy number variation syndrome	B-WICH complex positively regulates rRNA expression	3	0	0.736	0.68	25.02	70.57	139.9	79.5	80.6	1.359	1.168	25.02	58.66	139.9	79.5	80.6	1.47	0.856	70.57	58.66	139.9	79.5	80.6
	Checked	Protein Group ID	# Proteins	# Unique Peptides	# Peptides	# PSMs	Group Description	Found in Sample: F1: Sample	Found in Sample: F2: Sample	Found in Sample: F3: Sample
	FALSE	249	6	4	4	13	[Master Protein] Myb-binding protein 1A OS=Homo sapiens OX=9606 GN=MYBBP1A PE=1 SV=2	High	High	High
		Checked	Confidence	Annotated Sequence	Modifications	# Protein Groups	# Proteins	# PSMs	Master Protein Accessions	Positions in Master Proteins	Modifications in Master Proteins	# Missed Cleavages	Theo. MH+ [Da]	Abundance Ratio: (F2) / (F1)	Abundance Ratio: (F3) / (F1)	Abundance Ratio Variability [%]: (F2) / (F1)	Abundance Ratio Variability [%]: (F3) / (F1)	Abundances (Grouped): F1	Abundances (Grouped): F2	Abundances (Grouped): F3	Abundances (Grouped) CV [%]: F1	Abundances (Grouped) CV [%]: F2	Abundances (Grouped) CV [%]: F3	Quan Info	Found in Sample: F1: Sample	Found in Sample: F2: Sample	Found in Sample: F3: Sample	Confidence (by Search Engine): Mascot	q-Value (by Search Engine): Mascot	PEP (by Search Engine): Mascot	SVM Score (by Search Engine): Mascot	Ions Score (by Search Engine): Mascot	PEP	q-Value	Confidence (by Search Engine): Mascot	q-Value (by Search Engine): Mascot	PEP (by Search Engine): Mascot	SVM Score (by Search Engine): Mascot	Ions Score (by Search Engine): Mascot	PEP	q-Value	Confidence (by Search Engine): Mascot	q-Value (by Search Engine): Mascot	PEP (by Search Engine): Mascot	SVM Score (by Search Engine): Mascot	Ions Score (by Search Engine): Mascot	PEP	q-Value	Top Apex RT [min]
		FALSE	High	[R].FCLFHSFFVTK.[K]	1xCarbamidomethyl [C2]	1	4	1	Q9BQG0	Q9BQG0 [478-488]		0	1432.71	0.656	0.955	0	0	114.9	75.3	109.8					Peak Found	High	Peak Found	High	0.00114286	0.026372	0.325806	14	0.0533776	0.00221239	High	0.00114286	0.026372	0.325806	14	0.0533776	0.00221239	High	0.00114286	0.026372	0.325806	14	0.0533776	0.00221239	60.09
		FALSE	High	[R].AAAFQHLLLLVGIHLLK.[S]		1	2	2	Q9BQG0	Q9BQG0 [592-608]		0	1857.15											No Quan Values	n/a	High	n/a	High	0.00114286	2.82697e-08	3.34616	40	2.4949e-07	0.00221239	High	0.00114286	2.82697e-08	3.34616	40	2.4949e-07	0.00221239	High	0.00114286	2.82697e-08	3.34616	40	2.4949e-07	0.00221239
		FALSE	High	[K].AMLRPALFANLFGVLALFQSGR.[L]		1	4	4	Q9BQG0	Q9BQG0 [127-148]		0	2392.33	0.518	0.485	0	0	149.8	77.6	72.6					High	High	High	High	0.00114286	4.07267e-09	3.77153	72	4.41483e-08	0.00221239	High	0.00114286	4.07267e-09	3.77153	72	4.41483e-08	0.00221239	High	0.00114286	4.07267e-09	3.77153	72	4.41483e-08	0.00221239	88.34
		FALSE	High	[K].AMLRPALFANLFGVLALFQSGR.[L]	1xDeamidated [N10]	1	4	1	Q9BQG0	Q9BQG0 [127-148]		0	2393.32											Not Reliable	High	n/a	n/a	High	0.00114286	0.00236	0.858009	41	0.00624969	0.00221239	High	0.00114286	0.00236	0.858009	41	0.00624969	0.00221239	High	0.00114286	0.00236	0.858009	41	0.00624969	0.00221239
		FALSE	High	[K].AMLRPALFANLFGVLALFQSGR.[L]	1xOxidation [M2]	1	4	4	Q9BQG0	Q9BQG0 [127-148]		0	2408.33	0.825	0.44	0	0	132.5	109.3	58.2					High	High	High	High	0.00114286	6.35223e-07	2.66288	52	4.02929e-06	0.00221239	High	0.00114286	6.35223e-07	2.66288	52	4.02929e-06	0.00221239	High	0.00114286	6.35223e-07	2.66288	52	4.02929e-06	0.00221239	86.88
		FALSE	High	[R].HPVLCQSLLPILVQHITGPVRPR.[H]	1xCarbamidomethyl [C5]	1	3	1	Q9BQG0	Q9BQG0 [1005-1027]		0	2630.51	0.938	1.872	0	0	78.7	73.8	147.4					Peak Found	Peak Found	High	High	0.00114286	0.00887642	0.566625	0	0.0203542	0.00221239	High	0.00114286	0.00887642	0.566625	0	0.0203542	0.00221239	High	0.00114286	0.00887642	0.566625	0	0.0203542	0.00221239	60.66
FALSE	High	Master Protein	Q59GX7	stearoyl-CoA 9-desaturase (Fragment) OS=Homo sapiens OX=9606 PE=2 SV=1	0	23.31	23	5	22	5	366	42.3	9.25	311	5	other metabolic processes	other membranes;ER/Golgi	other molecular function								0	0	1.041	0.613	50.49	25.43	113	123	64	0.961	0.698	50.49	43.17	113	123	64	1.632	1.433	25.43	43.17	113	123	64
	Checked	Protein Group ID	# Proteins	# Unique Peptides	# Peptides	# PSMs	Group Description	Found in Sample: F1: Sample	Found in Sample: F2: Sample	Found in Sample: F3: Sample
	FALSE	83	2	5	5	22	[Master Protein] stearoyl-CoA 9-desaturase (Fragment) OS=Homo sapiens OX=9606 PE=2 SV=1	High	High	High
		Checked	Confidence	Annotated Sequence	Modifications	# Protein Groups	# Proteins	# PSMs	Master Protein Accessions	Positions in Master Proteins	Modifications in Master Proteins	# Missed Cleavages	Theo. MH+ [Da]	Abundance Ratio: (F2) / (F1)	Abundance Ratio: (F3) / (F1)	Abundance Ratio Variability [%]: (F2) / (F1)	Abundance Ratio Variability [%]: (F3) / (F1)	Abundances (Grouped): F1	Abundances (Grouped): F2	Abundances (Grouped): F3	Abundances (Grouped) CV [%]: F1	Abundances (Grouped) CV [%]: F2	Abundances (Grouped) CV [%]: F3	Quan Info	Found in Sample: F1: Sample	Found in Sample: F2: Sample	Found in Sample: F3: Sample	Confidence (by Search Engine): Mascot	q-Value (by Search Engine): Mascot	PEP (by Search Engine): Mascot	SVM Score (by Search Engine): Mascot	Ions Score (by Search Engine): Mascot	PEP	q-Value	Confidence (by Search Engine): Mascot	q-Value (by Search Engine): Mascot	PEP (by Search Engine): Mascot	SVM Score (by Search Engine): Mascot	Ions Score (by Search Engine): Mascot	PEP	q-Value	Confidence (by Search Engine): Mascot	q-Value (by Search Engine): Mascot	PEP (by Search Engine): Mascot	SVM Score (by Search Engine): Mascot	Ions Score (by Search Engine): Mascot	PEP	q-Value	Top Apex RT [min]
		FALSE	High	[R].GFFFSHVGWLLVR.[K]		1	2	6	Q59GX7	Q59GX7 [183-195]		0	1564.84	1.041	0.56	0	0	115.3	120.1	64.6					High	High	High	High	0.00114286	0.000151249	1.46135	23	0.000536706	0.00221239	High	0.00114286	0.000151249	1.46135	23	0.000536706	0.00221239	High	0.00114286	0.000151249	1.46135	23	0.000536706	0.00221239	67.48
		FALSE	High	[R].RGFFFSHVGWLLVR.[K]		1	2	3	Q59GX7	Q59GX7 [182-195]		1	1720.94	1.396	0.671	0	0	97.8	136.5	65.6					High	High	Peak Found	High	0.00114286	0.000358264	1.27202	13	0.00115999	0.00221239	High	0.00114286	0.000358264	1.27202	13	0.00115999	0.00221239	High	0.00114286	0.000358264	1.27202	13	0.00115999	0.00221239	61
		FALSE	High	[R].NIILMSLLHLGALYGITLIPTCK.[F]	1xCarbamidomethyl [C22]	1	2	4	Q59GX7	Q59GX7 [82-104]		0	2554.45	0.845	0.824	0	0	112.4	95	92.6					High	High	High	High	0.00114286	7.59889e-05	1.61248	39	0.000290086	0.00221239	High	0.00114286	7.59889e-05	1.61248	39	0.000290086	0.00221239	High	0.00114286	7.59889e-05	1.61248	39	0.000290086	0.00221239	89.7
		FALSE	High	[R].NIILMSLLHLGALYGITLIPTCK.[F]	1xDeamidated [N1]; 1xCarbamidomethyl [C22]	1	2	1	Q59GX7	Q59GX7 [82-104]		0	2555.43											Not Reliable	n/a	n/a	High	High	0.00114286	0.00463101	0.709833	34	0.0114038	0.00221239	High	0.00114286	0.00463101	0.709833	34	0.0114038	0.00221239	High	0.00114286	0.00463101	0.709833	34	0.0114038	0.00221239
		FALSE	High	[R].WHINFTTFFIDCMAALGLAYDR.[K]	1xCarbamidomethyl [C12]	1	2	3	Q59GX7	Q59GX7 [322-343]		0	2662.26	0.542	0.491	0	0	147.6	80	72.4					High	High	High	High	0.00114286	4.21013e-06	2.24766	53	2.18484e-05	0.00221239	High	0.00114286	4.21013e-06	2.24766	53	2.18484e-05	0.00221239	High	0.00114286	4.21013e-06	2.24766	53	2.18484e-05	0.00221239	87.56
		FALSE	High	[R].WHINFTTFFIDCMAALGLAYDR.[K]	1xDeamidated [N4]; 1xCarbamidomethyl [C12]	1	2	1	Q59GX7	Q59GX7 [322-343]		0	2663.24											Not Reliable	n/a	High	n/a	High	0.00363306	0.0809312	0.0727841	12	0.141557	0.00732601	High	0.00363306	0.0809312	0.0727841	12	0.141557	0.00732601	High	0.00363306	0.0809312	0.0727841	12	0.141557	0.00732601
		FALSE	High	[R].LPLRLFLIIANTMAFQNDVYEWAR.[D]		1	2	2	Q59GX7	Q59GX7 [139-162]		1	2894.54	2.686	0.01	0		54.3	145.7						High	High	n/a	High	0.00114286	3.86125e-05	1.76112	54	0.000158384	0.00221239	High	0.00114286	3.86125e-05	1.76112	54	0.000158384	0.00221239	High	0.00114286	3.86125e-05	1.76112	54	0.000158384	0.00221239	87.89
		FALSE	High	[R].LPLRLFLIIANTMAFQNDVYEWAR.[D]	1xDeamidated [N11]	1	2	2	Q59GX7	Q59GX7 [139-162]		1	2895.52											Not Reliable	High	High	n/a	High	0.00114286	0.00177973	0.920007	48	0.00485771	0.00221239	High	0.00114286	0.00177973	0.920007	48	0.00485771	0.00221239	High	0.00114286	0.00177973	0.920007	48	0.00485771	0.00221239
FALSE	High	Master Protein	Q59EI9	ADP/ATP translocase (Fragment) OS=Homo sapiens OX=9606 PE=2 SV=1	0	22.728	29	5	17	2	323	35.4	9.85	315	5	transport	other membranes;mitochondrion	transporter activity								0	0	0.437	0.519	14.99	16.12	152.7	64.9	82.4	2.29	1.188	14.99	31.28	152.7	64.9	82.4	1.927	0.842	16.12	31.28	152.7	64.9	82.4
	Checked	Protein Group ID	# Proteins	# Unique Peptides	# Peptides	# PSMs	Group Description	Found in Sample: F1: Sample	Found in Sample: F2: Sample	Found in Sample: F3: Sample
	FALSE	106	9	2	5	19	[Master Protein] ADP/ATP translocase (Fragment) OS=Homo sapiens OX=9606 PE=2 SV=1	High	High	High
		Checked	Confidence	Annotated Sequence	Modifications	# Protein Groups	# Proteins	# PSMs	Master Protein Accessions	Positions in Master Proteins	Modifications in Master Proteins	# Missed Cleavages	Theo. MH+ [Da]	Abundance Ratio: (F2) / (F1)	Abundance Ratio: (F3) / (F1)	Abundance Ratio Variability [%]: (F2) / (F1)	Abundance Ratio Variability [%]: (F3) / (F1)	Abundances (Grouped): F1	Abundances (Grouped): F2	Abundances (Grouped): F3	Abundances (Grouped) CV [%]: F1	Abundances (Grouped) CV [%]: F2	Abundances (Grouped) CV [%]: F3	Quan Info	Found in Sample: F1: Sample	Found in Sample: F2: Sample	Found in Sample: F3: Sample	Confidence (by Search Engine): Mascot	q-Value (by Search Engine): Mascot	PEP (by Search Engine): Mascot	SVM Score (by Search Engine): Mascot	Ions Score (by Search Engine): Mascot	PEP	q-Value	Confidence (by Search Engine): Mascot	q-Value (by Search Engine): Mascot	PEP (by Search Engine): Mascot	SVM Score (by Search Engine): Mascot	Ions Score (by Search Engine): Mascot	PEP	q-Value	Confidence (by Search Engine): Mascot	q-Value (by Search Engine): Mascot	PEP (by Search Engine): Mascot	SVM Score (by Search Engine): Mascot	Ions Score (by Search Engine): Mascot	PEP	q-Value	Top Apex RT [min]
		FALSE	High	[K].EQGVLSFWR.[G]		2	4	1	Q59EI9; Q6NVC0	Q59EI9 [89-97]; Q6NVC0 [89-97]		0	1121.57	0.487	2.01	0	0	85.8	41.8	172.4				Shared	Peak Found	Peak Found	High	High	0.00114286	0.0288533	0.305791	22	0.0577711	0.00221239	High	0.00114286	0.0288533	0.305791	22	0.0577711	0.00221239	High	0.00114286	0.0288533	0.305791	22	0.0577711	0.00221239	57.31
		FALSE	High	[R].YFPTQALNFAFK.[D]		2	10	2	Q59EI9; Q6NVC0	Q59EI9 [106-117]; Q6NVC0 [106-117]		0	1446.74	0.999	0.6	0	0	115.4	115.3	69.3				Shared	High	High	Peak Found	High	0.00114286	0.00018403	1.41828	52	0.000639564	0.00221239	High	0.00114286	0.00018403	1.41828	52	0.000639564	0.00221239	High	0.00114286	0.00018403	1.41828	52	0.000639564	0.00221239	61.62
		FALSE	High	[R].GMGGAFVLVLYDEIKK.[VY]		2	7	4	Q59EI9; Q6NVC0	Q59EI9 [306-321]; Q6NVC0 [306-321]		1	1739.94	2.697	0.926	0	0	64.9	175	60.1				Shared	Peak Found	High	Peak Found	High	0.00114286	0.000218245	1.38085	38	0.000744833	0.00221239	High	0.00114286	0.000218245	1.38085	38	0.000744833	0.00221239	High	0.00114286	0.000218245	1.38085	38	0.000744833	0.00221239	68.03
		FALSE	High	[R].YFAGNLASGGAAGATSLCFVYPLDFAR.[T]	1xCarbamidomethyl [C18]	1	6	3	Q59EI9	Q59EI9 [137-163]		0	2796.35	0.483	0.466	0	0	154	74.4	71.7					High	High	High	High	0.00114286	2.44966e-05	1.86102	35	0.000105456	0.00221239	High	0.00114286	2.44966e-05	1.86102	35	0.000105456	0.00221239	High	0.00114286	2.44966e-05	1.86102	35	0.000105456	0.00221239	70.24
		FALSE	High	[R].YFAGNLASGGAAGATSLCFVYPLDFAR.[T]	1xDeamidated [N5]; 1xCarbamidomethyl [C18]	1	6	1	Q59EI9	Q59EI9 [137-163]		0	2797.33											No Quan Values	n/a	High	n/a	High	0.00114286	0.0247577	0.339848	23	0.0504897	0.00221239	High	0.00114286	0.0247577	0.339848	23	0.0504897	0.00221239	High	0.00114286	0.0247577	0.339848	23	0.0504897	0.00221239
		FALSE	High	[K].NTHIVVSWMIAQTVTAVAGVVSYPFDTVR.[R]		1	2	5	Q59EI9	Q59EI9 [232-260]		0	3161.65	0.395	0.578	0	0	152	60	87.9					High	High	High	High	0.00114286	2.84366e-06	2.33381	55	1.53847e-05	0.00221239	High	0.00114286	2.84366e-06	2.33381	55	1.53847e-05	0.00221239	High	0.00114286	2.84366e-06	2.33381	55	1.53847e-05	0.00221239	90.84
		FALSE	High	[K].NTHIVVSWMIAQTVTAVAGVVSYPFDTVR.[R]	1xDeamidated [Q12]	1	2	3	Q59EI9	Q59EI9 [232-260]		0	3162.63											No Quan Values	High	High	High	High	0.00114286	1.42387e-06	2.48567	61	8.29031e-06	0.00221239	High	0.00114286	1.42387e-06	2.48567	61	8.29031e-06	0.00221239	High	0.00114286	1.42387e-06	2.48567	61	8.29031e-06	0.00221239
FALSE	High	Master Protein	Q6NVC0	ADP/ATP translocase (Fragment) OS=Homo sapiens OX=9606 GN=SLC25A5 PE=2 SV=1	0	22.217	24	5	12	2	323	35.3	9.82	290	5	cell cycle OR cell proliferation;transport	other membranes;mitochondrion	transporter activity		292		SLC25A5	hsa:292; Q6NVC0	Electron transport chain: OXPHOS system in mitochondria		1	3	0.698	0.926	86.96	52.21	145.9	45.1	109	1.433	1.335	86.96	145.7	145.9	45.1	109	1.08	0.749	52.21	145.7	145.9	45.1	109
	Checked	Protein Group ID	# Proteins	# Unique Peptides	# Peptides	# PSMs	Group Description	Found in Sample: F1: Sample	Found in Sample: F2: Sample	Found in Sample: F3: Sample
	FALSE	251	5	2	5	12	[Master Protein] ADP/ATP translocase (Fragment) OS=Homo sapiens OX=9606 GN=SLC25A5 PE=2 SV=1	High	High	High
		Checked	Confidence	Annotated Sequence	Modifications	# Protein Groups	# Proteins	# PSMs	Master Protein Accessions	Positions in Master Proteins	Modifications in Master Proteins	# Missed Cleavages	Theo. MH+ [Da]	Abundance Ratio: (F2) / (F1)	Abundance Ratio: (F3) / (F1)	Abundance Ratio Variability [%]: (F2) / (F1)	Abundance Ratio Variability [%]: (F3) / (F1)	Abundances (Grouped): F1	Abundances (Grouped): F2	Abundances (Grouped): F3	Abundances (Grouped) CV [%]: F1	Abundances (Grouped) CV [%]: F2	Abundances (Grouped) CV [%]: F3	Quan Info	Found in Sample: F1: Sample	Found in Sample: F2: Sample	Found in Sample: F3: Sample	Confidence (by Search Engine): Mascot	q-Value (by Search Engine): Mascot	PEP (by Search Engine): Mascot	SVM Score (by Search Engine): Mascot	Ions Score (by Search Engine): Mascot	PEP	q-Value	Confidence (by Search Engine): Mascot	q-Value (by Search Engine): Mascot	PEP (by Search Engine): Mascot	SVM Score (by Search Engine): Mascot	Ions Score (by Search Engine): Mascot	PEP	q-Value	Confidence (by Search Engine): Mascot	q-Value (by Search Engine): Mascot	PEP (by Search Engine): Mascot	SVM Score (by Search Engine): Mascot	Ions Score (by Search Engine): Mascot	PEP	q-Value	Top Apex RT [min]
		FALSE	High	[K].EQGVLSFWR.[G]		2	4	1	Q59EI9; Q6NVC0	Q59EI9 [89-97]; Q6NVC0 [89-97]		0	1121.57	0.487	2.01	0	0	85.8	41.8	172.4				Shared	Peak Found	Peak Found	High	High	0.00114286	0.0288533	0.305791	22	0.0577711	0.00221239	High	0.00114286	0.0288533	0.305791	22	0.0577711	0.00221239	High	0.00114286	0.0288533	0.305791	22	0.0577711	0.00221239	57.31
		FALSE	High	[K].DFLAGGVAAAISK.[T]		1	2	2	Q6NVC0	Q6NVC0 [36-48]		0	1219.67	0.01	1.164		0	92.4		107.6					Peak Found	High	High	High	0.00114286	0.0273639	0.317591	6	0.0551404	0.00221239	High	0.00114286	0.0273639	0.317591	6	0.0551404	0.00221239	High	0.00114286	0.0273639	0.317591	6	0.0551404	0.00221239	54.63
		FALSE	High	[R].YFPTQALNFAFK.[D]		2	10	2	Q59EI9; Q6NVC0	Q59EI9 [106-117]; Q6NVC0 [106-117]		0	1446.74	0.999	0.6	0	0	115.4	115.3	69.3				Shared	High	High	Peak Found	High	0.00114286	0.00018403	1.41828	52	0.000639564	0.00221239	High	0.00114286	0.00018403	1.41828	52	0.000639564	0.00221239	High	0.00114286	0.00018403	1.41828	52	0.000639564	0.00221239	61.62
		FALSE	High	[R].GMGGAFVLVLYDEIKK.[VY]		2	7	4	Q59EI9; Q6NVC0	Q59EI9 [306-321]; Q6NVC0 [306-321]		1	1739.94	2.697	0.926	0	0	64.9	175	60.1				Shared	Peak Found	High	Peak Found	High	0.00114286	0.000218245	1.38085	38	0.000744833	0.00221239	High	0.00114286	0.000218245	1.38085	38	0.000744833	0.00221239	High	0.00114286	0.000218245	1.38085	38	0.000744833	0.00221239	68.03
		FALSE	High	[K].NTHIVISWMIAQTVTAVAGLTSYPFDTVR.[R]		1	2	4	Q6NVC0	Q6NVC0 [232-260]		0	3191.66	0.231	0.685	0	0	156.6	36.1	107.2					High	High	High	High	0.00114286	4.36003e-11	4.76762	88	7.64942e-10	0.00221239	High	0.00114286	4.36003e-11	4.76762	88	7.64942e-10	0.00221239	High	0.00114286	4.36003e-11	4.76762	88	7.64942e-10	0.00221239	90.87
		FALSE	High	[K].NTHIVISWMIAQTVTAVAGLTSYPFDTVR.[R]	1xDeamidated [Q12]	1	2	1	Q6NVC0	Q6NVC0 [232-260]		0	3192.64											Not Reliable	n/a	n/a	High	High	0.00114286	1.11809e-05	2.03322	48	5.23107e-05	0.00221239	High	0.00114286	1.11809e-05	2.03322	48	5.23107e-05	0.00221239	High	0.00114286	1.11809e-05	2.03322	48	5.23107e-05	0.00221239
FALSE	High	Master Protein	P49327	Fatty acid synthase OS=Homo sapiens OX=9606 GN=FASN PE=1 SV=3	0	19.522	4	4	10	4	2511	273.3	6.44	255	4	other metabolic processes;stress response;other biological processes	plasma membrane;other membranes;cytosol;ER/Golgi;other cell component	other molecular function	Pf00107, Pf00109, Pf00550, Pf00698, Pf00975, Pf02801, Pf08242, Pf08659, Pf16197, Pf21089, Pf21149	2194	ENSG00000169710	FASN	hsa:2194; P49327; Q13479; Q16702; Q4LE83; Q6P4U5; Q6SS02; Q969R1; Q96C68; Q96IT0	AMP-activated protein kinase signaling; Sterol regulatory element-binding proteins (SREBP) signaling; SREBF and miR33 in cholesterol and lipid homeostasis; Liver X receptor pathway; Nuclear receptors meta-pathway; Fatty acid biosynthesis; Angiopoietin-like protein 8 regulatory pathway; Lipid metabolism pathway; Clear cell renal cell carcinoma pathways; Metabolic reprogramming in colon cancer; Cho…	Dengue Virus-Host Interactions; ChREBP activates metabolic gene expression; Activation of gene expression by SREBF (SREBP); Fatty acyl-CoA biosynthesis; NR1H2 & NR1H3 regulate gene expression linked to lipogenesis; Vitamin B5 (pantothenate) metabolism; Dengue Virus Genome Translation and Replication	20	0	0.119	0.287	483.43	28.33	212.4	44.7	42.9	8.406	2.413	483.43	395.55	212.4	44.7	42.9	3.483	0.414	28.33	395.55	212.4	44.7	42.9
	Checked	Protein Group ID	# Proteins	# Unique Peptides	# Peptides	# PSMs	Group Description	Found in Sample: F1: Sample	Found in Sample: F2: Sample	Found in Sample: F3: Sample
	FALSE	50	3	4	4	10	[Master Protein] Fatty acid synthase OS=Homo sapiens OX=9606 GN=FASN PE=1 SV=3	High	High	High
		Checked	Confidence	Annotated Sequence	Modifications	# Protein Groups	# Proteins	# PSMs	Master Protein Accessions	Positions in Master Proteins	Modifications in Master Proteins	# Missed Cleavages	Theo. MH+ [Da]	Abundance Ratio: (F2) / (F1)	Abundance Ratio: (F3) / (F1)	Abundance Ratio Variability [%]: (F2) / (F1)	Abundance Ratio Variability [%]: (F3) / (F1)	Abundances (Grouped): F1	Abundances (Grouped): F2	Abundances (Grouped): F3	Abundances (Grouped) CV [%]: F1	Abundances (Grouped) CV [%]: F2	Abundances (Grouped) CV [%]: F3	Quan Info	Found in Sample: F1: Sample	Found in Sample: F2: Sample	Found in Sample: F3: Sample	Confidence (by Search Engine): Mascot	q-Value (by Search Engine): Mascot	PEP (by Search Engine): Mascot	SVM Score (by Search Engine): Mascot	Ions Score (by Search Engine): Mascot	PEP	q-Value	Confidence (by Search Engine): Mascot	q-Value (by Search Engine): Mascot	PEP (by Search Engine): Mascot	SVM Score (by Search Engine): Mascot	Ions Score (by Search Engine): Mascot	PEP	q-Value	Confidence (by Search Engine): Mascot	q-Value (by Search Engine): Mascot	PEP (by Search Engine): Mascot	SVM Score (by Search Engine): Mascot	Ions Score (by Search Engine): Mascot	PEP	q-Value	Top Apex RT [min]
		FALSE	High	[R].VLFPATGYLSIVWK.[T]		1	2	2	P49327	P49327 [884-897]		0	1593.9	0.01	0.01			100							High	n/a	High	High	0.00114286	0.0026475	0.832749	45	0.00692506	0.00221239	High	0.00114286	0.0026475	0.832749	45	0.00692506	0.00221239	High	0.00114286	0.0026475	0.832749	45	0.00692506	0.00221239	71.31
		FALSE	High	[K].SYIIAGGLGGFGLELAQWLIQR.[G]		1	2	3	P49327	P49327 [1886-1907]		0	2362.29	0.018	0.237	0	0	239	4.3	56.7					High	Peak Found	High	High	0.00114286	7.82593e-07	2.61708	72	4.85525e-06	0.00221239	High	0.00114286	7.82593e-07	2.61708	72	4.85525e-06	0.00221239	High	0.00114286	7.82593e-07	2.61708	72	4.85525e-06	0.00221239	90.74
		FALSE	High	[K].SYIIAGGLGGFGLELAQWLIQR.[G]	1xDeamidated [Q17]	1	2	1	P49327	P49327 [1886-1907]		0	2363.28											Not Reliable	High	n/a	n/a	High	0.00114286	0.000131373	1.49229	42	0.000473188	0.00221239	High	0.00114286	0.000131373	1.49229	42	0.000473188	0.00221239	High	0.00114286	0.000131373	1.49229	42	0.000473188	0.00221239
		FALSE	High	[R].VRPGETLLIHSGSGGVGQAAIAIALSLGCR.[V]	1xCarbamidomethyl [C29]	1	3	2	P49327	P49327 [1665-1694]		0	2960.61	0.794	0.347	0	0	140.1	111.2	48.7					High	High	Peak Found	High	0.00114286	0.000533017	1.18479	24	0.00165441	0.00221239	High	0.00114286	0.000533017	1.18479	24	0.00165441	0.00221239	High	0.00114286	0.000533017	1.18479	24	0.00165441	0.00221239	67.04
		FALSE	High	[R].VRPGETLLIHSGSGGVGQAAIAIALSLGCR.[V]	1xDeamidated [Q18]; 1xCarbamidomethyl [C29]	1	3	1	P49327	P49327 [1665-1694]		0	2961.59											Not Reliable	High	n/a	n/a	High	0.00114286	0.000377635	1.26046	23	0.00121587	0.00221239	High	0.00114286	0.000377635	1.26046	23	0.00121587	0.00221239	High	0.00114286	0.000377635	1.26046	23	0.00121587	0.00221239
		FALSE	High	[K].NVTFHGVLLDAFFNESSADWREVWALVQAGIR.[D]		1	3	1	P49327	P49327 [1788-1819]		1	3647.84	100					100						n/a	High	n/a	High	0.00114286	0.000282566	1.32413	13	0.000938283	0.00221239	High	0.00114286	0.000282566	1.32413	13	0.000938283	0.00221239	High	0.00114286	0.000282566	1.32413	13	0.000938283	0.00221239	90.3
FALSE	High	Master Protein	Q562R1	Beta-actin-like protein 2 OS=Homo sapiens OX=9606 GN=ACTBL2 PE=1 SV=2	0	19.516	21	5	22	1	376	42	5.59	454	5	cell organization and biogenesis;developmental processes;other biological processes	other membranes;cytoskeleton;other cell component	cytoskeletal activity;other molecular function	Pf00022	345651	ENSG00000169067	ACTBL2	B2RPJ1; hsa:345651; Q562R1; Q562R2; Q562S9; Q562X8			0	1	1.033	1.839	0	0	41.9	181.2	77	0.968	1.78	0	0	41.9	181.2	77	0.544	0.562	0	0	41.9	181.2	77
	Checked	Protein Group ID	# Proteins	# Unique Peptides	# Peptides	# PSMs	Group Description	Found in Sample: F1: Sample	Found in Sample: F2: Sample	Found in Sample: F3: Sample
	FALSE	222	8	1	5	22	[Master Protein] Beta-actin-like protein 2 OS=Homo sapiens OX=9606 GN=ACTBL2 PE=1 SV=2	n/a	High	n/a
		Checked	Confidence	Annotated Sequence	Modifications	# Protein Groups	# Proteins	# PSMs	Master Protein Accessions	Positions in Master Proteins	Modifications in Master Proteins	# Missed Cleavages	Theo. MH+ [Da]	Abundance Ratio: (F2) / (F1)	Abundance Ratio: (F3) / (F1)	Abundance Ratio Variability [%]: (F2) / (F1)	Abundance Ratio Variability [%]: (F3) / (F1)	Abundances (Grouped): F1	Abundances (Grouped): F2	Abundances (Grouped): F3	Abundances (Grouped) CV [%]: F1	Abundances (Grouped) CV [%]: F2	Abundances (Grouped) CV [%]: F3	Quan Info	Found in Sample: F1: Sample	Found in Sample: F2: Sample	Found in Sample: F3: Sample	Confidence (by Search Engine): Mascot	q-Value (by Search Engine): Mascot	PEP (by Search Engine): Mascot	SVM Score (by Search Engine): Mascot	Ions Score (by Search Engine): Mascot	PEP	q-Value	Confidence (by Search Engine): Mascot	q-Value (by Search Engine): Mascot	PEP (by Search Engine): Mascot	SVM Score (by Search Engine): Mascot	Ions Score (by Search Engine): Mascot	PEP	q-Value	Confidence (by Search Engine): Mascot	q-Value (by Search Engine): Mascot	PEP (by Search Engine): Mascot	SVM Score (by Search Engine): Mascot	Ions Score (by Search Engine): Mascot	PEP	q-Value	Top Apex RT [min]
		FALSE	High	[R].HQGVMVGMGQK.[D]		3	46	3	B3KUD3; Q562R1; B3KW67	B3KUD3 [42-52]; Q562R1 [41-51]; B3KW67 [41-51]		0	1171.57	1.033	1.839	0	0	77.5	80.1	142.5				Shared	High	High	High	High	0.00114286	0.00772802	0.597145	26	0.0179942	0.00221239	High	0.00114286	0.00772802	0.597145	26	0.0179942	0.00221239	High	0.00114286	0.00772802	0.597145	26	0.0179942	0.00221239	26.49
		FALSE	High	[KR].SYELPDGQVITIGNER.[F]		5	52	1	V9HVZ7; B3KUD3; Q562R1; B3KW67; B3KWQ3	V9HVZ7 [87-102]; B3KUD3 [206-221]; Q562R1 [240-255]; B3KW67 [240-255]; B3KWQ3 [117-132]		0	1790.89											No Quan Values	n/a	High	n/a	High	0.00202224	0.0519772	0.173823	11	0.0966357	0.00399202	High	0.00202224	0.0519772	0.173823	11	0.0966357	0.00399202	High	0.00202224	0.0519772	0.173823	11	0.0966357	0.00399202
		FALSE	High	[KR].YSVWIGGSILASLSTFQQMWISK.[Q]		2	30	3	Q562R1; B3KWQ3	Q562R1 [338-360]; B3KWQ3 [215-237]		0	2602.34	1.085	16.999	0	0	15.7	17.1	267.2				Shared	Peak Found	High	High	High	0.00114286	0.0102551	0.534803	11	0.0231411	0.00221239	High	0.00114286	0.0102551	0.534803	11	0.0231411	0.00221239	High	0.00114286	0.0102551	0.534803	11	0.0231411	0.00221239	91.83
		FALSE	High	[KR].YSVWIGGSILASLSTFQQMWISK.[Q]	1xOxidation [M19]	2	30	4	Q562R1; B3KWQ3	Q562R1 [338-360]; B3KWQ3 [215-237]		0	2618.33	0.877	0.699	0	0	116.5	102.1	81.4				Shared	High	High	High	High	0.00114286	0.000120328	1.51157	39	0.000437467	0.00221239	High	0.00114286	0.000120328	1.51157	39	0.000437467	0.00221239	High	0.00114286	0.000120328	1.51157	39	0.000437467	0.00221239	88.9
		FALSE	High	[KR].YSVWIGGSILASLSTFQQMWISK.[Q]	1xDeamidated [Q]; 1xOxidation [M19]	2	30	3	Q562R1; B3KWQ3	Q562R1 [338-360]; B3KWQ3 [215-237]		0	2619.32											Not Reliable	High	High	n/a	High	0.00114286	0.0204395	0.382384	23	0.0426361	0.00221239	High	0.00114286	0.0204395	0.382384	23	0.0426361	0.00221239	High	0.00114286	0.0204395	0.382384	23	0.0426361	0.00221239
		FALSE	High	[R].KYSVWIGGSILASLSTFQQMWISK.[Q]		2	29	7	Q562R1; B3KWQ3	Q562R1 [337-360]; B3KWQ3 [214-237]		1	2730.43	0.86	0.621	0	0	120.9	104	75.1				Shared	High	High	High	High	0.00114286	2.69725e-08	3.35647	85	2.39234e-07	0.00221239	High	0.00114286	2.69725e-08	3.35647	85	2.39234e-07	0.00221239	High	0.00114286	2.69725e-08	3.35647	85	2.39234e-07	0.00221239	87.04
		FALSE	High	[K].MTQIMFEAFNTPAMYVAIQAVLSLYASGR.[T]		1	1	1	Q562R1	Q562R1 [120-148]		0	3223.6	100					100						n/a	High	n/a	High	0.00114286	4.17588e-05	1.74392	71	0.000169873	0.00221239	High	0.00114286	4.17588e-05	1.74392	71	0.000169873	0.00221239	High	0.00114286	4.17588e-05	1.74392	71	0.000169873	0.00221239	88.63
FALSE	High	Master Protein	M0R0R2	Small ribosomal subunit protein uS7 OS=Homo sapiens OX=9606 GN=RPS5 PE=1 SV=1	0	16.59	12	1	16	1	225	25.3	9.76	642	1	protein metabolism;other metabolic processes	cytosol;translational apparatus	nucleic acid binding activity;other molecular function	Pf00177		ENSG00000083845	RPS5	M0R0R2	22q11.2 distal CNV		1	0	0.427	1.103	0	0	118.6	50.7	130.8	2.341	2.582	0	0	118.6	50.7	130.8	0.907	0.387	0	0	118.6	50.7	130.8
	Checked	Protein Group ID	# Proteins	# Unique Peptides	# Peptides	# PSMs	Group Description	Found in Sample: F1: Sample	Found in Sample: F2: Sample	Found in Sample: F3: Sample
	FALSE	41	4	1	1	16	[Master Protein] Small ribosomal subunit protein uS7 OS=Homo sapiens OX=9606 GN=RPS5 PE=1 SV=1	High	High	High
		Checked	Confidence	Annotated Sequence	Modifications	# Protein Groups	# Proteins	# PSMs	Master Protein Accessions	Positions in Master Proteins	Modifications in Master Proteins	# Missed Cleavages	Theo. MH+ [Da]	Abundance Ratio: (F2) / (F1)	Abundance Ratio: (F3) / (F1)	Abundance Ratio Variability [%]: (F2) / (F1)	Abundance Ratio Variability [%]: (F3) / (F1)	Abundances (Grouped): F1	Abundances (Grouped): F2	Abundances (Grouped): F3	Abundances (Grouped) CV [%]: F1	Abundances (Grouped) CV [%]: F2	Abundances (Grouped) CV [%]: F3	Quan Info	Found in Sample: F1: Sample	Found in Sample: F2: Sample	Found in Sample: F3: Sample	Confidence (by Search Engine): Mascot	q-Value (by Search Engine): Mascot	PEP (by Search Engine): Mascot	SVM Score (by Search Engine): Mascot	Ions Score (by Search Engine): Mascot	PEP	q-Value	Confidence (by Search Engine): Mascot	q-Value (by Search Engine): Mascot	PEP (by Search Engine): Mascot	SVM Score (by Search Engine): Mascot	Ions Score (by Search Engine): Mascot	PEP	q-Value	Confidence (by Search Engine): Mascot	q-Value (by Search Engine): Mascot	PEP (by Search Engine): Mascot	SVM Score (by Search Engine): Mascot	Ions Score (by Search Engine): Mascot	PEP	q-Value	Top Apex RT [min]
		FALSE	High	[K].HAFEIIHLLTGENPLQVLVNAIINSGPR.[E]		1	4	11	M0R0R2	M0R0R2 [116-143]		0	3065.69	0.427	1.103	0	0	118.6	50.7	130.8					High	High	High	High	0.00114286	5.68663e-10	4.20377	73	7.59675e-09	0.00221239	High	0.00114286	5.68663e-10	4.20377	73	7.59675e-09	0.00221239	High	0.00114286	5.68663e-10	4.20377	73	7.59675e-09	0.00221239	90.36
		FALSE	High	[K].HAFEIIHLLTGENPLQVLVNAIINSGPR.[E]	1xDeamidated [N/Q]	1	4	5	M0R0R2	M0R0R2 [116-143]		0	3066.67											Not Reliable	High	High	High	High	0.00114286	2.30064e-10	4.40245	61	3.38315e-09	0.00221239	High	0.00114286	2.30064e-10	4.40245	61	3.38315e-09	0.00221239	High	0.00114286	2.30064e-10	4.40245	61	3.38315e-09	0.00221239
FALSE	High	Master Protein	P04406	Glyceraldehyde-3-phosphate dehydrogenase OS=Homo sapiens OX=9606 GN=GAPDH PE=1 SV=3	0	15.999	22	4	13	4	335	36	8.46	159	4	cell organization and biogenesis;protein metabolism;other metabolic processes;stress response;other biological processes	plasma membrane;other membranes;cytosol;cytoskeleton;nucleus;other cell component	enzyme regulator activity;cytoskeletal activity;other molecular function	Pf00044, Pf02800	2597	ENSG00000111640	GAPDH	E7EUT4; hsa:2597; P00354; P04406; Q53X65	Cori cycle; Alzheimer's disease and miRNA effects; HIF1A and PPARG in hypertrophic cardiomyopathy; VEGFA-VEGFR2 signaling; Clear cell renal cell carcinoma pathways; Metabolic reprogramming in colon cancer; Aerobic glycolysis - augmented; 7q11.23 copy number variation syndrome; Glycolysis in senescence; Alzheimer's disease; Sildenafil treatment; Glycolysis and gluconeogenesis; Metabolic epileptic …	Glycolysis; Gluconeogenesis	17	0	0.876	0.484	90.65	75.37	125	79.8	95.2	1.141	0.776	90.65	178.9	125	79.8	95.2	2.065	1.289	75.37	178.9	125	79.8	95.2
	Checked	Protein Group ID	# Proteins	# Unique Peptides	# Peptides	# PSMs	Group Description	Found in Sample: F1: Sample	Found in Sample: F2: Sample	Found in Sample: F3: Sample
	FALSE	161	6	4	4	13	[Master Protein] Glyceraldehyde-3-phosphate dehydrogenase OS=Homo sapiens OX=9606 GN=GAPDH PE=1 SV=3	High	High	High
		Checked	Confidence	Annotated Sequence	Modifications	# Protein Groups	# Proteins	# PSMs	Master Protein Accessions	Positions in Master Proteins	Modifications in Master Proteins	# Missed Cleavages	Theo. MH+ [Da]	Abundance Ratio: (F2) / (F1)	Abundance Ratio: (F3) / (F1)	Abundance Ratio Variability [%]: (F2) / (F1)	Abundance Ratio Variability [%]: (F3) / (F1)	Abundances (Grouped): F1	Abundances (Grouped): F2	Abundances (Grouped): F3	Abundances (Grouped) CV [%]: F1	Abundances (Grouped) CV [%]: F2	Abundances (Grouped) CV [%]: F3	Quan Info	Found in Sample: F1: Sample	Found in Sample: F2: Sample	Found in Sample: F3: Sample	Confidence (by Search Engine): Mascot	q-Value (by Search Engine): Mascot	PEP (by Search Engine): Mascot	SVM Score (by Search Engine): Mascot	Ions Score (by Search Engine): Mascot	PEP	q-Value	Confidence (by Search Engine): Mascot	q-Value (by Search Engine): Mascot	PEP (by Search Engine): Mascot	SVM Score (by Search Engine): Mascot	Ions Score (by Search Engine): Mascot	PEP	q-Value	Confidence (by Search Engine): Mascot	q-Value (by Search Engine): Mascot	PEP (by Search Engine): Mascot	SVM Score (by Search Engine): Mascot	Ions Score (by Search Engine): Mascot	PEP	q-Value	Top Apex RT [min]
		FALSE	High	[K].LISWYDNEFGYSNR.[V]		1	3	2	P04406	P04406 [310-323]		0	1763.8	0.503	1.049	0	0	117.6	59.1	123.3					High	High	Peak Found	High	0.00114286	0.0290287	0.304441	23	0.0580797	0.00221239	High	0.00114286	0.0290287	0.304441	23	0.0580797	0.00221239	High	0.00114286	0.0290287	0.304441	23	0.0580797	0.00221239	57.21
		FALSE	High	[K].VIHDNFGIVEGLMTTVHAITATQK.[T]		1	5	4	P04406	P04406 [163-186]		0	2595.36	0.349	0.985	0	0	128.5	44.8	126.6					High	High	High	High	0.00114286	7.11697e-09	3.64899	64	7.27092e-08	0.00221239	High	0.00114286	7.11697e-09	3.64899	64	7.27092e-08	0.00221239	High	0.00114286	7.11697e-09	3.64899	64	7.27092e-08	0.00221239	71.11
		FALSE	High	[K].VIHDNFGIVEGLMTTVHAITATQK.[T]	1xDeamidated [N5]	1	5	1	P04406	P04406 [163-186]		0	2596.34											No Quan Values	High	n/a	n/a	High	0.00114286	0.0298206	0.298444	15	0.0594697	0.00221239	High	0.00114286	0.0298206	0.298444	15	0.0594697	0.00221239	High	0.00114286	0.0298206	0.298444	15	0.0594697	0.00221239
		FALSE	High	[K].VDIVAINDPFIDLNYMVYMFQYDSTHGK.[F]		1	4	4	P04406	P04406 [28-55]		0	3308.56	1.527	0.441	0	0	101.1	154.4	44.5					High	High	High	High	0.00114286	0.000624158	1.15013	17	0.00190503	0.00221239	High	0.00114286	0.000624158	1.15013	17	0.00190503	0.00221239	High	0.00114286	0.000624158	1.15013	17	0.00190503	0.00221239	87.98
		FALSE	High	[K].VIHDNFGIVEGLMTTVHAITATQKTVDGPSGK.[L]		1	5	1	P04406	P04406 [163-194]		1	3336.73	1.686	0.282	0	0	101.1	170.4	28.5					Peak Found	High	Peak Found	High	0.00114286	0.000615862	1.15306	9	0.00188245	0.00221239	High	0.00114286	0.000615862	1.15306	9	0.00188245	0.00221239	High	0.00114286	0.000615862	1.15306	9	0.00188245	0.00221239	69.55
		FALSE	High	[K].VIHDNFGIVEGLMTTVHAITATQKTVDGPSGK.[L]	1xDeamidated [Q23]	1	5	1	P04406	P04406 [163-194]		1	3337.71	0.01	0.484		0	134.7		65.3					Peak Found	n/a	High	High	0.00285171	0.0612366	0.136648	4	0.111378	0.00570342	High	0.00285171	0.0612366	0.136648	4	0.111378	0.00570342	High	0.00285171	0.0612366	0.136648	4	0.111378	0.00570342	69.8
FALSE	High	Master Protein	B4DUF2	cDNA FLJ50227, moderately similar to Complement decay-accelerating factor OS=Homo sapiens OX=9606 PE=2 SV=1	0	14.852	10	2	14	2	480	50.9	8.44	84	2	stress response;other biological processes	plasma membrane;other membranes;other cell component									0	0	100	100				115.9	84.1	0.01	0.822		26.19		115.9	84.1	0.01	1.217		26.19		115.9	84.1
	Checked	Protein Group ID	# Proteins	# Unique Peptides	# Peptides	# PSMs	Group Description	Found in Sample: F1: Sample	Found in Sample: F2: Sample	Found in Sample: F3: Sample
	FALSE	59	16	2	2	14	[Master Protein] cDNA FLJ50227, moderately similar to Complement decay-accelerating factor OS=Homo sapiens OX=9606 PE=2 SV=1	n/a	High	High
		Checked	Confidence	Annotated Sequence	Modifications	# Protein Groups	# Proteins	# PSMs	Master Protein Accessions	Positions in Master Proteins	Modifications in Master Proteins	# Missed Cleavages	Theo. MH+ [Da]	Abundance Ratio: (F2) / (F1)	Abundance Ratio: (F3) / (F1)	Abundance Ratio Variability [%]: (F2) / (F1)	Abundance Ratio Variability [%]: (F3) / (F1)	Abundances (Grouped): F1	Abundances (Grouped): F2	Abundances (Grouped): F3	Abundances (Grouped) CV [%]: F1	Abundances (Grouped) CV [%]: F2	Abundances (Grouped) CV [%]: F3	Quan Info	Found in Sample: F1: Sample	Found in Sample: F2: Sample	Found in Sample: F3: Sample	Confidence (by Search Engine): Mascot	q-Value (by Search Engine): Mascot	PEP (by Search Engine): Mascot	SVM Score (by Search Engine): Mascot	Ions Score (by Search Engine): Mascot	PEP	q-Value	Confidence (by Search Engine): Mascot	q-Value (by Search Engine): Mascot	PEP (by Search Engine): Mascot	SVM Score (by Search Engine): Mascot	Ions Score (by Search Engine): Mascot	PEP	q-Value	Confidence (by Search Engine): Mascot	q-Value (by Search Engine): Mascot	PEP (by Search Engine): Mascot	SVM Score (by Search Engine): Mascot	Ions Score (by Search Engine): Mascot	PEP	q-Value	Top Apex RT [min]
		FALSE	High	[R].EIYCPAPPQIDNGIIQGER.[D]	1xBiotin-tyramide [Y3]; 1xCarbamidomethyl [C4]	1	15	1	B4DUF2	B4DUF2 [158-176]		0	2531.21	100	100				101	99					n/a	High	Peak Found	High	0.00114286	0.00049524	1.20093	19	0.00154923	0.00221239	High	0.00114286	0.00049524	1.20093	19	0.00154923	0.00221239	High	0.00114286	0.00049524	1.20093	19	0.00154923	0.00221239	57.06
		FALSE	High	[R].EIYCPAPPQIDNGIIQGER.[D]	1xBiotin-tyramide [Y3]; 1xCarbamidomethyl [C4]; 1xDeamidated [N/Q]	1	15	4	B4DUF2	B4DUF2 [158-176]		0	2532.19	100	100				118.4	81.6					n/a	High	High	High	0.00114286	1.59698e-05	1.95495	38	7.19427e-05	0.00221239	High	0.00114286	1.59698e-05	1.95495	38	7.19427e-05	0.00221239	High	0.00114286	1.59698e-05	1.95495	38	7.19427e-05	0.00221239	57.41
		FALSE	High	[R].EIYCPAPPQIDNGIIQGER.[D]	1xBiotin-tyramide [Y3]; 1xCarbamidomethyl [C4]; 2xDeamidated [Q9; N/Q]	1	15	3	B4DUF2	B4DUF2 [158-176]		0	2533.17											No Quan Values	n/a	High	n/a	High	0.00114286	0.00011456	1.52235	15	0.000418683	0.00221239	High	0.00114286	0.00011456	1.52235	15	0.000418683	0.00221239	High	0.00114286	0.00011456	1.52235	15	0.000418683	0.00221239
		FALSE	High	[K].GFTMIGEHSIYCTVNNDEGEWSGPPPECR.[G-]	1xBiotin-tyramide [Y11]; 2xCarbamidomethyl [C12; C28]	1	16	2	B4DUF2	B4DUF2 [192-220]		0	3700.56	100					100						n/a	High	n/a	High	0.00114286	0.00128867	0.990921	29	0.00364086	0.00221239	High	0.00114286	0.00128867	0.990921	29	0.00364086	0.00221239	High	0.00114286	0.00128867	0.990921	29	0.00364086	0.00221239	60.18
		FALSE	High	[K].GFTMIGEHSIYCTVNNDEGEWSGPPPECR.[G-]	1xBiotin-tyramide [Y11]; 2xCarbamidomethyl [C12; C28]; 1xDeamidated [N]	1	16	4	B4DUF2	B4DUF2 [192-220]		0	3701.54											No Quan Values	n/a	High	n/a	High	0.00114286	0.00323206	0.788905	33	0.0082745	0.00221239	High	0.00114286	0.00323206	0.788905	33	0.0082745	0.00221239	High	0.00114286	0.00323206	0.788905	33	0.0082745	0.00221239
FALSE	High	Master Protein	Q15149	Plectin OS=Homo sapiens OX=9606 GN=PLEC PE=1 SV=3	0	14.813	1	3	8	3	4684	531.5	5.96	175	3	cell cycle OR cell proliferation;cell organization and biogenesis;other metabolic processes;stress response;developmental processes;other biological processes	plasma membrane;other membranes;cytosol;cytoskeleton;mitochondrion;other cell component	cytoskeletal activity;other molecular function	Pf00307, Pf00681, Pf03501, Pf17902, Pf18373, Pf21019, Pf21020, Pf21097	5339	ENSG00000178209	PLEC	hsa:5339; Q15148; Q15149; Q16640; Q6S376; Q6S377; Q6S378; Q6S379; Q6S380; Q6S381; Q6S382; Q6S383	Envelope proteins and their potential roles in EDMD physiopathology	Assembly of collagen fibrils and other multimeric structures; Caspase-mediated cleavage of cytoskeletal proteins; Type I hemidesmosome assembly	4	0	2.111	0.633	62.13	25.41	89	159.2	51.8	0.474	0.126	62.13	345.29	89	159.2	51.8	1.58	7.947	25.41	345.29	89	159.2	51.8
	Checked	Protein Group ID	# Proteins	# Unique Peptides	# Peptides	# PSMs	Group Description	Found in Sample: F1: Sample	Found in Sample: F2: Sample	Found in Sample: F3: Sample
	FALSE	102	6	3	3	8	[Master Protein] Plectin OS=Homo sapiens OX=9606 GN=PLEC PE=1 SV=3	High	High	High
		Checked	Confidence	Annotated Sequence	Modifications	# Protein Groups	# Proteins	# PSMs	Master Protein Accessions	Positions in Master Proteins	Modifications in Master Proteins	# Missed Cleavages	Theo. MH+ [Da]	Abundance Ratio: (F2) / (F1)	Abundance Ratio: (F3) / (F1)	Abundance Ratio Variability [%]: (F2) / (F1)	Abundance Ratio Variability [%]: (F3) / (F1)	Abundances (Grouped): F1	Abundances (Grouped): F2	Abundances (Grouped): F3	Abundances (Grouped) CV [%]: F1	Abundances (Grouped) CV [%]: F2	Abundances (Grouped) CV [%]: F3	Quan Info	Found in Sample: F1: Sample	Found in Sample: F2: Sample	Found in Sample: F3: Sample	Confidence (by Search Engine): Mascot	q-Value (by Search Engine): Mascot	PEP (by Search Engine): Mascot	SVM Score (by Search Engine): Mascot	Ions Score (by Search Engine): Mascot	PEP	q-Value	Confidence (by Search Engine): Mascot	q-Value (by Search Engine): Mascot	PEP (by Search Engine): Mascot	SVM Score (by Search Engine): Mascot	Ions Score (by Search Engine): Mascot	PEP	q-Value	Confidence (by Search Engine): Mascot	q-Value (by Search Engine): Mascot	PEP (by Search Engine): Mascot	SVM Score (by Search Engine): Mascot	Ions Score (by Search Engine): Mascot	PEP	q-Value	Top Apex RT [min]
		FALSE	High	[R].ELVLLLLQWMR.[H]		1	6	1	Q15149	Q15149 [423-433]		0	1413.83	20.624	0.534	0	0	13.5	279.2	7.2					Peak Found	High	Peak Found	High	0.00114286	0.000328959	1.29076	73	0.0010748	0.00221239	High	0.00114286	0.000328959	1.29076	73	0.0010748	0.00221239	High	0.00114286	0.000328959	1.29076	73	0.0010748	0.00221239	83.51
		FALSE	High	[R].WQEYRELVLLLLQWMR.[H]		1	6	3	Q15149	Q15149 [418-433]		1	2176.17	1.226	0.751	0	0	100.8	123.6	75.6					High	Peak Found	High	High	0.00114286	3.31701e-07	2.80553	47	2.25421e-06	0.00221239	High	0.00114286	3.31701e-07	2.80553	47	2.25421e-06	0.00221239	High	0.00114286	3.31701e-07	2.80553	47	2.25421e-06	0.00221239	89.17
		FALSE	High	[R].EDHPARPTVESFQAALQTQWSWMLQLCCCIEAHLK.[E]	3xCarbamidomethyl [C27; C28; C29]	1	6	2	Q15149	Q15149 [822-856]		0	4240.98	2.111	0.01	0		64.3	135.7						Peak Found	High	n/a	High	0.00114286	6.68123e-05	1.64074	33	0.000258559	0.00221239	High	0.00114286	6.68123e-05	1.64074	33	0.000258559	0.00221239	High	0.00114286	6.68123e-05	1.64074	33	0.000258559	0.00221239	87.87
		FALSE	High	[R].EDHPARPTVESFQAALQTQWSWMLQLCCCIEAHLK.[E]	1xDeamidated [Q]; 3xCarbamidomethyl [C27; C28; C29]	1	6	2	Q15149	Q15149 [822-856]		0	4241.97											No Quan Values	n/a	High	n/a	High	0.00114286	0.000828475	1.08794	25	0.0024536	0.00221239	High	0.00114286	0.000828475	1.08794	25	0.0024536	0.00221239	High	0.00114286	0.000828475	1.08794	25	0.0024536	0.00221239
FALSE	High	Master Protein	P00352	Aldehyde dehydrogenase 1A1 OS=Homo sapiens OX=9606 GN=ALDH1A1 PE=1 SV=2	0	14.594	13	4	24	4	501	54.8	6.73	363	4	other metabolic processes;other biological processes	cytosol;other cell component	enzyme regulator activity;other molecular function	Pf00171	216	ENSG00000165092	ALDH1A1	hsa:216; O00768; P00352; Q5SYR1	Folate-alcohol and cancer pathway hypotheses; Fatty acid omega-oxidation; Dopaminergic neurogenesis; Amino acid metabolism; Ethanol effects on histone modifications; Disorders of fructose metabolism; Omega-6-fatty acids in senescence; Vitamin A and carotenoid metabolism	Developmental Lineage of Mammary Stem Cells; RA biosynthesis pathway; Ethanol oxidation; Fructose catabolism; Developmental Lineage of Mammary Gland Luminal Epithelial Cells; Developmental Lineage of Mammary Gland Myoepithelial Cells	14	0	0.85	0.82	32.88	26.37	52.5	211.7	35.8	1.177	0.42	32.88	176.04	52.5	211.7	35.8	1.219	2.379	26.37	176.04	52.5	211.7	35.8
	Checked	Protein Group ID	# Proteins	# Unique Peptides	# Peptides	# PSMs	Group Description	Found in Sample: F1: Sample	Found in Sample: F2: Sample	Found in Sample: F3: Sample
	FALSE	163	8	4	4	24	[Master Protein] Aldehyde dehydrogenase 1A1 OS=Homo sapiens OX=9606 GN=ALDH1A1 PE=1 SV=2	High	High	High
		Checked	Confidence	Annotated Sequence	Modifications	# Protein Groups	# Proteins	# PSMs	Master Protein Accessions	Positions in Master Proteins	Modifications in Master Proteins	# Missed Cleavages	Theo. MH+ [Da]	Abundance Ratio: (F2) / (F1)	Abundance Ratio: (F3) / (F1)	Abundance Ratio Variability [%]: (F2) / (F1)	Abundance Ratio Variability [%]: (F3) / (F1)	Abundances (Grouped): F1	Abundances (Grouped): F2	Abundances (Grouped): F3	Abundances (Grouped) CV [%]: F1	Abundances (Grouped) CV [%]: F2	Abundances (Grouped) CV [%]: F3	Quan Info	Found in Sample: F1: Sample	Found in Sample: F2: Sample	Found in Sample: F3: Sample	Confidence (by Search Engine): Mascot	q-Value (by Search Engine): Mascot	PEP (by Search Engine): Mascot	SVM Score (by Search Engine): Mascot	Ions Score (by Search Engine): Mascot	PEP	q-Value	Confidence (by Search Engine): Mascot	q-Value (by Search Engine): Mascot	PEP (by Search Engine): Mascot	SVM Score (by Search Engine): Mascot	Ions Score (by Search Engine): Mascot	PEP	q-Value	Confidence (by Search Engine): Mascot	q-Value (by Search Engine): Mascot	PEP (by Search Engine): Mascot	SVM Score (by Search Engine): Mascot	Ions Score (by Search Engine): Mascot	PEP	q-Value	Top Apex RT [min]
		FALSE	High	[R].TIPIDGNFFTYTR.[H]		1	7	1	P00352	P00352 [144-156]		0	1544.77											No Quan Values	High	n/a	n/a	High	0.00114286	0.0162818	0.432735	21	0.0348697	0.00221239	High	0.00114286	0.0162818	0.432735	21	0.0348697	0.00221239	High	0.00114286	0.0162818	0.432735	21	0.0348697	0.00221239
		FALSE	High	[R].ANNTFYGLSAGVFTK.[D]		1	4	3	P00352	P00352 [421-435]		0	1589.8	0.85	0.979	0	0	106.1	90.1	103.8					High	High	High	High	0.00114286	0.000619248	1.15186	39	0.00189167	0.00221239	High	0.00114286	0.000619248	1.15186	39	0.00189167	0.00221239	High	0.00114286	0.000619248	1.15186	39	0.00189167	0.00221239	57.25
		FALSE	High	[K].LYSNAYLNDLAGCIK.[T]	1xCarbamidomethyl [C13]	1	7	2	P00352	P00352 [114-128]		0	1714.85											No Quan Values	High	n/a	High	High	0.00114286	0.0277194	0.314718	7	0.0557701	0.00221239	High	0.00114286	0.0277194	0.314718	7	0.0557701	0.00221239	High	0.00114286	0.0277194	0.314718	7	0.0557701	0.00221239
		FALSE	High	[R].HEPIGVCGQIIPWNFPLVMLIWK.[I]	1xCarbamidomethyl [C7]	1	7	15	P00352	P00352 [157-179]		0	2747.46	4.478	0.687	0	0	48.7	217.9	33.4					High	High	High	High	0.00114286	6.11186e-09	3.68241	46	6.34594e-08	0.00221239	High	0.00114286	6.11186e-09	3.68241	46	6.34594e-08	0.00221239	High	0.00114286	6.11186e-09	3.68241	46	6.34594e-08	0.00221239	86.39
		FALSE	High	[R].HEPIGVCGQIIPWNFPLVMLIWK.[I]	1xCarbamidomethyl [C7]; 1xDeamidated [N/Q]	1	7	3	P00352	P00352 [157-179]		0	2748.44	0.696	0.01	0		117.9	82.1						Peak Found	High	High	High	0.00114286	0.0044106	0.720557	18	0.0109186	0.00221239	High	0.00114286	0.0044106	0.720557	18	0.0109186	0.00221239	High	0.00114286	0.0044106	0.720557	18	0.0109186	0.00221239	87.82
FALSE	High	Master Protein	F4ZW63	Interleukin enhancer-binding factor 2 OS=Homo sapiens OX=9606 PE=2 SV=1	0	14.197	7	2	8	2	390	43	5.34	67	2		nucleus	nucleic acid binding activity								0	0	1.376	0.542	38.6	17.02	108.4	135.7	55.9	0.727	0.394	38.6	21.26	108.4	135.7	55.9	1.846	2.539	17.02	21.26	108.4	135.7	55.9
	Checked	Protein Group ID	# Proteins	# Unique Peptides	# Peptides	# PSMs	Group Description	Found in Sample: F1: Sample	Found in Sample: F2: Sample	Found in Sample: F3: Sample
	FALSE	27	4	2	2	8	[Master Protein] Interleukin enhancer-binding factor 2 OS=Homo sapiens OX=9606 PE=2 SV=1	High	High	High
		Checked	Confidence	Annotated Sequence	Modifications	# Protein Groups	# Proteins	# PSMs	Master Protein Accessions	Positions in Master Proteins	Modifications in Master Proteins	# Missed Cleavages	Theo. MH+ [Da]	Abundance Ratio: (F2) / (F1)	Abundance Ratio: (F3) / (F1)	Abundance Ratio Variability [%]: (F2) / (F1)	Abundance Ratio Variability [%]: (F3) / (F1)	Abundances (Grouped): F1	Abundances (Grouped): F2	Abundances (Grouped): F3	Abundances (Grouped) CV [%]: F1	Abundances (Grouped) CV [%]: F2	Abundances (Grouped) CV [%]: F3	Quan Info	Found in Sample: F1: Sample	Found in Sample: F2: Sample	Found in Sample: F3: Sample	Confidence (by Search Engine): Mascot	q-Value (by Search Engine): Mascot	PEP (by Search Engine): Mascot	SVM Score (by Search Engine): Mascot	Ions Score (by Search Engine): Mascot	PEP	q-Value	Confidence (by Search Engine): Mascot	q-Value (by Search Engine): Mascot	PEP (by Search Engine): Mascot	SVM Score (by Search Engine): Mascot	Ions Score (by Search Engine): Mascot	PEP	q-Value	Confidence (by Search Engine): Mascot	q-Value (by Search Engine): Mascot	PEP (by Search Engine): Mascot	SVM Score (by Search Engine): Mascot	Ions Score (by Search Engine): Mascot	PEP	q-Value	Top Apex RT [min]
		FALSE	High	[R].FPGFEPLTPWILDLLGHYAVMNNPTR.[Q]		1	4	3	F4ZW63	F4ZW63 [234-259]		0	2998.53	1.063	0.483	0	0	117.8	125.3	56.9					High	High	High	High	0.00114286	2.54622e-06	2.35807	29	1.39378e-05	0.00221239	High	0.00114286	2.54622e-06	2.35807	29	1.39378e-05	0.00221239	High	0.00114286	2.54622e-06	2.35807	29	1.39378e-05	0.00221239	89.15
		FALSE	High	[R].IRFPGFEPLTPWILDLLGHYAVMNNPTR.[Q]		1	4	4	F4ZW63	F4ZW63 [232-259]		1	3267.71	1.78	0.608	0	0	88.6	157.6	53.8					High	High	Peak Found	High	0.00114286	1.15018e-07	3.03807	26	8.74617e-07	0.00221239	High	0.00114286	1.15018e-07	3.03807	26	8.74617e-07	0.00221239	High	0.00114286	1.15018e-07	3.03807	26	8.74617e-07	0.00221239	86.14
		FALSE	High	[R].IRFPGFEPLTPWILDLLGHYAVMNNPTR.[Q]	1xDeamidated [N24]	1	4	1	F4ZW63	F4ZW63 [232-259]		1	3268.7											No Quan Values	High	n/a	n/a	High	0.00114286	0.000146289	1.46867	18	0.000520948	0.00221239	High	0.00114286	0.000146289	1.46867	18	0.000520948	0.00221239	High	0.00114286	0.000146289	1.46867	18	0.000520948	0.00221239
FALSE	High	Master Protein	A0A8V8TLM6	Transferrin receptor protein 1 OS=Homo sapiens OX=9606 GN=TFRC PE=1 SV=1	0	13.994	12	6	12	6	795	88.6	6.57	133	6	transport;other biological processes	plasma membrane;other membranes;other cell component	other molecular function	Pf02225, Pf04253, Pf04389		ENSG00000072274	TFRC	A0A8V8TLM6	Iron metabolism in placenta; Ferroptosis; 3q29 copy number variation syndrome; Iron metabolism disorders; Erythropoiesis		5	0	0.561	1.186	0	0	28.7	123.5	147.8	1.781	1.382	0	41.3	28.7	123.5	147.8	0.843	0.724	0	41.3	28.7	123.5	147.8
	Checked	Protein Group ID	# Proteins	# Unique Peptides	# Peptides	# PSMs	Group Description	Found in Sample: F1: Sample	Found in Sample: F2: Sample	Found in Sample: F3: Sample
	FALSE	230	12	6	6	12	[Master Protein] Transferrin receptor protein 1 OS=Homo sapiens OX=9606 GN=TFRC PE=1 SV=1	High	High	High
		Checked	Confidence	Annotated Sequence	Modifications	# Protein Groups	# Proteins	# PSMs	Master Protein Accessions	Positions in Master Proteins	Modifications in Master Proteins	# Missed Cleavages	Theo. MH+ [Da]	Abundance Ratio: (F2) / (F1)	Abundance Ratio: (F3) / (F1)	Abundance Ratio Variability [%]: (F2) / (F1)	Abundance Ratio Variability [%]: (F3) / (F1)	Abundances (Grouped): F1	Abundances (Grouped): F2	Abundances (Grouped): F3	Abundances (Grouped) CV [%]: F1	Abundances (Grouped) CV [%]: F2	Abundances (Grouped) CV [%]: F3	Quan Info	Found in Sample: F1: Sample	Found in Sample: F2: Sample	Found in Sample: F3: Sample	Confidence (by Search Engine): Mascot	q-Value (by Search Engine): Mascot	PEP (by Search Engine): Mascot	SVM Score (by Search Engine): Mascot	Ions Score (by Search Engine): Mascot	PEP	q-Value	Confidence (by Search Engine): Mascot	q-Value (by Search Engine): Mascot	PEP (by Search Engine): Mascot	SVM Score (by Search Engine): Mascot	Ions Score (by Search Engine): Mascot	PEP	q-Value	Confidence (by Search Engine): Mascot	q-Value (by Search Engine): Mascot	PEP (by Search Engine): Mascot	SVM Score (by Search Engine): Mascot	Ions Score (by Search Engine): Mascot	PEP	q-Value	Top Apex RT [min]
		FALSE	High	[K].ILNIFGVIK.[G]		1	10	3	A0A8V8TLM6	A0A8V8TLM6 [386-394]		0	1016.65	0.561	1.186	0	0	109.2	61.3	129.5					High	High	High	High	0.00114286	0.000609674	1.15528	44	0.00186552	0.00221239	High	0.00114286	0.000609674	1.15528	44	0.00186552	0.00221239	High	0.00114286	0.000609674	1.15528	44	0.00186552	0.00221239	61.23
		FALSE	High	[R].RLYWDDLK.[R]	1xBiotin-tyramide [Y3]	1	8	2	A0A8V8TLM6	A0A8V8TLM6 [121-128]		1	1469.72	100	100				85.3	114.7					n/a	High	Peak Found	High	0.00114286	0.00250371	0.84502	10	0.00658834	0.00221239	High	0.00114286	0.00250371	0.84502	10	0.00658834	0.00221239	High	0.00114286	0.00250371	0.84502	10	0.00658834	0.00221239	54.05
		FALSE	High	[K].LLNENSYVPR.[E]	1xBiotin-tyramide [Y7]	1	8	2	A0A8V8TLM6	A0A8V8TLM6 [146-155]		0	1565.78	100	100				82.6	117.4					n/a	High	Peak Found	High	0.00114286	0.000612789	1.15416	44	0.00187404	0.00221239	High	0.00114286	0.000612789	1.15416	44	0.00187404	0.00221239	High	0.00114286	0.000612789	1.15416	44	0.00187404	0.00221239	53.09
		FALSE	High	[R].HVFWGSGSHTLPALLENLK.[L]		1	8	1	A0A8V8TLM6	A0A8V8TLM6 [734-752]		0	2106.11	100	100				128.3	71.7					n/a	High	Peak Found	High	0.00285171	0.0676903	0.113802	4	0.121432	0.00570342	High	0.00285171	0.0676903	0.113802	4	0.121432	0.00570342	High	0.00285171	0.0676903	0.113802	4	0.121432	0.00570342	59.57
		FALSE	High	[R].LVYLVENPGGYVAYSK.[A]	1xBiotin-tyramide [Y3]	1	7	2	A0A8V8TLM6	A0A8V8TLM6 [209-224]		0	2133.07											No Quan Values	n/a	High	High	High	0.00114286	0.00862702	0.572905	22	0.0198448	0.00221239	High	0.00114286	0.00862702	0.572905	22	0.0198448	0.00221239	High	0.00114286	0.00862702	0.572905	22	0.0198448	0.00221239
		FALSE	High	[R].LVYLVENPGGYVAYSK.[A]	1xBiotin-tyramide [Y3]; 1xDeamidated [N7]	1	7	1	A0A8V8TLM6	A0A8V8TLM6 [209-224]		0	2134.06											Not Reliable	n/a	High	n/a	High	0.00363306	0.0841735	0.0637098	7	0.14639	0.00732601	High	0.00363306	0.0841735	0.0637098	7	0.14639	0.00732601	High	0.00363306	0.0841735	0.0637098	7	0.14639	0.00732601
		FALSE	High	[R].SIIFASWSAGDFGSVGATEWLEGYLSSLHLK.[A]		1	10	1	A0A8V8TLM6	A0A8V8TLM6 [447-477]		0	3328.65	100					100						n/a	High	n/a	High	0.00114286	0.000388398	1.25429	58	0.0012468	0.00221239	High	0.00114286	0.000388398	1.25429	58	0.0012468	0.00221239	High	0.00114286	0.000388398	1.25429	58	0.0012468	0.00221239	86.46
FALSE	High	Master Protein	M0QZL7	Tubulin beta chain OS=Homo sapiens OX=9606 GN=TUBB4A PE=1 SV=9	0	13.255	12	4	14	4	495	54.4	5.02	175	4	cell organization and biogenesis;other biological processes	cytoskeleton;other cell component	cytoskeletal activity;other molecular function	Pf00091, Pf03953	10382	ENSG00000104833	TUBB4A	M0QZL7	Alzheimer's disease and miRNA effects; Pathogenic Escherichia coli infection; Parkin-ubiquitin proteasomal system pathway; Alzheimer's disease		4	0	0.341	1.05	66.33	21.83	115	47.2	137.9	2.929	2.467	66.33	13.75	115	47.2	137.9	0.952	0.405	21.83	13.75	115	47.2	137.9
	Checked	Protein Group ID	# Proteins	# Unique Peptides	# Peptides	# PSMs	Group Description	Found in Sample: F1: Sample	Found in Sample: F2: Sample	Found in Sample: F3: Sample
	FALSE	160	60	4	4	14	[Master Protein] Tubulin beta chain OS=Homo sapiens OX=9606 GN=TUBB4A PE=1 SV=9	High	High	High
		Checked	Confidence	Annotated Sequence	Modifications	# Protein Groups	# Proteins	# PSMs	Master Protein Accessions	Positions in Master Proteins	Modifications in Master Proteins	# Missed Cleavages	Theo. MH+ [Da]	Abundance Ratio: (F2) / (F1)	Abundance Ratio: (F3) / (F1)	Abundance Ratio Variability [%]: (F2) / (F1)	Abundance Ratio Variability [%]: (F3) / (F1)	Abundances (Grouped): F1	Abundances (Grouped): F2	Abundances (Grouped): F3	Abundances (Grouped) CV [%]: F1	Abundances (Grouped) CV [%]: F2	Abundances (Grouped) CV [%]: F3	Quan Info	Found in Sample: F1: Sample	Found in Sample: F2: Sample	Found in Sample: F3: Sample	Confidence (by Search Engine): Mascot	q-Value (by Search Engine): Mascot	PEP (by Search Engine): Mascot	SVM Score (by Search Engine): Mascot	Ions Score (by Search Engine): Mascot	PEP	q-Value	Confidence (by Search Engine): Mascot	q-Value (by Search Engine): Mascot	PEP (by Search Engine): Mascot	SVM Score (by Search Engine): Mascot	Ions Score (by Search Engine): Mascot	PEP	q-Value	Confidence (by Search Engine): Mascot	q-Value (by Search Engine): Mascot	PEP (by Search Engine): Mascot	SVM Score (by Search Engine): Mascot	Ions Score (by Search Engine): Mascot	PEP	q-Value	Top Apex RT [min]
		FALSE	High	[R].YLTVAAVFR.[G]		1	30	2	M0QZL7	M0QZL7 [361-369]		0	1039.59	0.234	0.958	0	0	136.9	32	131.1					High	High	Peak Found	High	0.00202224	0.0387065	0.240162	17	0.0747441	0.00399202	High	0.00202224	0.0387065	0.240162	17	0.0747441	0.00399202	High	0.00202224	0.0387065	0.240162	17	0.0747441	0.00399202	54.83
		FALSE	High	[K].LAVNMVPFPR.[L]		1	53	2	M0QZL7	M0QZL7 [304-313]		0	1143.63	0.341	0.843	0	0	137.4	46.9	115.7					Peak Found	High	High	High	0.00114286	0.0190167	0.398371	26	0.0400031	0.00221239	High	0.00114286	0.0190167	0.398371	26	0.0400031	0.00221239	High	0.00114286	0.0190167	0.398371	26	0.0400031	0.00221239	53.89
		FALSE	High	[R].LHFFMPGFAPLTSR.[G]		1	46	5	M0QZL7	M0QZL7 [314-327]		0	1620.84	0.618	1.383	0	0	100	61.8	138.3					High	High	High	High	0.00114286	6.84392e-07	2.64652	54	4.30681e-06	0.00221239	High	0.00114286	6.84392e-07	2.64652	54	4.30681e-06	0.00221239	High	0.00114286	6.84392e-07	2.64652	54	4.30681e-06	0.00221239	60.91
		FALSE	High	[R].LHFFMPGFAPLTSR.[G]	1xOxidation [M5]	1	46	3	M0QZL7	M0QZL7 [314-327]		0	1636.83											No Quan Values	High	n/a	High	High	0.00114286	0.00276201	0.823445	18	0.00719175	0.00221239	High	0.00114286	0.00276201	0.823445	18	0.00719175	0.00221239	High	0.00114286	0.00276201	0.823445	18	0.00719175	0.00221239
		FALSE	High	[K].LTTPTYGDLNHLVSATMSGVTTCLR.[F]	1xCarbamidomethyl [C23]	1	34	1	M0QZL7	M0QZL7 [268-292]		0	2708.34	0.01	1.152		0	92.9		107.1					Peak Found	n/a	High	High	0.00114286	0.0149029	0.4523	33	0.0322413	0.00221239	High	0.00114286	0.0149029	0.4523	33	0.0322413	0.00221239	High	0.00114286	0.0149029	0.4523	33	0.0322413	0.00221239	69.62
		FALSE	High	[K].LTTPTYGDLNHLVSATMSGVTTCLR.[F]	1xDeamidated [N10]; 1xCarbamidomethyl [C23]	1	34	1	M0QZL7	M0QZL7 [268-292]		0	2709.32											Not Reliable	n/a	n/a	High	High	0.00114286	0.00802841	0.588746	28	0.0186152	0.00221239	High	0.00114286	0.00802841	0.588746	28	0.0186152	0.00221239	High	0.00114286	0.00802841	0.588746	28	0.0186152	0.00221239
FALSE	High	Master Protein	Q13740	CD166 antigen OS=Homo sapiens OX=9606 GN=ALCAM PE=1 SV=2	0	12.2	12	4	23	4	583	65.1	6.25	73	4	cell adhesion;cell organization and biogenesis;developmental processes;signal transduction;other biological processes	plasma membrane;other membranes;other cell component	signal transduction activity or receptor binding;other molecular function	Pf08205, Pf13927	214	ENSG00000170017	ALCAM	B2RNS3; B4DTU0; hsa:214; O60892; Q13740; Q1HGM8; Q1HGM9; Q6PEY4; Q6ZS95		L1CAM interactions	1	0	0.573	0.575	0	0	27.6	158.8	113.6	1.744	0.794	0	17.67	27.6	158.8	113.6	1.739	1.26	0	17.67	27.6	158.8	113.6
	Checked	Protein Group ID	# Proteins	# Unique Peptides	# Peptides	# PSMs	Group Description	Found in Sample: F1: Sample	Found in Sample: F2: Sample	Found in Sample: F3: Sample
	FALSE	62	5	4	4	23	[Master Protein] CD166 antigen OS=Homo sapiens OX=9606 GN=ALCAM PE=1 SV=2	High	High	Peak Found
		Checked	Confidence	Annotated Sequence	Modifications	# Protein Groups	# Proteins	# PSMs	Master Protein Accessions	Positions in Master Proteins	Modifications in Master Proteins	# Missed Cleavages	Theo. MH+ [Da]	Abundance Ratio: (F2) / (F1)	Abundance Ratio: (F3) / (F1)	Abundance Ratio Variability [%]: (F2) / (F1)	Abundance Ratio Variability [%]: (F3) / (F1)	Abundances (Grouped): F1	Abundances (Grouped): F2	Abundances (Grouped): F3	Abundances (Grouped) CV [%]: F1	Abundances (Grouped) CV [%]: F2	Abundances (Grouped) CV [%]: F3	Quan Info	Found in Sample: F1: Sample	Found in Sample: F2: Sample	Found in Sample: F3: Sample	Confidence (by Search Engine): Mascot	q-Value (by Search Engine): Mascot	PEP (by Search Engine): Mascot	SVM Score (by Search Engine): Mascot	Ions Score (by Search Engine): Mascot	PEP	q-Value	Confidence (by Search Engine): Mascot	q-Value (by Search Engine): Mascot	PEP (by Search Engine): Mascot	SVM Score (by Search Engine): Mascot	Ions Score (by Search Engine): Mascot	PEP	q-Value	Confidence (by Search Engine): Mascot	q-Value (by Search Engine): Mascot	PEP (by Search Engine): Mascot	SVM Score (by Search Engine): Mascot	Ions Score (by Search Engine): Mascot	PEP	q-Value	Top Apex RT [min]
		FALSE	High	[K].VLHPLEGAVVIIFK.[K]		1	5	2	Q13740	Q13740 [176-189]		0	1534.94	0.573	0.575	0	0	139.6	80.1	80.3					High	High	Peak Found	High	0.00114286	0.000432128	1.23086	25	0.00137155	0.00221239	High	0.00114286	0.000432128	1.23086	25	0.00137155	0.00221239	High	0.00114286	0.000432128	1.23086	25	0.00137155	0.00221239	59.92
		FALSE	High	[R].SSNTYTLTDVR.[R]	1xBiotin-tyramide [Y5]	1	2	2	Q13740	Q13740 [294-304]		0	1617.76	100	100				118.7	81.3					n/a	High	Peak Found	High	0.00114286	0.000163488	1.44427	51	0.000575353	0.00221239	High	0.00114286	0.000163488	1.44427	51	0.000575353	0.00221239	High	0.00114286	0.000163488	1.44427	51	0.000575353	0.00221239	50.48
		FALSE	High	[K].ADIQMPFTCSVTYYGPSGQK.[T]	1xCarbamidomethyl [C9]; 1xBiotin-tyramide [Y14]	1	5	1	Q13740	Q13740 [212-231]		0	2611.17	100	100				107.7	92.3					n/a	High	Peak Found	High	0.00114286	0.00107334	1.03108	17	0.00309218	0.00221239	High	0.00114286	0.00107334	1.03108	17	0.00309218	0.00221239	High	0.00114286	0.00107334	1.03108	17	0.00309218	0.00221239	60.86
		FALSE	High	[K].TIHSEQAVFDIYYPTEQVTIQVLPPK.[N]	1xBiotin-tyramide [Y]	1	4	4	Q13740	Q13740 [232-257]		0	3377.71	100	100				115.2	84.8					n/a	High	Peak Found	High	0.00114286	0.0260994	0.328117	15	0.0528916	0.00221239	High	0.00114286	0.0260994	0.328117	15	0.0528916	0.00221239	High	0.00114286	0.0260994	0.328117	15	0.0528916	0.00221239	65.7
		FALSE	High	[K].TIHSEQAVFDIYYPTEQVTIQVLPPK.[N]	1xBiotin-tyramide [Y]; 1xDeamidated [Q]	1	4	12	Q13740	Q13740 [232-257]		0	3378.7											Not Reliable	n/a	High	n/a	High	0.00114286	0.0184006	0.405665	8	0.0388552	0.00221239	High	0.00114286	0.0184006	0.405665	8	0.0388552	0.00221239	High	0.00114286	0.0184006	0.405665	8	0.0388552	0.00221239
		FALSE	High	[K].TIHSEQAVFDIYYPTEQVTIQVLPPK.[N]	2xBiotin-tyramide [Y12; Y13]; 1xDeamidated [Q]	1	4	2	Q13740	Q13740 [232-257]		0	3739.84	100					100						n/a	High	n/a	High	0.00285171	0.0706155	0.104123	1	0.125935	0.00570342	High	0.00285171	0.0706155	0.104123	1	0.125935	0.00570342	High	0.00285171	0.0706155	0.104123	1	0.125935	0.00570342	67.49
FALSE	High	Master Protein	Q96S97	Myeloid-associated differentiation marker OS=Homo sapiens OX=9606 GN=MYADM PE=1 SV=2	0	12.086	12	3	18	3	322	35.3	8.15	191	3	cell organization and biogenesis;signal transduction;other biological processes	plasma membrane;other membranes;cytoskeleton;other cell component		Pf01284	91663	ENSG00000179820	MYADM	B2RE58; hsa:91663; Q542Z1; Q7Z507; Q8N9R4; Q96CS6; Q96S97; Q96SK9			0	0	100	100				77.9	122.1	0.01	1.842		26.58		77.9	122.1	0.01	0.543		26.58		77.9	122.1
	Checked	Protein Group ID	# Proteins	# Unique Peptides	# Peptides	# PSMs	Group Description	Found in Sample: F1: Sample	Found in Sample: F2: Sample	Found in Sample: F3: Sample
	FALSE	108	5	3	3	18	[Master Protein] Myeloid-associated differentiation marker OS=Homo sapiens OX=9606 GN=MYADM PE=1 SV=2	n/a	High	High
		Checked	Confidence	Annotated Sequence	Modifications	# Protein Groups	# Proteins	# PSMs	Master Protein Accessions	Positions in Master Proteins	Modifications in Master Proteins	# Missed Cleavages	Theo. MH+ [Da]	Abundance Ratio: (F2) / (F1)	Abundance Ratio: (F3) / (F1)	Abundance Ratio Variability [%]: (F2) / (F1)	Abundance Ratio Variability [%]: (F3) / (F1)	Abundances (Grouped): F1	Abundances (Grouped): F2	Abundances (Grouped): F3	Abundances (Grouped) CV [%]: F1	Abundances (Grouped) CV [%]: F2	Abundances (Grouped) CV [%]: F3	Quan Info	Found in Sample: F1: Sample	Found in Sample: F2: Sample	Found in Sample: F3: Sample	Confidence (by Search Engine): Mascot	q-Value (by Search Engine): Mascot	PEP (by Search Engine): Mascot	SVM Score (by Search Engine): Mascot	Ions Score (by Search Engine): Mascot	PEP	q-Value	Confidence (by Search Engine): Mascot	q-Value (by Search Engine): Mascot	PEP (by Search Engine): Mascot	SVM Score (by Search Engine): Mascot	Ions Score (by Search Engine): Mascot	PEP	q-Value	Confidence (by Search Engine): Mascot	q-Value (by Search Engine): Mascot	PEP (by Search Engine): Mascot	SVM Score (by Search Engine): Mascot	Ions Score (by Search Engine): Mascot	PEP	q-Value	Top Apex RT [min]
		FALSE	High	[R].SHAYYVCAWDR.[R]	1xBiotin-tyramide [Y]; 1xCarbamidomethyl [C7]	1	2	10	Q96S97	Q96S97 [282-292]		0	1788.76	100	100				78.7	121.3					n/a	High	High	High	0.00114286	4.41108e-06	2.23742	52	2.27785e-05	0.00221239	High	0.00114286	4.41108e-06	2.23742	52	2.27785e-05	0.00221239	High	0.00114286	4.41108e-06	2.23742	52	2.27785e-05	0.00221239	51.16
		FALSE	High	[R].SHAYYVCAWDR.[R]	2xBiotin-tyramide [Y4; Y5]; 1xCarbamidomethyl [C7]	1	2	6	Q96S97	Q96S97 [282-292]		0	2149.91	100	100				62.5	137.5					n/a	High	High	High	0.00114286	0.000901813	1.06931	26	0.0026468	0.00221239	High	0.00114286	0.000901813	1.06931	26	0.0026468	0.00221239	High	0.00114286	0.000901813	1.06931	26	0.0026468	0.00221239	57.56
		FALSE	High	[R].DHAIAATFFSCIACVAYATEVAWTR.[A]	2xCarbamidomethyl [C11; C14]	1	4	1	Q96S97	Q96S97 [135-159]		0	2831.33											No Quan Values	n/a	High	n/a	High	0.00114286	0.000160661	1.4481	39	0.000566451	0.00221239	High	0.00114286	0.000160661	1.4481	39	0.000566451	0.00221239	High	0.00114286	0.000160661	1.4481	39	0.000566451	0.00221239
		FALSE	High	[R].SRDHAIAATFFSCIACVAYATEVAWTR.[A]	2xCarbamidomethyl [C13; C16]	1	4	1	Q96S97	Q96S97 [133-159]		1	3074.46	100					100						n/a	High	n/a	High	0.00114286	0.010706	0.525315	40	0.0240427	0.00221239	High	0.00114286	0.010706	0.525315	40	0.0240427	0.00221239	High	0.00114286	0.010706	0.525315	40	0.0240427	0.00221239	84.02
FALSE	High	Master Protein	P07099	Epoxide hydrolase 1 OS=Homo sapiens OX=9606 GN=EPHX1 PE=1 SV=1	0	11.964	6	2	7	2	455	52.9	7.25	333	2	other metabolic processes;other biological processes	other membranes;ER/Golgi	other molecular function	Pf00561	2052	ENSG00000143819	EPHX1	B2R8N0; hsa:2052; P07099; Q5VTJ6; Q9NP75; Q9NPE7; Q9NQU6; Q9NQU7; Q9NQU8; Q9NQU9; Q9NQV0; Q9NQV1; Q9NQV2	Photodynamic therapy-induced NFE2L2 (NRF2) survival signaling; Benzene metabolism; Benzo(a)pyrene metabolism; Aflatoxin B1 metabolism; Metapathway biotransformation Phase I and II	Phase I - Functionalization of compounds	6	0	0.68	0.424	17.75	0	150.5	94	55.5	1.471	0.703	17.75	0	150.5	94	55.5	2.356	1.422	0	0	150.5	94	55.5
	Checked	Protein Group ID	# Proteins	# Unique Peptides	# Peptides	# PSMs	Group Description	Found in Sample: F1: Sample	Found in Sample: F2: Sample	Found in Sample: F3: Sample
	FALSE	175	2	2	2	7	[Master Protein] Epoxide hydrolase 1 OS=Homo sapiens OX=9606 GN=EPHX1 PE=1 SV=1	High	High	High
		Checked	Confidence	Annotated Sequence	Modifications	# Protein Groups	# Proteins	# PSMs	Master Protein Accessions	Positions in Master Proteins	Modifications in Master Proteins	# Missed Cleavages	Theo. MH+ [Da]	Abundance Ratio: (F2) / (F1)	Abundance Ratio: (F3) / (F1)	Abundance Ratio Variability [%]: (F2) / (F1)	Abundance Ratio Variability [%]: (F3) / (F1)	Abundances (Grouped): F1	Abundances (Grouped): F2	Abundances (Grouped): F3	Abundances (Grouped) CV [%]: F1	Abundances (Grouped) CV [%]: F2	Abundances (Grouped) CV [%]: F3	Quan Info	Found in Sample: F1: Sample	Found in Sample: F2: Sample	Found in Sample: F3: Sample	Confidence (by Search Engine): Mascot	q-Value (by Search Engine): Mascot	PEP (by Search Engine): Mascot	SVM Score (by Search Engine): Mascot	Ions Score (by Search Engine): Mascot	PEP	q-Value	Confidence (by Search Engine): Mascot	q-Value (by Search Engine): Mascot	PEP (by Search Engine): Mascot	SVM Score (by Search Engine): Mascot	Ions Score (by Search Engine): Mascot	PEP	q-Value	Confidence (by Search Engine): Mascot	q-Value (by Search Engine): Mascot	PEP (by Search Engine): Mascot	SVM Score (by Search Engine): Mascot	Ions Score (by Search Engine): Mascot	PEP	q-Value	Top Apex RT [min]
		FALSE	High	[K].GLHLNMALVLSNFSTLTLLLGQR.[F]		1	2	5	P07099	P07099 [245-267]		0	2511.41	0.603	0.424	0	0	148	89.3	62.8					High	High	High	High	0.00114286	3.54162e-08	3.29668	86	3.05171e-07	0.00221239	High	0.00114286	3.54162e-08	3.29668	86	3.05171e-07	0.00221239	High	0.00114286	3.54162e-08	3.29668	86	3.05171e-07	0.00221239	86.73
		FALSE	High	[K].GLHLNMALVLSNFSTLTLLLGQR.[F]	1xDeamidated [N12]	1	2	1	P07099	P07099 [245-267]		0	2512.4											Not Reliable	n/a	High	n/a	High	0.00114286	0.000384187	1.25668	49	0.00123473	0.00221239	High	0.00114286	0.000384187	1.25668	49	0.00123473	0.00221239	High	0.00114286	0.000384187	1.25668	49	0.00123473	0.00221239
		FALSE	High	[K].GLHLNMALVLSNFSTLTLLLGQRFGR.[F]		1	2	1	P07099	P07099 [245-270]		1	2871.6	0.766	0.01	0		113.2	86.8						Peak Found	High	n/a	High	0.00114286	0.000992075	1.04837	20	0.00288217	0.00221239	High	0.00114286	0.000992075	1.04837	20	0.00288217	0.00221239	High	0.00114286	0.000992075	1.04837	20	0.00288217	0.00221239	87.5
FALSE	High	Master Protein	P29401	Transketolase OS=Homo sapiens OX=9606 GN=TKT PE=1 SV=3	0	11.83	10	3	7	3	623	67.8	7.66	136	3	other metabolic processes;other biological processes	other membranes;cytosol;ER/Golgi;nucleus;other cytoplasmic organelle	other molecular function	Pf00456, Pf02779, Pf02780	7086	ENSG00000163931	TKT	A8K089; B4DE31; E7EPA7; hsa:7086; P29401; Q8TBA3; Q96HH3	Pentose phosphate metabolism; VEGFA-VEGFR2 signaling; Metabolic reprogramming in colon cancer; Thiamine metabolic pathways	NFE2L2 regulates pentose phosphate pathway genes; Pentose phosphate pathway; Insulin effects increased synthesis of Xylulose-5-Phosphate	7	0	1.686	0.712	22.64	12.35	87.9	149.2	63	0.593	0.422	22.64	35.21	87.9	149.2	63	1.405	2.368	12.35	35.21	87.9	149.2	63
	Checked	Protein Group ID	# Proteins	# Unique Peptides	# Peptides	# PSMs	Group Description	Found in Sample: F1: Sample	Found in Sample: F2: Sample	Found in Sample: F3: Sample
	FALSE	117	6	3	3	7	[Master Protein] Transketolase OS=Homo sapiens OX=9606 GN=TKT PE=1 SV=3	High	High	High
		Checked	Confidence	Annotated Sequence	Modifications	# Protein Groups	# Proteins	# PSMs	Master Protein Accessions	Positions in Master Proteins	Modifications in Master Proteins	# Missed Cleavages	Theo. MH+ [Da]	Abundance Ratio: (F2) / (F1)	Abundance Ratio: (F3) / (F1)	Abundance Ratio Variability [%]: (F2) / (F1)	Abundance Ratio Variability [%]: (F3) / (F1)	Abundances (Grouped): F1	Abundances (Grouped): F2	Abundances (Grouped): F3	Abundances (Grouped) CV [%]: F1	Abundances (Grouped) CV [%]: F2	Abundances (Grouped) CV [%]: F3	Quan Info	Found in Sample: F1: Sample	Found in Sample: F2: Sample	Found in Sample: F3: Sample	Confidence (by Search Engine): Mascot	q-Value (by Search Engine): Mascot	PEP (by Search Engine): Mascot	SVM Score (by Search Engine): Mascot	Ions Score (by Search Engine): Mascot	PEP	q-Value	Confidence (by Search Engine): Mascot	q-Value (by Search Engine): Mascot	PEP (by Search Engine): Mascot	SVM Score (by Search Engine): Mascot	Ions Score (by Search Engine): Mascot	PEP	q-Value	Confidence (by Search Engine): Mascot	q-Value (by Search Engine): Mascot	PEP (by Search Engine): Mascot	SVM Score (by Search Engine): Mascot	Ions Score (by Search Engine): Mascot	PEP	q-Value	Top Apex RT [min]
		FALSE	High	[K].GHAAPILYAVWAEAGFLAEAELLNLR.[K]		1	6	2	P29401	P29401 [76-101]		0	2795.49											No Quan Values	High	n/a	High	High	0.00114286	0.000155729	1.45494	50	0.000550896	0.00221239	High	0.00114286	0.000155729	1.45494	50	0.000550896	0.00221239	High	0.00114286	0.000155729	1.45494	50	0.000550896	0.00221239
		FALSE	High	[K].GHAAPILYAVWAEAGFLAEAELLNLRK.[I]		1	6	3	P29401	P29401 [76-102]		1	2923.58	1.448	0.774	0	0	93.1	134.8	72.1					High	High	High	High	0.00114286	4.72101e-06	2.22251	38	2.42041e-05	0.00221239	High	0.00114286	4.72101e-06	2.22251	38	2.42041e-05	0.00221239	High	0.00114286	4.72101e-06	2.22251	38	2.42041e-05	0.00221239	88.38
		FALSE	High	[R].ISSIQATTAAGSGHPTSCCSAAEIMAVLFFHTMR.[Y]	2xCarbamidomethyl [C18; C19]	1	5	1	P29401	P29401 [24-57]		0	3610.69	1.963	0.655	0	0	82.9	162.8	54.3					Peak Found	High	Peak Found	High	0.00114286	0.000686153	1.12933	39	0.0020733	0.00221239	High	0.00114286	0.000686153	1.12933	39	0.0020733	0.00221239	High	0.00114286	0.000686153	1.12933	39	0.0020733	0.00221239	70.57
		FALSE	High	[R].ISSIQATTAAGSGHPTSCCSAAEIMAVLFFHTMR.[Y]	1xDeamidated [Q5]; 2xCarbamidomethyl [C18; C19]	1	5	1	P29401	P29401 [24-57]		0	3611.67											No Quan Values	High	n/a	n/a	High	0.00114286	0.026449	0.325157	22	0.0535148	0.00221239	High	0.00114286	0.026449	0.325157	22	0.0535148	0.00221239	High	0.00114286	0.026449	0.325157	22	0.0535148	0.00221239
FALSE	High	Master Protein	B3KMR5	cDNA FLJ12434 fis, clone NT2RM1000037, highly similar to Homo sapiens KIAA0690 protein OS=Homo sapiens OX=9606 PE=2 SV=1	0	11.207	2	1	4	1	1297	143.6	8.75	228	1		nucleus									0	0	0.329	0.879	0	0	135.9	44.8	119.4	3.035	2.667	0	0	135.9	44.8	119.4	1.138	0.375	0	0	135.9	44.8	119.4
	Checked	Protein Group ID	# Proteins	# Unique Peptides	# Peptides	# PSMs	Group Description	Found in Sample: F1: Sample	Found in Sample: F2: Sample	Found in Sample: F3: Sample
	FALSE	296	3	1	1	4	[Master Protein] cDNA FLJ12434 fis, clone NT2RM1000037, highly similar to Homo sapiens KIAA0690 protein OS=Homo sapiens OX=9606 PE=2 SV=1	High	High	High
		Checked	Confidence	Annotated Sequence	Modifications	# Protein Groups	# Proteins	# PSMs	Master Protein Accessions	Positions in Master Proteins	Modifications in Master Proteins	# Missed Cleavages	Theo. MH+ [Da]	Abundance Ratio: (F2) / (F1)	Abundance Ratio: (F3) / (F1)	Abundance Ratio Variability [%]: (F2) / (F1)	Abundance Ratio Variability [%]: (F3) / (F1)	Abundances (Grouped): F1	Abundances (Grouped): F2	Abundances (Grouped): F3	Abundances (Grouped) CV [%]: F1	Abundances (Grouped) CV [%]: F2	Abundances (Grouped) CV [%]: F3	Quan Info	Found in Sample: F1: Sample	Found in Sample: F2: Sample	Found in Sample: F3: Sample	Confidence (by Search Engine): Mascot	q-Value (by Search Engine): Mascot	PEP (by Search Engine): Mascot	SVM Score (by Search Engine): Mascot	Ions Score (by Search Engine): Mascot	PEP	q-Value	Confidence (by Search Engine): Mascot	q-Value (by Search Engine): Mascot	PEP (by Search Engine): Mascot	SVM Score (by Search Engine): Mascot	Ions Score (by Search Engine): Mascot	PEP	q-Value	Confidence (by Search Engine): Mascot	q-Value (by Search Engine): Mascot	PEP (by Search Engine): Mascot	SVM Score (by Search Engine): Mascot	Ions Score (by Search Engine): Mascot	PEP	q-Value	Top Apex RT [min]
		FALSE	High	[K].FHAAWSSVLQLLCVFFEACGR.[Q]	2xCarbamidomethyl [C13; C19]	1	3	3	B3KMR5	B3KMR5 [483-503]		0	2498.21	0.329	0.879	0	0	135.9	44.8	119.4					High	High	High	High	0.00114286	1.66149e-07	2.95732	78	1.21507e-06	0.00221239	High	0.00114286	1.66149e-07	2.95732	78	1.21507e-06	0.00221239	High	0.00114286	1.66149e-07	2.95732	78	1.21507e-06	0.00221239	90.54
		FALSE	High	[K].FHAAWSSVLQLLCVFFEACGR.[Q]	1xDeamidated [Q10]; 2xCarbamidomethyl [C13; C19]	1	3	1	B3KMR5	B3KMR5 [483-503]		0	2499.19											Not Reliable	High	n/a	n/a	High	0.00114286	8.29552e-07	2.60428	74	5.11499e-06	0.00221239	High	0.00114286	8.29552e-07	2.60428	74	5.11499e-06	0.00221239	High	0.00114286	8.29552e-07	2.60428	74	5.11499e-06	0.00221239
FALSE	High	Master Protein	O75691	Small subunit processome component 20 homolog OS=Homo sapiens OX=9606 GN=UTP20 PE=1 SV=3	0	10.86	1	1	10	1	2785	318.2	7.39	218	1	RNA metabolism OR transcription;other metabolic processes;other biological processes	plasma membrane;other membranes;nucleus;other cell component		Pf07539, Pf20416, Pf23099	27340	ENSG00000120800	UTP20	hsa:27340; O75691; Q9H3H4		Major pathway of rRNA processing in the nucleolus and cytosol; rRNA modification in the nucleus and cytosol	2	0	0.307	0.473	0	0	168.6	51.8	79.7	3.256	1.539	0	0	168.6	51.8	79.7	2.116	0.65	0	0	168.6	51.8	79.7
	Checked	Protein Group ID	# Proteins	# Unique Peptides	# Peptides	# PSMs	Group Description	Found in Sample: F1: Sample	Found in Sample: F2: Sample	Found in Sample: F3: Sample
	FALSE	123	2	1	1	10	[Master Protein] Small subunit processome component 20 homolog OS=Homo sapiens OX=9606 GN=UTP20 PE=1 SV=3	High	High	High
		Checked	Confidence	Annotated Sequence	Modifications	# Protein Groups	# Proteins	# PSMs	Master Protein Accessions	Positions in Master Proteins	Modifications in Master Proteins	# Missed Cleavages	Theo. MH+ [Da]	Abundance Ratio: (F2) / (F1)	Abundance Ratio: (F3) / (F1)	Abundance Ratio Variability [%]: (F2) / (F1)	Abundance Ratio Variability [%]: (F3) / (F1)	Abundances (Grouped): F1	Abundances (Grouped): F2	Abundances (Grouped): F3	Abundances (Grouped) CV [%]: F1	Abundances (Grouped) CV [%]: F2	Abundances (Grouped) CV [%]: F3	Quan Info	Found in Sample: F1: Sample	Found in Sample: F2: Sample	Found in Sample: F3: Sample	Confidence (by Search Engine): Mascot	q-Value (by Search Engine): Mascot	PEP (by Search Engine): Mascot	SVM Score (by Search Engine): Mascot	Ions Score (by Search Engine): Mascot	PEP	q-Value	Confidence (by Search Engine): Mascot	q-Value (by Search Engine): Mascot	PEP (by Search Engine): Mascot	SVM Score (by Search Engine): Mascot	Ions Score (by Search Engine): Mascot	PEP	q-Value	Confidence (by Search Engine): Mascot	q-Value (by Search Engine): Mascot	PEP (by Search Engine): Mascot	SVM Score (by Search Engine): Mascot	Ions Score (by Search Engine): Mascot	PEP	q-Value	Top Apex RT [min]
		FALSE	High	[R].HPHNWVWLTAAQIFGLLFASCQPEELIQK.[W]	1xCarbamidomethyl [C21]	1	2	4	O75691	O75691 [2474-2502]		0	3433.75	0.307	0.473	0	0	168.6	51.8	79.7					High	High	High	High	0.00114286	3.4859e-07	2.79463	54	2.3565e-06	0.00221239	High	0.00114286	3.4859e-07	2.79463	54	2.3565e-06	0.00221239	High	0.00114286	3.4859e-07	2.79463	54	2.3565e-06	0.00221239	89.11
		FALSE	High	[R].HPHNWVWLTAAQIFGLLFASCQPEELIQK.[W]	1xCarbamidomethyl [C21]; 1xDeamidated [Q]	1	2	6	O75691	O75691 [2474-2502]		0	3434.74											Not Reliable	High	High	High	High	0.00114286	9.65423e-07	2.57098	45	5.85768e-06	0.00221239	High	0.00114286	9.65423e-07	2.57098	45	5.85768e-06	0.00221239	High	0.00114286	9.65423e-07	2.57098	45	5.85768e-06	0.00221239
FALSE	High	Master Protein	A8K4D5	Kynureninase OS=Homo sapiens OX=9606 GN=KYNU PE=2 SV=1	0	10.799	7	2	7	2	465	52.3	7.03	75	2	other metabolic processes	other cell component	other molecular function				KYNU	A8K4D5			0	0	1.041	0.878	0	0	82.1	145.9	72	0.96	0.843	0	0	82.1	145.9	72	1.139	1.186	0	0	82.1	145.9	72
	Checked	Protein Group ID	# Proteins	# Unique Peptides	# Peptides	# PSMs	Group Description	Found in Sample: F1: Sample	Found in Sample: F2: Sample	Found in Sample: F3: Sample
	FALSE	29	8	2	2	7	[Master Protein] Kynureninase OS=Homo sapiens OX=9606 GN=KYNU PE=2 SV=1	High	High	High
		Checked	Confidence	Annotated Sequence	Modifications	# Protein Groups	# Proteins	# PSMs	Master Protein Accessions	Positions in Master Proteins	Modifications in Master Proteins	# Missed Cleavages	Theo. MH+ [Da]	Abundance Ratio: (F2) / (F1)	Abundance Ratio: (F3) / (F1)	Abundance Ratio Variability [%]: (F2) / (F1)	Abundance Ratio Variability [%]: (F3) / (F1)	Abundances (Grouped): F1	Abundances (Grouped): F2	Abundances (Grouped): F3	Abundances (Grouped) CV [%]: F1	Abundances (Grouped) CV [%]: F2	Abundances (Grouped) CV [%]: F3	Quan Info	Found in Sample: F1: Sample	Found in Sample: F2: Sample	Found in Sample: F3: Sample	Confidence (by Search Engine): Mascot	q-Value (by Search Engine): Mascot	PEP (by Search Engine): Mascot	SVM Score (by Search Engine): Mascot	Ions Score (by Search Engine): Mascot	PEP	q-Value	Confidence (by Search Engine): Mascot	q-Value (by Search Engine): Mascot	PEP (by Search Engine): Mascot	SVM Score (by Search Engine): Mascot	Ions Score (by Search Engine): Mascot	PEP	q-Value	Confidence (by Search Engine): Mascot	q-Value (by Search Engine): Mascot	PEP (by Search Engine): Mascot	SVM Score (by Search Engine): Mascot	Ions Score (by Search Engine): Mascot	PEP	q-Value	Top Apex RT [min]
		FALSE	High	[K].EIALMNALTVNLHLLMLSFFKPTPK.[R]		1	8	5	A8K4D5	A8K4D5 [130-154]		0	2841.58	1.041	0.878	0	0	102.8	107	90.2					High	High	High	High	0.00114286	5.90356e-06	2.17344	41	2.95566e-05	0.00221239	High	0.00114286	5.90356e-06	2.17344	41	2.95566e-05	0.00221239	High	0.00114286	5.90356e-06	2.17344	41	2.95566e-05	0.00221239	90.22
		FALSE	High	[K].EIALMNALTVNLHLLMLSFFKPTPK.[R]	1xDeamidated [N11]	1	8	1	A8K4D5	A8K4D5 [130-154]		0	2842.56											Not Reliable	n/a	High	n/a	High	0.00114286	0.00146691	0.962467	27	0.0040875	0.00221239	High	0.00114286	0.00146691	0.962467	27	0.0040875	0.00221239	High	0.00114286	0.00146691	0.962467	27	0.0040875	0.00221239
		FALSE	High	[K].DIVGANEKEIALMNALTVNLHLLMLSFFKPTPK.[R]		1	8	1	A8K4D5	A8K4D5 [122-154]		1	3668	100					100						n/a	High	n/a	High	0.00114286	3.13284e-05	1.80702	22	0.000131387	0.00221239	High	0.00114286	3.13284e-05	1.80702	22	0.000131387	0.00221239	High	0.00114286	3.13284e-05	1.80702	22	0.000131387	0.00221239	90.37
FALSE	High	Master Protein	P0C0S5	Histone H2A.Z OS=Homo sapiens OX=9606 GN=H2AZ1 PE=1 SV=2	0	10.573	34	2	13	1	128	13.5	10.58	250	2	cell organization and biogenesis;other biological processes	nucleus;other cell component	nucleic acid binding activity;other molecular function	Pf00125, Pf16211	3015	ENSG00000164032	H2AZ1	B2RD56; hsa:3015; P0C0S5; P17317; Q6I9U0	Proteasome degradation; Retinoblastoma gene in cancer; FBXL10 enhancement of MAP/ERK signaling in diffuse large B-cell lymphoma; Transcription activation (RNA-polymerase I and KAT2A/B) and inhibition (NuRD complex); Telomere end packaging and neurodevelopmental disorders	Amyloid fiber formation	6	0	2.419	0.803	0	0	59.8	144.5	95.7	0.413	0.332	0	0	59.8	144.5	95.7	1.245	3.011	0	0	59.8	144.5	95.7
	Checked	Protein Group ID	# Proteins	# Unique Peptides	# Peptides	# PSMs	Group Description	Found in Sample: F1: Sample	Found in Sample: F2: Sample	Found in Sample: F3: Sample
	FALSE	44	7	1	2	13	[Master Protein] Histone H2A.Z OS=Homo sapiens OX=9606 GN=H2AZ1 PE=1 SV=2	High	High	High
		Checked	Confidence	Annotated Sequence	Modifications	# Protein Groups	# Proteins	# PSMs	Master Protein Accessions	Positions in Master Proteins	Modifications in Master Proteins	# Missed Cleavages	Theo. MH+ [Da]	Abundance Ratio: (F2) / (F1)	Abundance Ratio: (F3) / (F1)	Abundance Ratio Variability [%]: (F2) / (F1)	Abundance Ratio Variability [%]: (F3) / (F1)	Abundances (Grouped): F1	Abundances (Grouped): F2	Abundances (Grouped): F3	Abundances (Grouped) CV [%]: F1	Abundances (Grouped) CV [%]: F2	Abundances (Grouped) CV [%]: F3	Quan Info	Found in Sample: F1: Sample	Found in Sample: F2: Sample	Found in Sample: F3: Sample	Confidence (by Search Engine): Mascot	q-Value (by Search Engine): Mascot	PEP (by Search Engine): Mascot	SVM Score (by Search Engine): Mascot	Ions Score (by Search Engine): Mascot	PEP	q-Value	Confidence (by Search Engine): Mascot	q-Value (by Search Engine): Mascot	PEP (by Search Engine): Mascot	SVM Score (by Search Engine): Mascot	Ions Score (by Search Engine): Mascot	PEP	q-Value	Confidence (by Search Engine): Mascot	q-Value (by Search Engine): Mascot	PEP (by Search Engine): Mascot	SVM Score (by Search Engine): Mascot	Ions Score (by Search Engine): Mascot	PEP	q-Value	Top Apex RT [min]
		FALSE	High	[R].AGLQFPVGR.[VI]		3	23	4	P0C0S5; A0A0U1RRH7; P16104	P0C0S5 [24-32]; A0A0U1RRH7 [22-30]; P16104 [22-30]		0	944.531	0.565	1.081	0	0	113.4	64.1	122.5				Shared	High	High	High	High	0.00114286	0.0124123	0.492688	26	0.0274156	0.00221239	High	0.00114286	0.0124123	0.492688	26	0.0274156	0.00221239	High	0.00114286	0.0124123	0.492688	26	0.0274156	0.00221239	44.64
		FALSE	High	[R].TTSHGRVGATAAVYSAAILEYLTAEVLELAGNASK.[D]		1	4	5	P0C0S5	P0C0S5 [41-75]		1	3534.84	2.419	0.803	0	0	71.1	171.9	57.1					High	High	Peak Found	High	0.00114286	1.86607e-07	2.93182	60	1.348e-06	0.00221239	High	0.00114286	1.86607e-07	2.93182	60	1.348e-06	0.00221239	High	0.00114286	1.86607e-07	2.93182	60	1.348e-06	0.00221239	90.06
		FALSE	High	[R].TTSHGRVGATAAVYSAAILEYLTAEVLELAGNASK.[D]	1xDeamidated [N32]	1	4	4	P0C0S5	P0C0S5 [41-75]		1	3535.83		100					100					n/a	High	High	High	0.00114286	0.000211208	1.38804	27	0.000723348	0.00221239	High	0.00114286	0.000211208	1.38804	27	0.000723348	0.00221239	High	0.00114286	0.000211208	1.38804	27	0.000723348	0.00221239	90.04
FALSE	High	Master Protein	A8K032	Translocating chain-associated membrane protein OS=Homo sapiens OX=9606 PE=2 SV=1	0	10.416	9	2	6	2	374	43	9.63	144	2	transport	other membranes;ER/Golgi									0	0	0.904	0.56	0	0	108.2	131.2	60.5	1.106	0.619	0	0	108.2	131.2	60.5	1.787	1.616	0	0	108.2	131.2	60.5
	Checked	Protein Group ID	# Proteins	# Unique Peptides	# Peptides	# PSMs	Group Description	Found in Sample: F1: Sample	Found in Sample: F2: Sample	Found in Sample: F3: Sample
	FALSE	80	4	2	2	6	[Master Protein] Translocating chain-associated membrane protein OS=Homo sapiens OX=9606 PE=2 SV=1	High	High	High
		Checked	Confidence	Annotated Sequence	Modifications	# Protein Groups	# Proteins	# PSMs	Master Protein Accessions	Positions in Master Proteins	Modifications in Master Proteins	# Missed Cleavages	Theo. MH+ [Da]	Abundance Ratio: (F2) / (F1)	Abundance Ratio: (F3) / (F1)	Abundance Ratio Variability [%]: (F2) / (F1)	Abundance Ratio Variability [%]: (F3) / (F1)	Abundances (Grouped): F1	Abundances (Grouped): F2	Abundances (Grouped): F3	Abundances (Grouped) CV [%]: F1	Abundances (Grouped) CV [%]: F2	Abundances (Grouped) CV [%]: F3	Quan Info	Found in Sample: F1: Sample	Found in Sample: F2: Sample	Found in Sample: F3: Sample	Confidence (by Search Engine): Mascot	q-Value (by Search Engine): Mascot	PEP (by Search Engine): Mascot	SVM Score (by Search Engine): Mascot	Ions Score (by Search Engine): Mascot	PEP	q-Value	Confidence (by Search Engine): Mascot	q-Value (by Search Engine): Mascot	PEP (by Search Engine): Mascot	SVM Score (by Search Engine): Mascot	Ions Score (by Search Engine): Mascot	PEP	q-Value	Confidence (by Search Engine): Mascot	q-Value (by Search Engine): Mascot	PEP (by Search Engine): Mascot	SVM Score (by Search Engine): Mascot	Ions Score (by Search Engine): Mascot	PEP	q-Value	Top Apex RT [min]
		FALSE	High	[K].FFYISQLAYWLHAFPELYFQK.[T]		1	4	3	A8K032	A8K032 [167-187]		0	2711.37	0.904	0.56	0	0	121.8	110.1	68.1					High	High	High	High	0.00114286	1.02234e-05	2.05288	62	4.82868e-05	0.00221239	High	0.00114286	1.02234e-05	2.05288	62	4.82868e-05	0.00221239	High	0.00114286	1.02234e-05	2.05288	62	4.82868e-05	0.00221239	87.93
		FALSE	High	[R].AYPHNLMTFQMKFFYISQLAYWLHAFPELYFQK.[T]		1	4	2	A8K032	A8K032 [155-187]		1	4173.06	100					100						n/a	High	n/a	High	0.00114286	1.5053e-05	1.96793	30	6.82395e-05	0.00221239	High	0.00114286	1.5053e-05	1.96793	30	6.82395e-05	0.00221239	High	0.00114286	1.5053e-05	1.96793	30	6.82395e-05	0.00221239	86.03
		FALSE	High	[R].AYPHNLMTFQMKFFYISQLAYWLHAFPELYFQK.[T]	1xDeamidated [Q32]	1	4	1	A8K032	A8K032 [155-187]		1	4174.04											No Quan Values	n/a	High	n/a	High	0.00114286	0.00474653	0.704414	7	0.011657	0.00221239	High	0.00114286	0.00474653	0.704414	7	0.011657	0.00221239	High	0.00114286	0.00474653	0.704414	7	0.011657	0.00221239
FALSE	High	Master Protein	P05787	Keratin, type II cytoskeletal 8 OS=Homo sapiens OX=9606 GN=KRT8 PE=1 SV=7	0	10.41	16	4	11	3	483	53.7	5.59	242	4	developmental processes;signal transduction;other biological processes	plasma membrane;other membranes;cytosol;cytoskeleton;nucleus;other cell component	other molecular function	Pf00038, Pf16208	3856	ENSG00000170421	KRT8	A8K4H3; B0AZN5; F8VXB4; hsa:3856; P05787; Q14099; Q14716; Q14717; Q53GJ0; Q6DHW5; Q6GMY0; Q6P4C7; Q96J60	Primary focal segmental glomerulosclerosis (FSGS); Acute viral myocarditis	Formation of the cornified envelope; Developmental Lineage of Mammary Gland Luminal Epithelial Cells; Developmental Lineage of Mammary Gland Alveolar Cells	6	1	0.275	0.484	27.32	6.92	162	59.6	78.4	3.632	1.756	27.32	34.38	162	59.6	78.4	2.068	0.569	6.92	34.38	162	59.6	78.4
	Checked	Protein Group ID	# Proteins	# Unique Peptides	# Peptides	# PSMs	Group Description	Found in Sample: F1: Sample	Found in Sample: F2: Sample	Found in Sample: F3: Sample
	FALSE	286	33	3	4	20	[Master Protein] Keratin, type II cytoskeletal 8 OS=Homo sapiens OX=9606 GN=KRT8 PE=1 SV=7	High	High	High
		Checked	Confidence	Annotated Sequence	Modifications	# Protein Groups	# Proteins	# PSMs	Master Protein Accessions	Positions in Master Proteins	Modifications in Master Proteins	# Missed Cleavages	Theo. MH+ [Da]	Abundance Ratio: (F2) / (F1)	Abundance Ratio: (F3) / (F1)	Abundance Ratio Variability [%]: (F2) / (F1)	Abundance Ratio Variability [%]: (F3) / (F1)	Abundances (Grouped): F1	Abundances (Grouped): F2	Abundances (Grouped): F3	Abundances (Grouped) CV [%]: F1	Abundances (Grouped) CV [%]: F2	Abundances (Grouped) CV [%]: F3	Quan Info	Found in Sample: F1: Sample	Found in Sample: F2: Sample	Found in Sample: F3: Sample	Confidence (by Search Engine): Mascot	q-Value (by Search Engine): Mascot	PEP (by Search Engine): Mascot	SVM Score (by Search Engine): Mascot	Ions Score (by Search Engine): Mascot	PEP	q-Value	Confidence (by Search Engine): Mascot	q-Value (by Search Engine): Mascot	PEP (by Search Engine): Mascot	SVM Score (by Search Engine): Mascot	Ions Score (by Search Engine): Mascot	PEP	q-Value	Confidence (by Search Engine): Mascot	q-Value (by Search Engine): Mascot	PEP (by Search Engine): Mascot	SVM Score (by Search Engine): Mascot	Ions Score (by Search Engine): Mascot	PEP	q-Value	Top Apex RT [min]
		FALSE	High	[-].XALDIEIATYR.[K]		2	32	12	P08729; P05787			0	1277.71	0.331	0.462	0	0	167.4	55.4	77.3				Shared	High	High	High	High	0.00114286	8.93531e-06	2.08244	56	4.28115e-05	0.00221239	High	0.00114286	8.93531e-06	2.08244	56	4.28115e-05	0.00221239	High	0.00114286	8.93531e-06	2.08244	56	4.28115e-05	0.00221239	57.26
		FALSE	High	[R].SLDMDSIIAEVK.[A]		1	4	2	P05787	P05787 [253-264]		0	1320.67											No Quan Values	High	High	n/a	High	0.00114286	0.00239951	0.854361	41	0.00634301	0.00221239	High	0.00114286	0.00239951	0.854361	41	0.00634301	0.00221239	High	0.00114286	0.00239951	0.854361	41	0.00634301	0.00221239
		FALSE	High	[R].LEGLTDEINFLR.[Q]		1	6	3	P05787	P05787 [214-225]		0	1419.75	0.229	0.507	0	0	172.8	39.6	87.6					High	High	High	High	0.00114286	0.0003943	1.25098	55	0.00126371	0.00221239	High	0.00114286	0.0003943	1.25098	55	0.00126371	0.00221239	High	0.00114286	0.0003943	1.25098	55	0.00126371	0.00221239	60.45
		FALSE	High	[K].TTSGYAGGLSSAYGGLTSPGLSYSLGSSFGSGAGSSSFSR.[T]	1xBiotin-tyramide [Y]	1	3	3	P05787	P05787 [415-454]		0	4086.87	100					100						n/a	High	n/a	High	0.00285171	0.062427	0.132266	13	0.113246	0.00570342	High	0.00285171	0.062427	0.132266	13	0.113246	0.00570342	High	0.00285171	0.062427	0.132266	13	0.113246	0.00570342	66.8
FALSE	High	Master Protein	P11142	Heat shock cognate 71 kDa protein OS=Homo sapiens OX=9606 GN=HSPA8 PE=1 SV=1	0	10.064	9	3	4	3	646	70.9	5.52	42	3	cell organization and biogenesis;protein metabolism;RNA metabolism OR transcription;other metabolic processes;stress response;transport;signal transduction;other biological processes	non-structural extracellular;plasma membrane;other membranes;cytosol;nucleus;other cytoplasmic organelle;other cell component	signal transduction activity or receptor binding;other molecular function	Pf00012	3312	ENSG00000109971	HSPA8	hsa:3312; P11142; Q9H3R6	Parkin-ubiquitin proteasomal system pathway; MAPK signaling; Exercise-induced circadian regulation; Measles virus infection; Opioid receptor pathways; Extrafollicular and follicular B cell activation by SARS-CoV-2; 1p36 copy number variation syndrome; HDAC6 interactions in the central nervous system	Dengue Virus-Host Interactions; Late endosomal microautophagy; HSP90 chaperone cycle for steroid hormone receptors (SHR) in the presence of ligand; PKR-mediated signaling; Regulation of HSF1-mediated heat shock response; Neutrophil degranulation; Lysosome Vesicle Biogenesis; Golgi Associated Vesicle Biogenesis; AUF1 (hnRNP D0) binds and destabilizes mRNA; Clathrin-mediated endocytosis; mRNA Splic…	29	0	0.453	0.996	0	0	61.5	154.8	83.7	2.207	1.527	0	55.25	61.5	154.8	83.7	1.004	0.655	0	55.25	61.5	154.8	83.7
	Checked	Protein Group ID	# Proteins	# Unique Peptides	# Peptides	# PSMs	Group Description	Found in Sample: F1: Sample	Found in Sample: F2: Sample	Found in Sample: F3: Sample
	FALSE	141	18	3	3	4	[Master Protein] Heat shock cognate 71 kDa protein OS=Homo sapiens OX=9606 GN=HSPA8 PE=1 SV=1	Peak Found	High	Peak Found
		Checked	Confidence	Annotated Sequence	Modifications	# Protein Groups	# Proteins	# PSMs	Master Protein Accessions	Positions in Master Proteins	Modifications in Master Proteins	# Missed Cleavages	Theo. MH+ [Da]	Abundance Ratio: (F2) / (F1)	Abundance Ratio: (F3) / (F1)	Abundance Ratio Variability [%]: (F2) / (F1)	Abundance Ratio Variability [%]: (F3) / (F1)	Abundances (Grouped): F1	Abundances (Grouped): F2	Abundances (Grouped): F3	Abundances (Grouped) CV [%]: F1	Abundances (Grouped) CV [%]: F2	Abundances (Grouped) CV [%]: F3	Quan Info	Found in Sample: F1: Sample	Found in Sample: F2: Sample	Found in Sample: F3: Sample	Confidence (by Search Engine): Mascot	q-Value (by Search Engine): Mascot	PEP (by Search Engine): Mascot	SVM Score (by Search Engine): Mascot	Ions Score (by Search Engine): Mascot	PEP	q-Value	Confidence (by Search Engine): Mascot	q-Value (by Search Engine): Mascot	PEP (by Search Engine): Mascot	SVM Score (by Search Engine): Mascot	Ions Score (by Search Engine): Mascot	PEP	q-Value	Confidence (by Search Engine): Mascot	q-Value (by Search Engine): Mascot	PEP (by Search Engine): Mascot	SVM Score (by Search Engine): Mascot	Ions Score (by Search Engine): Mascot	PEP	q-Value	Top Apex RT [min]
		FALSE	High	[K].DAGTIAGLNVLR.[I-]		1	15	1	P11142	P11142 [160-171]		0	1199.67	0.453	0.996	0	0	122.5	55.5	122					Peak Found	High	Peak Found	High	0.00114286	0.0259776	0.329157	21	0.0526742	0.00221239	High	0.00114286	0.0259776	0.329157	21	0.0526742	0.00221239	High	0.00114286	0.0259776	0.329157	21	0.0526742	0.00221239	52.63
		FALSE	High	[K].HWPFMVVNDAGRPK.[VH]		1	14	1	P11142	P11142 [89-102]		0	1653.83	100	100				97.1	102.9					n/a	High	Peak Found	High	0.00114286	0.0061228	0.648401	18	0.0146256	0.00221239	High	0.00114286	0.0061228	0.648401	18	0.0146256	0.00221239	High	0.00114286	0.0061228	0.648401	18	0.0146256	0.00221239	47.42
		FALSE	High	[K].GPAVGIDLGTTYSCVGVFQHGKVEIIANDQGNR.[T]	1xCarbamidomethyl [C14]	1	14	1	P11142	P11142 [4-36]		1	3472.73	100					100						n/a	High	n/a	High	0.00114286	3.74763e-05	1.76768	17	0.00015421	0.00221239	High	0.00114286	3.74763e-05	1.76768	17	0.00015421	0.00221239	High	0.00114286	3.74763e-05	1.76768	17	0.00015421	0.00221239	57.59
		FALSE	High	[K].GPAVGIDLGTTYSCVGVFQHGKVEIIANDQGNR.[T]	1xCarbamidomethyl [C14]; 1xDeamidated [Q19]	1	14	1	P11142	P11142 [4-36]		1	3473.71											No Quan Values	n/a	High	n/a	High	0.00114286	0.000212305	1.3869	28	0.000726713	0.00221239	High	0.00114286	0.000212305	1.3869	28	0.000726713	0.00221239	High	0.00114286	0.000212305	1.3869	28	0.000726713	0.00221239
FALSE	High	Master Protein	O95373	Importin-7 OS=Homo sapiens OX=9606 GN=IPO7 PE=1 SV=1	0	9.938	3	1	4	1	1038	119.4	4.82	83	1	stress response;transport;other biological processes	cytosol;nucleus	enzyme regulator activity;other molecular function	Pf03810, Pf08506, Pf25758	10527	ENSG00000205339	IPO7	A6NNM5; B2R786; hsa:10527; O95373; Q1RMF7; Q9H177; Q9NTE3		Maturation of DENV proteins	1	0	1.389	0.498	2.94	25.95	104.4	146.1	49.4	0.72	0.359	2.94	28.95	104.4	146.1	49.4	2.007	2.787	25.95	28.95	104.4	146.1	49.4
	Checked	Protein Group ID	# Proteins	# Unique Peptides	# Peptides	# PSMs	Group Description	Found in Sample: F1: Sample	Found in Sample: F2: Sample	Found in Sample: F3: Sample
	FALSE	238	2	1	1	4	[Master Protein] Importin-7 OS=Homo sapiens OX=9606 GN=IPO7 PE=1 SV=1	Peak Found	High	Peak Found
		Checked	Confidence	Annotated Sequence	Modifications	# Protein Groups	# Proteins	# PSMs	Master Protein Accessions	Positions in Master Proteins	Modifications in Master Proteins	# Missed Cleavages	Theo. MH+ [Da]	Abundance Ratio: (F2) / (F1)	Abundance Ratio: (F3) / (F1)	Abundance Ratio Variability [%]: (F2) / (F1)	Abundance Ratio Variability [%]: (F3) / (F1)	Abundances (Grouped): F1	Abundances (Grouped): F2	Abundances (Grouped): F3	Abundances (Grouped) CV [%]: F1	Abundances (Grouped) CV [%]: F2	Abundances (Grouped) CV [%]: F3	Quan Info	Found in Sample: F1: Sample	Found in Sample: F2: Sample	Found in Sample: F3: Sample	Confidence (by Search Engine): Mascot	q-Value (by Search Engine): Mascot	PEP (by Search Engine): Mascot	SVM Score (by Search Engine): Mascot	Ions Score (by Search Engine): Mascot	PEP	q-Value	Confidence (by Search Engine): Mascot	q-Value (by Search Engine): Mascot	PEP (by Search Engine): Mascot	SVM Score (by Search Engine): Mascot	Ions Score (by Search Engine): Mascot	PEP	q-Value	Confidence (by Search Engine): Mascot	q-Value (by Search Engine): Mascot	PEP (by Search Engine): Mascot	SVM Score (by Search Engine): Mascot	Ions Score (by Search Engine): Mascot	PEP	q-Value	Top Apex RT [min]
		FALSE	High	[R].TMCLQVAIAALYYNPHLLLNTLENLR.[F]	1xCarbamidomethyl [C3]	1	2	2	O95373	O95373 [780-805]		0	3044.61	1.417	0.419	0	0	105.8	149.9	44.3					Peak Found	High	Peak Found	High	0.00114286	8.79183e-08	3.09706	45	6.87878e-07	0.00221239	High	0.00114286	8.79183e-08	3.09706	45	6.87878e-07	0.00221239	High	0.00114286	8.79183e-08	3.09706	45	6.87878e-07	0.00221239	86.99
		FALSE	High	[R].TMCLQVAIAALYYNPHLLLNTLENLR.[F]	1xCarbamidomethyl [C3]; 1xDeamidated [N/Q]	1	2	2	O95373	O95373 [780-805]		0	3045.59	1.362	0.593	0	0	101.5	138.3	60.2					Peak Found	High	Peak Found	High	0.00114286	4.11859e-05	1.74695	37	0.00016779	0.00221239	High	0.00114286	4.11859e-05	1.74695	37	0.00016779	0.00221239	High	0.00114286	4.11859e-05	1.74695	37	0.00016779	0.00221239	86.98
FALSE	High	Master Protein	I6L965	KRT18 protein (Fragment) OS=Homo sapiens OX=9606 GN=KRT18 PE=1 SV=1	0	9.714	27	6	7	6	372	42.1	5.1	30	6		cytosol;cytoskeleton	other molecular function				KRT18	I6L965			0	0	0.358	0.981	41.57	34.51	30.4	251.3	18.3	2.79	2.32	41.57	51	30.4	251.3	18.3	1.019	0.431	34.51	51	30.4	251.3	18.3
	Checked	Protein Group ID	# Proteins	# Unique Peptides	# Peptides	# PSMs	Group Description	Found in Sample: F1: Sample	Found in Sample: F2: Sample	Found in Sample: F3: Sample
	FALSE	299	7	6	6	7	[Master Protein] KRT18 protein (Fragment) OS=Homo sapiens OX=9606 GN=KRT18 PE=1 SV=1	High	High	High
		Checked	Confidence	Annotated Sequence	Modifications	# Protein Groups	# Proteins	# PSMs	Master Protein Accessions	Positions in Master Proteins	Modifications in Master Proteins	# Missed Cleavages	Theo. MH+ [Da]	Abundance Ratio: (F2) / (F1)	Abundance Ratio: (F3) / (F1)	Abundance Ratio Variability [%]: (F2) / (F1)	Abundance Ratio Variability [%]: (F3) / (F1)	Abundances (Grouped): F1	Abundances (Grouped): F2	Abundances (Grouped): F3	Abundances (Grouped) CV [%]: F1	Abundances (Grouped) CV [%]: F2	Abundances (Grouped) CV [%]: F3	Quan Info	Found in Sample: F1: Sample	Found in Sample: F2: Sample	Found in Sample: F3: Sample	Confidence (by Search Engine): Mascot	q-Value (by Search Engine): Mascot	PEP (by Search Engine): Mascot	SVM Score (by Search Engine): Mascot	Ions Score (by Search Engine): Mascot	PEP	q-Value	Confidence (by Search Engine): Mascot	q-Value (by Search Engine): Mascot	PEP (by Search Engine): Mascot	SVM Score (by Search Engine): Mascot	Ions Score (by Search Engine): Mascot	PEP	q-Value	Confidence (by Search Engine): Mascot	q-Value (by Search Engine): Mascot	PEP (by Search Engine): Mascot	SVM Score (by Search Engine): Mascot	Ions Score (by Search Engine): Mascot	PEP	q-Value	Top Apex RT [min]
		FALSE	High	[R].LASYLDR.[V]	1xBiotin-tyramide [Y4]	1	4	1	I6L965	I6L965 [33-39]		0	1198.59	100					100						n/a	High	n/a	High	0.00202224	0.045766	0.202532	18	0.0865118	0.00399202	High	0.00202224	0.045766	0.202532	18	0.0865118	0.00399202	High	0.00202224	0.045766	0.202532	18	0.0865118	0.00399202	48.66
		FALSE	High	[R].IVLQIDNAR.[L]		1	7	1	I6L965	I6L965 [92-100]		0	1041.61	0.252	0.585	0	0	163.4	41.2	95.5					Peak Found	Peak Found	High	High	0.00363306	0.0786204	0.0794622	6	0.13809	0.00732601	High	0.00363306	0.0786204	0.0794622	6	0.13809	0.00732601	High	0.00363306	0.0786204	0.0794622	6	0.13809	0.00732601	40.37
		FALSE	High	[R].TVQSLEIDLDSMR.[N]		1	4	1	I6L965	I6L965 [244-256]		0	1506.75	0.408	0.01	0		142	58						High	Peak Found	n/a	High	0.00114286	0.0147172	0.455071	32	0.0318851	0.00221239	High	0.00114286	0.0147172	0.455071	32	0.0318851	0.00221239	High	0.00114286	0.0147172	0.455071	32	0.0318851	0.00221239	56.53
		FALSE	High	[K].GLQAQIASSGLTVEVDAPK.[S]		1	4	1	I6L965	I6L965 [165-183]		0	1884.01	0.315	0.981	0	0	130.7	41.1	128.2					High	Peak Found	Peak Found	High	0.00114286	0.023735	0.349219	10	0.0486472	0.00221239	High	0.00114286	0.023735	0.349219	10	0.0486472	0.00221239	High	0.00114286	0.023735	0.349219	10	0.0486472	0.00221239	53.12
		FALSE	High	[-].GSGGLATGIAGGLAGMGGIQNEK.[E]		1	1	2	I6L965	I6L965 [1-23]		0	2016.02	3.988	1.279	0	0	47.9	190.9	61.2					Peak Found	High	Peak Found	High	0.00114286	0.00650836	0.634961	15	0.015443	0.00221239	High	0.00114286	0.00650836	0.634961	15	0.015443	0.00221239	High	0.00114286	0.00650836	0.634961	15	0.015443	0.00221239	55.56
		FALSE	High	[R].YALQMEQLNGILLHLESELAQTRAEGQR.[Q]		1	4	1	I6L965	I6L965 [273-300]		1	3211.65	100					100						n/a	High	n/a	High	0.00114286	0.000195515	1.40499	25	0.00067512	0.00221239	High	0.00114286	0.000195515	1.40499	25	0.00067512	0.00221239	High	0.00114286	0.000195515	1.40499	25	0.00067512	0.00221239	70.1
FALSE	High	Master Protein	P18084	Integrin beta-5 OS=Homo sapiens OX=9606 GN=ITGB5 PE=1 SV=1	0	9.616	4	3	12	3	799	88	6.06	295	3	cell adhesion;cell organization and biogenesis;stress response;developmental processes;signal transduction;other biological processes	plasma membrane;other membranes;other cell component	signal transduction activity or receptor binding;other molecular function	Pf00362, Pf07965, Pf08725, Pf17205, Pf18372, Pf23105	3693	ENSG00000082781	ITGB5	B0LPF8; B2RD70; hsa:3693; P18084	Integrin-mediated cell adhesion; Arrhythmogenic right ventricular cardiomyopathy; miRNA targets in ECM and membrane receptors; Focal adhesion; VEGFA-VEGFR2 signaling; Focal adhesion: PI3K-Akt-mTOR-signaling; PI3K-Akt signaling; Mechanoregulation and pathology of YAP/TAZ via Hippo and non-Hippo mechanisms	Integrin cell surface interactions; ECM proteoglycans; Syndecan interactions; Smooth Muscle Contraction; Molecules associated with elastic fibres; TGF-beta receptor signaling activates SMADs; Cross-presentation of particulate exogenous antigens (phagosomes)	15	0	0.428	0.903	0	0	82.4	91.4	126.2	2.336	0.966	0	22.09	82.4	91.4	126.2	1.108	1.035	0	22.09	82.4	91.4	126.2
	Checked	Protein Group ID	# Proteins	# Unique Peptides	# Peptides	# PSMs	Group Description	Found in Sample: F1: Sample	Found in Sample: F2: Sample	Found in Sample: F3: Sample
	FALSE	304	3	3	3	12	[Master Protein] Integrin beta-5 OS=Homo sapiens OX=9606 GN=ITGB5 PE=1 SV=1	High	High	High
		Checked	Confidence	Annotated Sequence	Modifications	# Protein Groups	# Proteins	# PSMs	Master Protein Accessions	Positions in Master Proteins	Modifications in Master Proteins	# Missed Cleavages	Theo. MH+ [Da]	Abundance Ratio: (F2) / (F1)	Abundance Ratio: (F3) / (F1)	Abundance Ratio Variability [%]: (F2) / (F1)	Abundance Ratio Variability [%]: (F3) / (F1)	Abundances (Grouped): F1	Abundances (Grouped): F2	Abundances (Grouped): F3	Abundances (Grouped) CV [%]: F1	Abundances (Grouped) CV [%]: F2	Abundances (Grouped) CV [%]: F3	Quan Info	Found in Sample: F1: Sample	Found in Sample: F2: Sample	Found in Sample: F3: Sample	Confidence (by Search Engine): Mascot	q-Value (by Search Engine): Mascot	PEP (by Search Engine): Mascot	SVM Score (by Search Engine): Mascot	Ions Score (by Search Engine): Mascot	PEP	q-Value	Confidence (by Search Engine): Mascot	q-Value (by Search Engine): Mascot	PEP (by Search Engine): Mascot	SVM Score (by Search Engine): Mascot	Ions Score (by Search Engine): Mascot	PEP	q-Value	Confidence (by Search Engine): Mascot	q-Value (by Search Engine): Mascot	PEP (by Search Engine): Mascot	SVM Score (by Search Engine): Mascot	Ions Score (by Search Engine): Mascot	PEP	q-Value	Top Apex RT [min]
		FALSE	High	[R].YQTNPCIGYK.[L]	1xBiotin-tyramide [Y]; 1xCarbamidomethyl [C6]	1	3	3	P18084	P18084 [197-206]		0	1604.72	100	100				108.6	91.4					n/a	High	Peak Found	High	0.00114286	0.0216932	0.369184	9	0.0449367	0.00221239	High	0.00114286	0.0216932	0.369184	9	0.0449367	0.00221239	High	0.00114286	0.0216932	0.369184	9	0.0449367	0.00221239	45.85
		FALSE	High	[K].DISPFSYTAPR.[Y]	1xBiotin-tyramide [Y7]	1	3	3	P18084	P18084 [186-196]		0	1614.76	100	100				101.7	98.3					n/a	High	High	High	0.00114286	7.50575e-05	1.61519	36	0.000286904	0.00221239	High	0.00114286	7.50575e-05	1.61519	36	0.000286904	0.00221239	High	0.00114286	7.50575e-05	1.61519	36	0.000286904	0.00221239	57.23
		FALSE	High	[K].NIIQLIINAYNSIR.[S]		1	1	6	P18084	P18084 [366-379]		0	1644.94	0.428	0.903	0	0	128.7	55.1	116.2					High	High	High	High	0.00114286	3.55455e-06	2.28482	71	1.87808e-05	0.00221239	High	0.00114286	3.55455e-06	2.28482	71	1.87808e-05	0.00221239	High	0.00114286	3.55455e-06	2.28482	71	1.87808e-05	0.00221239	88.86
FALSE	High	Master Protein	B3KW67	cDNA FLJ42347 fis, clone UTERU2003399, highly similar to Actin, gamma-enteric smooth muscle OS=Homo sapiens OX=9606 PE=2 SV=1	0	9.288	18	4	10	1	376	41.8	5.48	132	4		cytoskeleton;other cell component	other molecular function								0	1	0.384	1.034	0	0	124	47.6	128.3	2.604	2.693	0	0	124	47.6	128.3	0.967	0.371	0	0	124	47.6	128.3
	Checked	Protein Group ID	# Proteins	# Unique Peptides	# Peptides	# PSMs	Group Description	Found in Sample: F1: Sample	Found in Sample: F2: Sample	Found in Sample: F3: Sample
	FALSE	255	15	1	4	10	[Master Protein] cDNA FLJ42347 fis, clone UTERU2003399, highly similar to Actin, gamma-enteric smooth muscle OS=Homo sapiens OX=9606 PE=2 SV=1	High	n/a	n/a
		Checked	Confidence	Annotated Sequence	Modifications	# Protein Groups	# Proteins	# PSMs	Master Protein Accessions	Positions in Master Proteins	Modifications in Master Proteins	# Missed Cleavages	Theo. MH+ [Da]	Abundance Ratio: (F2) / (F1)	Abundance Ratio: (F3) / (F1)	Abundance Ratio Variability [%]: (F2) / (F1)	Abundance Ratio Variability [%]: (F3) / (F1)	Abundances (Grouped): F1	Abundances (Grouped): F2	Abundances (Grouped): F3	Abundances (Grouped) CV [%]: F1	Abundances (Grouped) CV [%]: F2	Abundances (Grouped) CV [%]: F3	Quan Info	Found in Sample: F1: Sample	Found in Sample: F2: Sample	Found in Sample: F3: Sample	Confidence (by Search Engine): Mascot	q-Value (by Search Engine): Mascot	PEP (by Search Engine): Mascot	SVM Score (by Search Engine): Mascot	Ions Score (by Search Engine): Mascot	PEP	q-Value	Confidence (by Search Engine): Mascot	q-Value (by Search Engine): Mascot	PEP (by Search Engine): Mascot	SVM Score (by Search Engine): Mascot	Ions Score (by Search Engine): Mascot	PEP	q-Value	Confidence (by Search Engine): Mascot	q-Value (by Search Engine): Mascot	PEP (by Search Engine): Mascot	SVM Score (by Search Engine): Mascot	Ions Score (by Search Engine): Mascot	PEP	q-Value	Top Apex RT [min]
		FALSE	High	[R].HQGVMVGMGQK.[D]		3	46	3	B3KUD3; Q562R1; B3KW67	B3KUD3 [42-52]; Q562R1 [41-51]; B3KW67 [41-51]		0	1171.57	1.033	1.839	0	0	77.5	80.1	142.5				Shared	High	High	High	High	0.00114286	0.00772802	0.597145	26	0.0179942	0.00221239	High	0.00114286	0.00772802	0.597145	26	0.0179942	0.00221239	High	0.00114286	0.00772802	0.597145	26	0.0179942	0.00221239	26.49
		FALSE	High	[R].AVFPSIVGRPR.[HQ]		2	53	4	B3KUD3; B3KW67	B3KUD3 [31-41]; B3KW67 [30-40]		0	1198.71	0.384	1.034	0	0	124	47.6	128.3				Shared	High	High	High	High	0.00114286	6.23325e-05	1.65598	36	0.000243004	0.00221239	High	0.00114286	6.23325e-05	1.65598	36	0.000243004	0.00221239	High	0.00114286	6.23325e-05	1.65598	36	0.000243004	0.00221239	42.31
		FALSE	High	[KR].SYELPDGQVITIGNER.[F]		5	52	1	V9HVZ7; B3KUD3; Q562R1; B3KW67; B3KWQ3	V9HVZ7 [87-102]; B3KUD3 [206-221]; Q562R1 [240-255]; B3KW67 [240-255]; B3KWQ3 [117-132]		0	1790.89											No Quan Values	n/a	High	n/a	High	0.00202224	0.0519772	0.173823	11	0.0966357	0.00399202	High	0.00202224	0.0519772	0.173823	11	0.0966357	0.00399202	High	0.00202224	0.0519772	0.173823	11	0.0966357	0.00399202
		FALSE	High	[K].MAQIMFETFNVPAMYVAIQAVLSLYASGR.[T]	1xDeamidated [N/Q]	1	1	2	B3KW67	B3KW67 [120-148]		0	3222.6											No Quan Values	High	n/a	n/a	High	0.00114286	0.000379083	1.25962	65	0.00122004	0.00221239	High	0.00114286	0.000379083	1.25962	65	0.00122004	0.00221239	High	0.00114286	0.000379083	1.25962	65	0.00122004	0.00221239
FALSE	High	Master Protein	A0A7I2PJZ2	Microtubule-associated protein OS=Homo sapiens OX=9606 GN=MAPT PE=1 SV=1	0	9.216	7	3	6	3	833	86.9	6.93	73	3		plasma membrane;other membranes;cytosol;cytoskeleton;other cell component	cytoskeletal activity	Pf00418	4137	ENSG00000186868	MAPT	A0A7I2PJZ2	IL5 signaling; Microtubule cytoskeleton regulation; Alzheimer's disease and miRNA effects; Brain-derived neurotrophic factor (BDNF) signaling; Kit receptor signaling; Copper homeostasis; MAPK signaling; IL2 signaling; Inclusion body myositis; Alzheimer's disease; DYRK1A involvement regarding cell proliferation in brain development; Neurogenesis regulation in the olfactory epithelium; HDAC6 intera…		14	0	0.3	0.609	13.69	5.41	239.4	19.9	40.7	3.333	2.029	13.69	8.27	239.4	19.9	40.7	1.642	0.493	5.41	8.27	239.4	19.9	40.7
	Checked	Protein Group ID	# Proteins	# Unique Peptides	# Peptides	# PSMs	Group Description	Found in Sample: F1: Sample	Found in Sample: F2: Sample	Found in Sample: F3: Sample
	FALSE	247	12	3	3	6	[Master Protein] Microtubule-associated protein OS=Homo sapiens OX=9606 GN=MAPT PE=1 SV=1	High	High	High
		Checked	Confidence	Annotated Sequence	Modifications	# Protein Groups	# Proteins	# PSMs	Master Protein Accessions	Positions in Master Proteins	Modifications in Master Proteins	# Missed Cleavages	Theo. MH+ [Da]	Abundance Ratio: (F2) / (F1)	Abundance Ratio: (F3) / (F1)	Abundance Ratio Variability [%]: (F2) / (F1)	Abundance Ratio Variability [%]: (F3) / (F1)	Abundances (Grouped): F1	Abundances (Grouped): F2	Abundances (Grouped): F3	Abundances (Grouped) CV [%]: F1	Abundances (Grouped) CV [%]: F2	Abundances (Grouped) CV [%]: F3	Quan Info	Found in Sample: F1: Sample	Found in Sample: F2: Sample	Found in Sample: F3: Sample	Confidence (by Search Engine): Mascot	q-Value (by Search Engine): Mascot	PEP (by Search Engine): Mascot	SVM Score (by Search Engine): Mascot	Ions Score (by Search Engine): Mascot	PEP	q-Value	Confidence (by Search Engine): Mascot	q-Value (by Search Engine): Mascot	PEP (by Search Engine): Mascot	SVM Score (by Search Engine): Mascot	Ions Score (by Search Engine): Mascot	PEP	q-Value	Confidence (by Search Engine): Mascot	q-Value (by Search Engine): Mascot	PEP (by Search Engine): Mascot	SVM Score (by Search Engine): Mascot	Ions Score (by Search Engine): Mascot	PEP	q-Value	Top Apex RT [min]
		FALSE	High	[K].SPVVSGDTSPR.[H]		1	12	1	A0A7I2PJZ2	A0A7I2PJZ2 [788-798]		0	1101.55	0.329	0.631	0	0	153	50.4	96.6					Peak Found	Peak Found	High	High	0.00202224	0.0423178	0.220148	14	0.0808007	0.00399202	High	0.00202224	0.0423178	0.220148	14	0.0808007	0.00399202	High	0.00202224	0.0423178	0.220148	14	0.0808007	0.00399202	22.95
		FALSE	High	[K].HVPGGGSVQIVYKPVDLSK.[V]		1	7	2	A0A7I2PJZ2	A0A7I2PJZ2 [691-709]		0	1980.09	0.274	0.587	0	0	161.2	44.1	94.6					High	High	Peak Found	High	0.00114286	0.00791334	0.591926	12	0.0183776	0.00221239	High	0.00114286	0.00791334	0.591926	12	0.0183776	0.00221239	High	0.00114286	0.00791334	0.591926	12	0.0183776	0.00221239	42.79
		FALSE	High	[R].HLSNVSSTGSIDMVDSPQLATLADEVSASLAK.[Q]		1	12	2	A0A7I2PJZ2	A0A7I2PJZ2 [799-830]		0	3243.6	0.01	0.01			100							High	n/a	n/a	High	0.00114286	0.000211798	1.38743	50	0.000725147	0.00221239	High	0.00114286	0.000211798	1.38743	50	0.000725147	0.00221239	High	0.00114286	0.000211798	1.38743	50	0.000725147	0.00221239	70.7
		FALSE	High	[R].HLSNVSSTGSIDMVDSPQLATLADEVSASLAK.[Q]	1xDeamidated [Q18]	1	12	1	A0A7I2PJZ2	A0A7I2PJZ2 [799-830]		0	3244.59											No Quan Values	High	n/a	n/a	High	0.00114286	0.000160225	1.4487	38	0.000565069	0.00221239	High	0.00114286	0.000160225	1.4487	38	0.000565069	0.00221239	High	0.00114286	0.000160225	1.4487	38	0.000565069	0.00221239
FALSE	High	Master Protein	A0A024RBE8	Solute carrier family 25 member 3 (Fragment) OS=Homo sapiens OX=9606 GN=SLC25A3 PE=2 SV=1	0	9.201	13	2	6	2	361	39.9	9.36	206	2	transport	other membranes;mitochondrion	transporter activity		5250		SLC25A3	A0A024RBE8			0	0	1.313	0.763	33.51	0	111.5	164.6	23.8	0.762	0.727	33.51	0	111.5	164.6	23.8	1.31	1.375	0	0	111.5	164.6	23.8
	Checked	Protein Group ID	# Proteins	# Unique Peptides	# Peptides	# PSMs	Group Description	Found in Sample: F1: Sample	Found in Sample: F2: Sample	Found in Sample: F3: Sample
	FALSE	154	7	2	2	6	[Master Protein] Solute carrier family 25 member 3 (Fragment) OS=Homo sapiens OX=9606 GN=SLC25A3 PE=2 SV=1	High	High	High
		Checked	Confidence	Annotated Sequence	Modifications	# Protein Groups	# Proteins	# PSMs	Master Protein Accessions	Positions in Master Proteins	Modifications in Master Proteins	# Missed Cleavages	Theo. MH+ [Da]	Abundance Ratio: (F2) / (F1)	Abundance Ratio: (F3) / (F1)	Abundance Ratio Variability [%]: (F2) / (F1)	Abundance Ratio Variability [%]: (F3) / (F1)	Abundances (Grouped): F1	Abundances (Grouped): F2	Abundances (Grouped): F3	Abundances (Grouped) CV [%]: F1	Abundances (Grouped) CV [%]: F2	Abundances (Grouped) CV [%]: F3	Quan Info	Found in Sample: F1: Sample	Found in Sample: F2: Sample	Found in Sample: F3: Sample	Confidence (by Search Engine): Mascot	q-Value (by Search Engine): Mascot	PEP (by Search Engine): Mascot	SVM Score (by Search Engine): Mascot	Ions Score (by Search Engine): Mascot	PEP	q-Value	Confidence (by Search Engine): Mascot	q-Value (by Search Engine): Mascot	PEP (by Search Engine): Mascot	SVM Score (by Search Engine): Mascot	Ions Score (by Search Engine): Mascot	PEP	q-Value	Confidence (by Search Engine): Mascot	q-Value (by Search Engine): Mascot	PEP (by Search Engine): Mascot	SVM Score (by Search Engine): Mascot	Ions Score (by Search Engine): Mascot	PEP	q-Value	Top Apex RT [min]
		FALSE	High	[R].IIMIGTLTALQWFIYDSVK.[V]		1	5	5	A0A024RBE8	A0A024RBE8 [318-336]		0	2212.21	1.049	0.763	0	0	106.7	111.9	81.4					High	High	High	High	0.00114286	1.13771e-07	3.04046	102	8.66147e-07	0.00221239	High	0.00114286	1.13771e-07	3.04046	102	8.66147e-07	0.00221239	High	0.00114286	1.13771e-07	3.04046	102	8.66147e-07	0.00221239	89.46
		FALSE	High	[K].YYALCGFGGVLSCGLTHTAVVPLDLVK.[C]	2xCarbamidomethyl [C5; C13]	1	6	1	A0A024RBE8	A0A024RBE8 [63-89]		0	2910.49	1.643	0.01	0		75.7	124.3						High	Peak Found	n/a	High	0.00114286	0.000212146	1.38707	16	0.00072621	0.00221239	High	0.00114286	0.000212146	1.38707	16	0.00072621	0.00221239	High	0.00114286	0.000212146	1.38707	16	0.00072621	0.00221239	70.66
FALSE	High	Master Protein	O96008	Mitochondrial import receptor subunit TOM40 homolog OS=Homo sapiens OX=9606 GN=TOMM40 PE=1 SV=1	0	9.164	26	3	8	3	361	37.9	7.25	107	3	cell organization and biogenesis;transport;other biological processes	other membranes;cytosol;mitochondrion;other cell component	transporter activity	Pf01459	10452	ENSG00000130204	TOMM40	A0A024R0P9; hsa:10452; O96008; Q86VW4; Q8WY09; Q8WY10; Q8WY11; Q9BR95	IL18 signaling	Mitochondrial protein import; PINK1-PRKN Mediated Mitophagy	3	0	1.811	0.897	74.21	47.64	103.1	126	70.8	0.552	0.495	74.21	24.67	103.1	126	70.8	1.115	2.02	47.64	24.67	103.1	126	70.8
	Checked	Protein Group ID	# Proteins	# Unique Peptides	# Peptides	# PSMs	Group Description	Found in Sample: F1: Sample	Found in Sample: F2: Sample	Found in Sample: F3: Sample
	FALSE	312	3	3	3	8	[Master Protein] Mitochondrial import receptor subunit TOM40 homolog OS=Homo sapiens OX=9606 GN=TOMM40 PE=1 SV=1	High	High	High
		Checked	Confidence	Annotated Sequence	Modifications	# Protein Groups	# Proteins	# PSMs	Master Protein Accessions	Positions in Master Proteins	Modifications in Master Proteins	# Missed Cleavages	Theo. MH+ [Da]	Abundance Ratio: (F2) / (F1)	Abundance Ratio: (F3) / (F1)	Abundance Ratio Variability [%]: (F2) / (F1)	Abundance Ratio Variability [%]: (F3) / (F1)	Abundances (Grouped): F1	Abundances (Grouped): F2	Abundances (Grouped): F3	Abundances (Grouped) CV [%]: F1	Abundances (Grouped) CV [%]: F2	Abundances (Grouped) CV [%]: F3	Quan Info	Found in Sample: F1: Sample	Found in Sample: F2: Sample	Found in Sample: F3: Sample	Confidence (by Search Engine): Mascot	q-Value (by Search Engine): Mascot	PEP (by Search Engine): Mascot	SVM Score (by Search Engine): Mascot	Ions Score (by Search Engine): Mascot	PEP	q-Value	Confidence (by Search Engine): Mascot	q-Value (by Search Engine): Mascot	PEP (by Search Engine): Mascot	SVM Score (by Search Engine): Mascot	Ions Score (by Search Engine): Mascot	PEP	q-Value	Confidence (by Search Engine): Mascot	q-Value (by Search Engine): Mascot	PEP (by Search Engine): Mascot	SVM Score (by Search Engine): Mascot	Ions Score (by Search Engine): Mascot	PEP	q-Value	Top Apex RT [min]
		FALSE	High	[K].KLPPLPLTLALGAFLNHR.[K]		1	1	4	O96008	O96008 [331-348]		1	1971.19	1.119	0.654	0	0	108.2	121.1	70.7					High	High	High	High	0.00114286	4.71574e-07	2.72829	41	3.08724e-06	0.00221239	High	0.00114286	4.71574e-07	2.72829	41	3.08724e-06	0.00221239	High	0.00114286	4.71574e-07	2.72829	41	3.08724e-06	0.00221239	70.85
		FALSE	High	[K].GLSNHFQVNHTVALSTIGESNYHFGVTYVGTK.[Q]		1	2	2	O96008	O96008 [108-139]		0	3477.72	2.932	1.23	0	0	58.1	170.4	71.5					Peak Found	High	Peak Found	High	0.00114286	0.0206508	0.380104	10	0.0430251	0.00221239	High	0.00114286	0.0206508	0.380104	10	0.0430251	0.00221239	High	0.00114286	0.0206508	0.380104	10	0.0430251	0.00221239	54.15
		FALSE	High	[R].GSDFTAAVTLGNPDVLVGSGILVAHYLQSITPCLALGGELVYHR.[R]	1xCarbamidomethyl [C33]	1	2	1	O96008	O96008 [196-239]		0	4581.38											No Quan Values	n/a	High	n/a	High	0.00285171	0.0649472	0.123247	14	0.11718	0.00570342	High	0.00285171	0.0649472	0.123247	14	0.11718	0.00570342	High	0.00285171	0.0649472	0.123247	14	0.11718	0.00570342
		FALSE	High	[R].GSDFTAAVTLGNPDVLVGSGILVAHYLQSITPCLALGGELVYHR.[R]	2xDeamidated [N12; Q28]; 1xCarbamidomethyl [C33]	1	2	1	O96008	O96008 [196-239]		0	4583.35											No Quan Values	High	n/a	n/a	High	0.00114286	0.0212035	0.374248	8	0.0440401	0.00221239	High	0.00114286	0.0212035	0.374248	8	0.0440401	0.00221239	High	0.00114286	0.0212035	0.374248	8	0.0440401	0.00221239
FALSE	High	Master Protein	A2RRC9	IQ motif containing GTPase activating protein 3 OS=Homo sapiens OX=9606 GN=IQGAP3 PE=1 SV=1	0	9.083	2	4	4	4	1631	184.4	7.49	95	4			other molecular function				IQGAP3	A2RRC9			0	0	0.905	0.791	1.8	0	40.7	237.8	21.5	1.105	0.863	1.8	0	40.7	237.8	21.5	1.265	1.158	0	0	40.7	237.8	21.5
	Checked	Protein Group ID	# Proteins	# Unique Peptides	# Peptides	# PSMs	Group Description	Found in Sample: F1: Sample	Found in Sample: F2: Sample	Found in Sample: F3: Sample
	FALSE	253	8	4	4	4	[Master Protein] IQ motif containing GTPase activating protein 3 OS=Homo sapiens OX=9606 GN=IQGAP3 PE=1 SV=1	Peak Found	High	Peak Found
		Checked	Confidence	Annotated Sequence	Modifications	# Protein Groups	# Proteins	# PSMs	Master Protein Accessions	Positions in Master Proteins	Modifications in Master Proteins	# Missed Cleavages	Theo. MH+ [Da]	Abundance Ratio: (F2) / (F1)	Abundance Ratio: (F3) / (F1)	Abundance Ratio Variability [%]: (F2) / (F1)	Abundance Ratio Variability [%]: (F3) / (F1)	Abundances (Grouped): F1	Abundances (Grouped): F2	Abundances (Grouped): F3	Abundances (Grouped) CV [%]: F1	Abundances (Grouped) CV [%]: F2	Abundances (Grouped) CV [%]: F3	Quan Info	Found in Sample: F1: Sample	Found in Sample: F2: Sample	Found in Sample: F3: Sample	Confidence (by Search Engine): Mascot	q-Value (by Search Engine): Mascot	PEP (by Search Engine): Mascot	SVM Score (by Search Engine): Mascot	Ions Score (by Search Engine): Mascot	PEP	q-Value	Confidence (by Search Engine): Mascot	q-Value (by Search Engine): Mascot	PEP (by Search Engine): Mascot	SVM Score (by Search Engine): Mascot	Ions Score (by Search Engine): Mascot	PEP	q-Value	Confidence (by Search Engine): Mascot	q-Value (by Search Engine): Mascot	PEP (by Search Engine): Mascot	SVM Score (by Search Engine): Mascot	Ions Score (by Search Engine): Mascot	PEP	q-Value	Top Apex RT [min]
		FALSE	High	[K].VNVNLLIFLLNK.[K]		1	8	1	A2RRC9	A2RRC9 [1615-1626]		0	1399.87	100					100						n/a	High	n/a	High	0.00114286	0.000757472	1.10762	45	0.00226479	0.00221239	High	0.00114286	0.000757472	1.10762	45	0.00226479	0.00221239	High	0.00114286	0.000757472	1.10762	45	0.00226479	0.00221239	70.02
		FALSE	High	[K].VNVNLLIFLLNKK.[F]		1	8	1	A2RRC9	A2RRC9 [1615-1627]		1	1527.96	0.916	0.791	0	0	110.8	101.5	87.6					Peak Found	High	Peak Found	High	0.00202224	0.0420986	0.221315	32	0.0804352	0.00399202	High	0.00202224	0.0420986	0.221315	32	0.0804352	0.00399202	High	0.00202224	0.0420986	0.221315	32	0.0804352	0.00399202	66.77
		FALSE	High	[RK].AKVNVNLLIFLLNK.[K]		1	8	1	A2RRC9	A2RRC9 [1613-1626]		1	1599	0.894	0.01	0		105.6	94.4						Peak Found	High	n/a	High	0.00114286	0.00715244	0.614188	32	0.0167964	0.00221239	High	0.00114286	0.00715244	0.614188	32	0.0167964	0.00221239	High	0.00114286	0.00715244	0.614188	32	0.0167964	0.00221239	67.36
		FALSE	High	[R].VVYCIHALSLFLFR.[L]	1xCarbamidomethyl [C4]	1	3	1	A2RRC9	A2RRC9 [138-151]		0	1737.95	100					100						n/a	High	n/a	High	0.00114286	7.01797e-05	1.62994	27	0.000270182	0.00221239	High	0.00114286	7.01797e-05	1.62994	27	0.000270182	0.00221239	High	0.00114286	7.01797e-05	1.62994	27	0.000270182	0.00221239	68.66
FALSE	High	Master Protein	P13797	Plastin-3 OS=Homo sapiens OX=9606 GN=PLS3 PE=1 SV=4	0	9.042	4	2	9	2	630	70.8	5.6	165	2	cell organization and biogenesis;developmental processes;other biological processes	plasma membrane;other membranes;cytosol;cytoskeleton;other cell component	cytoskeletal activity;other molecular function	Pf00307, Pf13499	5358	ENSG00000102024	PLS3	A8K579; B1AQ09; B4DGB4; B7Z6M1; hsa:5358; P13797; Q86YI6			0	0	0.488	0.878	11.8	16.24	129.2	61.4	109.4	2.048	1.798	11.8	4.41	129.2	61.4	109.4	1.139	0.556	16.24	4.41	129.2	61.4	109.4
	Checked	Protein Group ID	# Proteins	# Unique Peptides	# Peptides	# PSMs	Group Description	Found in Sample: F1: Sample	Found in Sample: F2: Sample	Found in Sample: F3: Sample
	FALSE	257	6	2	2	9	[Master Protein] Plastin-3 OS=Homo sapiens OX=9606 GN=PLS3 PE=1 SV=4	High	High	High
		Checked	Confidence	Annotated Sequence	Modifications	# Protein Groups	# Proteins	# PSMs	Master Protein Accessions	Positions in Master Proteins	Modifications in Master Proteins	# Missed Cleavages	Theo. MH+ [Da]	Abundance Ratio: (F2) / (F1)	Abundance Ratio: (F3) / (F1)	Abundance Ratio Variability [%]: (F2) / (F1)	Abundance Ratio Variability [%]: (F3) / (F1)	Abundances (Grouped): F1	Abundances (Grouped): F2	Abundances (Grouped): F3	Abundances (Grouped) CV [%]: F1	Abundances (Grouped) CV [%]: F2	Abundances (Grouped) CV [%]: F3	Quan Info	Found in Sample: F1: Sample	Found in Sample: F2: Sample	Found in Sample: F3: Sample	Confidence (by Search Engine): Mascot	q-Value (by Search Engine): Mascot	PEP (by Search Engine): Mascot	SVM Score (by Search Engine): Mascot	Ions Score (by Search Engine): Mascot	PEP	q-Value	Confidence (by Search Engine): Mascot	q-Value (by Search Engine): Mascot	PEP (by Search Engine): Mascot	SVM Score (by Search Engine): Mascot	Ions Score (by Search Engine): Mascot	PEP	q-Value	Confidence (by Search Engine): Mascot	q-Value (by Search Engine): Mascot	PEP (by Search Engine): Mascot	SVM Score (by Search Engine): Mascot	Ions Score (by Search Engine): Mascot	PEP	q-Value	Top Apex RT [min]
		FALSE	High	[K].LNLAFVANLFNK.[Y]		1	6	3	P13797	P13797 [365-376]		0	1363.77	0.529	0.979	0	0	119.6	63.2	117.1					High	High	High	High	0.00114286	1.65231e-05	1.94748	50	7.41643e-05	0.00221239	High	0.00114286	1.65231e-05	1.94748	50	7.41643e-05	0.00221239	High	0.00114286	1.65231e-05	1.94748	50	7.41643e-05	0.00221239	70.25
		FALSE	High	[R].AGKPHLVLGLLWQIIK.[I]		1	3	6	P13797	P13797 [221-236]		0	1786.11	0.451	0.787	0	0	134.1	60.4	105.5					High	High	High	High	0.00114286	2.20303e-06	2.38985	37	1.22462e-05	0.00221239	High	0.00114286	2.20303e-06	2.38985	37	1.22462e-05	0.00221239	High	0.00114286	2.20303e-06	2.38985	37	1.22462e-05	0.00221239	67.34
FALSE	High	Master Protein	B7Z1K5	Tubulin alpha chain OS=Homo sapiens OX=9606 PE=2 SV=1	0	8.964	9	3	9	3	519	57.7	5.07	386	3	cell organization and biogenesis;other biological processes	cytoskeleton;other cell component	cytoskeletal activity;other molecular function						Pathogenic Escherichia coli infection; Parkin-ubiquitin proteasomal system pathway; VEGFA-VEGFR2 signaling		3	0	0.423	0.831	0	0	113.2	92.7	94.1	2.367	1.967	0	0	113.2	92.7	94.1	1.203	0.508	0	0	113.2	92.7	94.1
	Checked	Protein Group ID	# Proteins	# Unique Peptides	# Peptides	# PSMs	Group Description	Found in Sample: F1: Sample	Found in Sample: F2: Sample	Found in Sample: F3: Sample
	FALSE	17	23	3	3	9	[Master Protein] Tubulin alpha chain OS=Homo sapiens OX=9606 PE=2 SV=1	High	High	High
		Checked	Confidence	Annotated Sequence	Modifications	# Protein Groups	# Proteins	# PSMs	Master Protein Accessions	Positions in Master Proteins	Modifications in Master Proteins	# Missed Cleavages	Theo. MH+ [Da]	Abundance Ratio: (F2) / (F1)	Abundance Ratio: (F3) / (F1)	Abundance Ratio Variability [%]: (F2) / (F1)	Abundance Ratio Variability [%]: (F3) / (F1)	Abundances (Grouped): F1	Abundances (Grouped): F2	Abundances (Grouped): F3	Abundances (Grouped) CV [%]: F1	Abundances (Grouped) CV [%]: F2	Abundances (Grouped) CV [%]: F3	Quan Info	Found in Sample: F1: Sample	Found in Sample: F2: Sample	Found in Sample: F3: Sample	Confidence (by Search Engine): Mascot	q-Value (by Search Engine): Mascot	PEP (by Search Engine): Mascot	SVM Score (by Search Engine): Mascot	Ions Score (by Search Engine): Mascot	PEP	q-Value	Confidence (by Search Engine): Mascot	q-Value (by Search Engine): Mascot	PEP (by Search Engine): Mascot	SVM Score (by Search Engine): Mascot	Ions Score (by Search Engine): Mascot	PEP	q-Value	Confidence (by Search Engine): Mascot	q-Value (by Search Engine): Mascot	PEP (by Search Engine): Mascot	SVM Score (by Search Engine): Mascot	Ions Score (by Search Engine): Mascot	PEP	q-Value	Top Apex RT [min]
		FALSE	High	[R].LISQIVSSITASLR.[F]		1	19	7	B7Z1K5	B7Z1K5 [300-313]		0	1487.88	0.423	0.831	0	0	133.1	56.2	110.6					High	High	High	High	0.00114286	6.77711e-07	2.64867	98	4.26928e-06	0.00221239	High	0.00114286	6.77711e-07	2.64867	98	4.26928e-06	0.00221239	High	0.00114286	6.77711e-07	2.64867	98	4.26928e-06	0.00221239	70.2
		FALSE	High	[K].LADQCTGLQGFLVFHSFGGGTGSGFTSLLMER.[LF]	1xCarbamidomethyl [C5]	1	11	1	B7Z1K5	B7Z1K5 [195-226]		0	3390.62	100					100						n/a	High	n/a	High	0.00202224	0.0338397	0.27023	5	0.0664485	0.00399202	High	0.00202224	0.0338397	0.27023	5	0.0664485	0.00399202	High	0.00202224	0.0338397	0.27023	5	0.0664485	0.00399202	70.04
		FALSE	High	[R].KLADQCTGLQGFLVFHSFGGGTGSGFTSLLMER.[LF]	1xCarbamidomethyl [C6]; 1xDeamidated [Q10]	1	11	1	B7Z1K5	B7Z1K5 [194-226]		1	3519.7											Not Reliable	n/a	High	n/a	High	0.00114286	0.00136217	0.978738	31	0.0038258	0.00221239	High	0.00114286	0.00136217	0.978738	31	0.0038258	0.00221239	High	0.00114286	0.00136217	0.978738	31	0.0038258	0.00221239
FALSE	High	Master Protein	Q8TCJ2	Dolichyl-diphosphooligosaccharide--protein glycosyltransferase subunit STT3B OS=Homo sapiens OX=9606 GN=STT3B PE=1 SV=1	0	8.873	6	2	5	2	826	93.6	8.91	82	2	protein metabolism;other metabolic processes;stress response	other membranes;ER/Golgi;other cell component	other molecular function	Pf02516, Pf21436	201595	ENSG00000163527	STT3B	hsa:201595; Q8TCJ2; Q96JZ4; Q96KY7	N-glycan biosynthesis	Regulation of MITF-M-dependent genes involved in extracellular matrix, focal adhesion and epithelial-to-mesenchymal transition; Maturation of DENV proteins; Asparagine N-linked glycosylation; Maturation of spike protein; PD-L1(CD274) glycosylation and translocation to plasma membrane	6	0	1.046	0.656	0	0	91.3	148.8	59.9	0.956	0.627	0	0	91.3	148.8	59.9	1.525	1.595	0	0	91.3	148.8	59.9
	Checked	Protein Group ID	# Proteins	# Unique Peptides	# Peptides	# PSMs	Group Description	Found in Sample: F1: Sample	Found in Sample: F2: Sample	Found in Sample: F3: Sample
	FALSE	69	4	2	2	5	[Master Protein] Dolichyl-diphosphooligosaccharide--protein glycosyltransferase subunit STT3B OS=Homo sapiens OX=9606 GN=STT3B PE=1 SV=1	High	High	Peak Found
		Checked	Confidence	Annotated Sequence	Modifications	# Protein Groups	# Proteins	# PSMs	Master Protein Accessions	Positions in Master Proteins	Modifications in Master Proteins	# Missed Cleavages	Theo. MH+ [Da]	Abundance Ratio: (F2) / (F1)	Abundance Ratio: (F3) / (F1)	Abundance Ratio Variability [%]: (F2) / (F1)	Abundance Ratio Variability [%]: (F3) / (F1)	Abundances (Grouped): F1	Abundances (Grouped): F2	Abundances (Grouped): F3	Abundances (Grouped) CV [%]: F1	Abundances (Grouped) CV [%]: F2	Abundances (Grouped) CV [%]: F3	Quan Info	Found in Sample: F1: Sample	Found in Sample: F2: Sample	Found in Sample: F3: Sample	Confidence (by Search Engine): Mascot	q-Value (by Search Engine): Mascot	PEP (by Search Engine): Mascot	SVM Score (by Search Engine): Mascot	Ions Score (by Search Engine): Mascot	PEP	q-Value	Confidence (by Search Engine): Mascot	q-Value (by Search Engine): Mascot	PEP (by Search Engine): Mascot	SVM Score (by Search Engine): Mascot	Ions Score (by Search Engine): Mascot	PEP	q-Value	Confidence (by Search Engine): Mascot	q-Value (by Search Engine): Mascot	PEP (by Search Engine): Mascot	SVM Score (by Search Engine): Mascot	Ions Score (by Search Engine): Mascot	PEP	q-Value	Top Apex RT [min]
		FALSE	High	[R].ELWNQGAGLLAACFIAIVPGYISR.[S]	1xCarbamidomethyl [C13]	1	3	1	Q8TCJ2	Q8TCJ2 [191-214]		0	2619.38	100					100						n/a	High	n/a	High	0.00114286	0.00147069	0.961902	29	0.0040969	0.00221239	High	0.00114286	0.00147069	0.961902	29	0.0040969	0.00221239	High	0.00114286	0.00147069	0.961902	29	0.0040969	0.00221239	86.16
		FALSE	High	[R].TSEHMAAAGVFALLQAYAFLQYLR.[D]		1	4	2	Q8TCJ2	Q8TCJ2 [318-341]		0	2671.37	1.046	0.656	0	0	111	116.1	72.8					High	High	Peak Found	High	0.00114286	0.000282342	1.32431	26	0.000937596	0.00221239	High	0.00114286	0.000282342	1.32431	26	0.000937596	0.00221239	High	0.00114286	0.000282342	1.32431	26	0.000937596	0.00221239	88.89
		FALSE	High	[R].TSEHMAAAGVFALLQAYAFLQYLR.[D]	1xDeamidated [Q15]	1	4	2	Q8TCJ2	Q8TCJ2 [318-341]		0	2672.35											No Quan Values	High	High	n/a	High	0.00114286	9.33085e-05	1.5674	46	0.000348525	0.00221239	High	0.00114286	9.33085e-05	1.5674	46	0.000348525	0.00221239	High	0.00114286	9.33085e-05	1.5674	46	0.000348525	0.00221239
FALSE	High	Master Protein	Q71DI3	Histone H3.2 OS=Homo sapiens OX=9606 GN=H3C15 PE=1 SV=3	0	8.619	26	2	7	2	136	15.4	11.27	93	2	cell organization and biogenesis;other metabolic processes;other biological processes	non-structural extracellular;nucleus;other cell component	nucleic acid binding activity;other molecular function	Pf00125	126961; 333932; 653604	ENSG00000183598; ENSG00000203811; ENSG00000203852	H3C13; H3C14; H3C15	A2BDF6; A6NFS4; hsa:126961; hsa:333932; hsa:653604; Q6B053; Q71DI3	Histone modifications; FBXL10 enhancement of MAP/ERK signaling in diffuse large B-cell lymphoma; Transcription activation (RNA-polymerase I and KAT2A/B) and inhibition (NuRD complex)	Amyloid fiber formation; Regulation of endogenous retroelements by KRAB-ZFP proteins; HCMV Late Events; HCMV Early Events; PRC2 methylates histones and DNA; Negative Regulation of CDH1 Gene Transcription; Regulation of endogenous retroelements by Piwi-interacting RNAs (piRNAs); B-WICH complex positively regulates rRNA expression; Dengue Virus-Host Interactions; RUNX1 regulates transcription of ge…	45	0	3.388	0.642	109.44	0	81.3	170.5	48.2	0.295	0.375	109.44	0	81.3	170.5	48.2	1.558	2.665	0	0	81.3	170.5	48.2
	Checked	Protein Group ID	# Proteins	# Unique Peptides	# Peptides	# PSMs	Group Description	Found in Sample: F1: Sample	Found in Sample: F2: Sample	Found in Sample: F3: Sample
	FALSE	237	1	2	2	7	[Master Protein] Histone H3.2 OS=Homo sapiens OX=9606 GN=H3C15 PE=1 SV=3	High	High	High
		Checked	Confidence	Annotated Sequence	Modifications	# Protein Groups	# Proteins	# PSMs	Master Protein Accessions	Positions in Master Proteins	Modifications in Master Proteins	# Missed Cleavages	Theo. MH+ [Da]	Abundance Ratio: (F2) / (F1)	Abundance Ratio: (F3) / (F1)	Abundance Ratio Variability [%]: (F2) / (F1)	Abundance Ratio Variability [%]: (F3) / (F1)	Abundances (Grouped): F1	Abundances (Grouped): F2	Abundances (Grouped): F3	Abundances (Grouped) CV [%]: F1	Abundances (Grouped) CV [%]: F2	Abundances (Grouped) CV [%]: F3	Quan Info	Found in Sample: F1: Sample	Found in Sample: F2: Sample	Found in Sample: F3: Sample	Confidence (by Search Engine): Mascot	q-Value (by Search Engine): Mascot	PEP (by Search Engine): Mascot	SVM Score (by Search Engine): Mascot	Ions Score (by Search Engine): Mascot	PEP	q-Value	Confidence (by Search Engine): Mascot	q-Value (by Search Engine): Mascot	PEP (by Search Engine): Mascot	SVM Score (by Search Engine): Mascot	Ions Score (by Search Engine): Mascot	PEP	q-Value	Confidence (by Search Engine): Mascot	q-Value (by Search Engine): Mascot	PEP (by Search Engine): Mascot	SVM Score (by Search Engine): Mascot	Ions Score (by Search Engine): Mascot	PEP	q-Value	Top Apex RT [min]
		FALSE	High	[R].FQSSAVMALQEASEAYLVGLFEDTNLCAIHAK.[R]	1xCarbamidomethyl [C27]	1	1	5	Q71DI3	Q71DI3 [85-116]		0	3513.7	1.71	0.642	0	0	89.5	153.1	57.4					High	High	High	High	0.00114286	3.87198e-07	2.77157	38	2.58847e-06	0.00221239	High	0.00114286	3.87198e-07	2.77157	38	2.58847e-06	0.00221239	High	0.00114286	3.87198e-07	2.77157	38	2.58847e-06	0.00221239	86.93
		FALSE	High	[R].FQSSAVMALQEASEAYLVGLFEDTNLCAIHAK.[R]	1xDeamidated [Q10]; 1xCarbamidomethyl [C27]	1	1	1	Q71DI3	Q71DI3 [85-116]		0	3514.69											Not Reliable	n/a	High	n/a	High	0.00114286	0.00519572	0.684525	40	0.0126354	0.00221239	High	0.00114286	0.00519572	0.684525	40	0.0126354	0.00221239	High	0.00114286	0.00519572	0.684525	40	0.0126354	0.00221239
		FALSE	High	[K].TDLRFQSSAVMALQEASEAYLVGLFEDTNLCAIHAK.[R]	1xCarbamidomethyl [C31]	1	1	1	Q71DI3	Q71DI3 [81-116]		1	3998.96	6.712	0.01	0		25.9	174.1						Peak Found	High	n/a	High	0.00202224	0.0380204	0.24417	20	0.0735841	0.00399202	High	0.00202224	0.0380204	0.24417	20	0.0735841	0.00399202	High	0.00202224	0.0380204	0.24417	20	0.0735841	0.00399202	86.76
FALSE	High	Master Protein	P62805	Histone H4 OS=Homo sapiens OX=9606 GN=H4C1 PE=1 SV=2	0	8.514	30	4	10	4	103	11.4	11.36	87	4	cell organization and biogenesis;other biological processes	non-structural extracellular;nucleus;other cell component	nucleic acid binding activity;other molecular function	Pf15511	121504; 554313; 8294; 8359; 8360; 8361; 8362; 8363; 8364; 8365; 8366; 8367; 8368; 8370	ENSG00000158406; ENSG00000197061; ENSG00000197238; ENSG00000197837; ENSG00000270276; ENSG00000270882; ENSG00000273542; ENSG00000274618; ENSG00000275126; ENSG00000276180; ENSG00000276966; ENSG00000277157; ENSG00000278637; ENSG00000278705	H4C1; H4C11; H4C12; H4C13; H4C14; H4C15; H4C16; H4C2; H4C3; H4C4; H4C5; H4C6; H4C8; H4C9	A2VCL0; hsa:121504; hsa:554313; hsa:8294; hsa:8359; hsa:8360; hsa:8361; hsa:8362; hsa:8363; hsa:8364; hsa:8365; hsa:8366; hsa:8367; hsa:8368; hsa:8370; P02304; P02305; P62805; Q6DRA9; Q6FGB8; Q6NWP7	Gastric cancer network 1; Histone modifications; 22q11.2 copy number variation syndrome; Male infertility; Transcription activation (RNA-polymerase I and KAT2A/B) and inhibition (NuRD complex); Telomere end packaging and neurodevelopmental disorders; Nucleosome remodeling complex; Tessadori-Bicknell-van Haaften syndrome variants: nucleosome assembly; Tessadori-Bicknell-van Haaften syndrome 3 over…	Amyloid fiber formation; Meiotic synapsis; Regulation of endogenous retroelements by KRAB-ZFP proteins; HCMV Late Events; HCMV Early Events; PRC2 methylates histones and DNA; SUMOylation of chromatin organization proteins; Deposition of new CENPA-containing nucleosomes at the centromere; Negative Regulation of CDH1 Gene Transcription; Regulation of endogenous retroelements by Piwi-interacting RNA…	64	0	0.364	0.972	13.65	21.17	124.5	48.6	126.9	2.746	2.044	13.65	32.02	124.5	48.6	126.9	1.029	0.489	21.17	32.02	124.5	48.6	126.9
	Checked	Protein Group ID	# Proteins	# Unique Peptides	# Peptides	# PSMs	Group Description	Found in Sample: F1: Sample	Found in Sample: F2: Sample	Found in Sample: F3: Sample
	FALSE	177	3	4	4	10	[Master Protein] Histone H4 OS=Homo sapiens OX=9606 GN=H4C1 PE=1 SV=2	High	High	High
		Checked	Confidence	Annotated Sequence	Modifications	# Protein Groups	# Proteins	# PSMs	Master Protein Accessions	Positions in Master Proteins	Modifications in Master Proteins	# Missed Cleavages	Theo. MH+ [Da]	Abundance Ratio: (F2) / (F1)	Abundance Ratio: (F3) / (F1)	Abundance Ratio Variability [%]: (F2) / (F1)	Abundance Ratio Variability [%]: (F3) / (F1)	Abundances (Grouped): F1	Abundances (Grouped): F2	Abundances (Grouped): F3	Abundances (Grouped) CV [%]: F1	Abundances (Grouped) CV [%]: F2	Abundances (Grouped) CV [%]: F3	Quan Info	Found in Sample: F1: Sample	Found in Sample: F2: Sample	Found in Sample: F3: Sample	Confidence (by Search Engine): Mascot	q-Value (by Search Engine): Mascot	PEP (by Search Engine): Mascot	SVM Score (by Search Engine): Mascot	Ions Score (by Search Engine): Mascot	PEP	q-Value	Confidence (by Search Engine): Mascot	q-Value (by Search Engine): Mascot	PEP (by Search Engine): Mascot	SVM Score (by Search Engine): Mascot	Ions Score (by Search Engine): Mascot	PEP	q-Value	Confidence (by Search Engine): Mascot	q-Value (by Search Engine): Mascot	PEP (by Search Engine): Mascot	SVM Score (by Search Engine): Mascot	Ions Score (by Search Engine): Mascot	PEP	q-Value	Top Apex RT [min]
		FALSE	High	[K].VFLENVIR.[D]		1	3	1	P62805	P62805 [61-68]		0	989.578	0.316	0.954	0	0	132.2	41.7	126.1					Peak Found	High	Peak Found	High	0.00114286	0.0260182	0.328809	17	0.0527469	0.00221239	High	0.00114286	0.0260182	0.328809	17	0.0527469	0.00221239	High	0.00114286	0.0260182	0.328809	17	0.0527469	0.00221239	51.04
		FALSE	High	[R].ISGLIYEETR.[G]		1	3	3	P62805	P62805 [47-56]		0	1180.62	0.375	0.767	0	0	140.1	52.5	107.4					High	High	High	High	0.00285171	0.0672653	0.115241	26	0.120776	0.00570342	High	0.00285171	0.0672653	0.115241	26	0.120776	0.00570342	High	0.00285171	0.0672653	0.115241	26	0.120776	0.00570342	42.41
		FALSE	High	[K].TVTAMDVVYALK.[R]		1	2	3	P62805	P62805 [81-92]		0	1310.7	0.354	0.99	0	0	128	45.3	126.7					High	High	High	High	0.00114286	0.00640851	0.638364	31	0.0152319	0.00221239	High	0.00114286	0.00640851	0.638364	31	0.0152319	0.00221239	High	0.00114286	0.00640851	0.638364	31	0.0152319	0.00221239	59.06
		FALSE	High	[K].TVTAMDVVYALKR.[Q]		1	2	2	P62805	P62805 [81-93]		1	1466.8	1.086	1.997	0	0	73.5	79.8	146.7					High	High	Peak Found	High	0.00114286	0.000252214	1.34908	33	0.000847668	0.00221239	High	0.00114286	0.000252214	1.34908	33	0.000847668	0.00221239	High	0.00114286	0.000252214	1.34908	33	0.000847668	0.00221239	55.47
		FALSE	High	[K].TVTAMDVVYALKR.[Q]	1xBiotin-tyramide [Y9]	1	2	1	P62805	P62805 [81-93]		1	1827.95	100	100				76.8	123.2					n/a	High	Peak Found	High	0.00114286	0.0175277	0.416423	5	0.0372206	0.00221239	High	0.00114286	0.0175277	0.416423	5	0.0372206	0.00221239	High	0.00114286	0.0175277	0.416423	5	0.0372206	0.00221239	59.23
FALSE	High	Master Protein	P26641	Elongation factor 1-gamma OS=Homo sapiens OX=9606 GN=EEF1G PE=1 SV=3	0	8.452	10	2	4	2	437	50.1	6.67	102	2	protein metabolism;other metabolic processes;other biological processes	cytosol;other cell component	other molecular function	Pf00043, Pf00647, Pf02798	1937	ENSG00000254772	EEF1G	B4DTG2; hsa:1937; P26641; Q6PJ62; Q6PK31; Q96CU2; Q9P196	Translation factors	Signaling by ALK fusions and activated point mutants; Eukaryotic Translation Elongation	3	0	1.66	0.186	41.89	0	102.7	186	11.3	0.602	0.085	41.89	0	102.7	186	11.3	5.381	11.806	0	0	102.7	186	11.3
	Checked	Protein Group ID	# Proteins	# Unique Peptides	# Peptides	# PSMs	Group Description	Found in Sample: F1: Sample	Found in Sample: F2: Sample	Found in Sample: F3: Sample
	FALSE	3	2	2	2	4	[Master Protein] Elongation factor 1-gamma OS=Homo sapiens OX=9606 GN=EEF1G PE=1 SV=3	High	High	Peak Found
		Checked	Confidence	Annotated Sequence	Modifications	# Protein Groups	# Proteins	# PSMs	Master Protein Accessions	Positions in Master Proteins	Modifications in Master Proteins	# Missed Cleavages	Theo. MH+ [Da]	Abundance Ratio: (F2) / (F1)	Abundance Ratio: (F3) / (F1)	Abundance Ratio Variability [%]: (F2) / (F1)	Abundance Ratio Variability [%]: (F3) / (F1)	Abundances (Grouped): F1	Abundances (Grouped): F2	Abundances (Grouped): F3	Abundances (Grouped) CV [%]: F1	Abundances (Grouped) CV [%]: F2	Abundances (Grouped) CV [%]: F3	Quan Info	Found in Sample: F1: Sample	Found in Sample: F2: Sample	Found in Sample: F3: Sample	Confidence (by Search Engine): Mascot	q-Value (by Search Engine): Mascot	PEP (by Search Engine): Mascot	SVM Score (by Search Engine): Mascot	Ions Score (by Search Engine): Mascot	PEP	q-Value	Confidence (by Search Engine): Mascot	q-Value (by Search Engine): Mascot	PEP (by Search Engine): Mascot	SVM Score (by Search Engine): Mascot	Ions Score (by Search Engine): Mascot	PEP	q-Value	Confidence (by Search Engine): Mascot	q-Value (by Search Engine): Mascot	PEP (by Search Engine): Mascot	SVM Score (by Search Engine): Mascot	Ions Score (by Search Engine): Mascot	PEP	q-Value	Top Apex RT [min]
		FALSE	High	[R].VTLADITVVCTLLWLYK.[Q]	1xCarbamidomethyl [C10]	1	1	2	P26641	P26641 [157-173]		0	2008.12	2.194	0.186	0	0	88.8	194.7	16.5					Peak Found	High	Peak Found	High	0.00114286	3.86053e-06	2.26669	48	2.02195e-05	0.00221239	High	0.00114286	3.86053e-06	2.26669	48	2.02195e-05	0.00221239	High	0.00114286	3.86053e-06	2.26669	48	2.02195e-05	0.00221239	87.98
		FALSE	High	[R].KNAFASVILFGTNNSSSISGVWVFR.[G]		1	2	2	P26641	P26641 [354-378]		1	2701.41	1.256	0.01	0		88.7	111.3						High	High	n/a	High	0.00114286	4.30655e-05	1.73716	34	0.000174613	0.00221239	High	0.00114286	4.30655e-05	1.73716	34	0.000174613	0.00221239	High	0.00114286	4.30655e-05	1.73716	34	0.000174613	0.00221239	69.77
FALSE	High	Master Protein	A0A7P0Z4P5	Amino acid transporter heavy chain SLC3A2 OS=Homo sapiens OX=9606 GN=SLC3A2 PE=1 SV=1	0	8.451	5	2	5	2	654	70.4	5.21	116	2	other metabolic processes;transport	plasma membrane;other membranes;nucleus;other cytoplasmic organelle;other cell component	other molecular function	Pf00128, Pf16028		ENSG00000168003	SLC3A2	A0A7P0Z4P5	mRNA, protein, and metabolite induced stress pathway by cyclosporin A; Ferroptosis; Proximal tubule transport; Pleural mesothelioma		4	0	1.355	0.904	337.13	2.97	98.6	113.4	87.9	0.738	0.667	337.13	329.83	98.6	113.4	87.9	1.106	1.499	2.97	329.83	98.6	113.4	87.9
	Checked	Protein Group ID	# Proteins	# Unique Peptides	# Peptides	# PSMs	Group Description	Found in Sample: F1: Sample	Found in Sample: F2: Sample	Found in Sample: F3: Sample
	FALSE	85	14	2	2	5	[Master Protein] Amino acid transporter heavy chain SLC3A2 OS=Homo sapiens OX=9606 GN=SLC3A2 PE=1 SV=1	High	High	High
		Checked	Confidence	Annotated Sequence	Modifications	# Protein Groups	# Proteins	# PSMs	Master Protein Accessions	Positions in Master Proteins	Modifications in Master Proteins	# Missed Cleavages	Theo. MH+ [Da]	Abundance Ratio: (F2) / (F1)	Abundance Ratio: (F3) / (F1)	Abundance Ratio Variability [%]: (F2) / (F1)	Abundance Ratio Variability [%]: (F3) / (F1)	Abundances (Grouped): F1	Abundances (Grouped): F2	Abundances (Grouped): F3	Abundances (Grouped) CV [%]: F1	Abundances (Grouped) CV [%]: F2	Abundances (Grouped) CV [%]: F3	Quan Info	Found in Sample: F1: Sample	Found in Sample: F2: Sample	Found in Sample: F3: Sample	Confidence (by Search Engine): Mascot	q-Value (by Search Engine): Mascot	PEP (by Search Engine): Mascot	SVM Score (by Search Engine): Mascot	Ions Score (by Search Engine): Mascot	PEP	q-Value	Confidence (by Search Engine): Mascot	q-Value (by Search Engine): Mascot	PEP (by Search Engine): Mascot	SVM Score (by Search Engine): Mascot	Ions Score (by Search Engine): Mascot	PEP	q-Value	Confidence (by Search Engine): Mascot	q-Value (by Search Engine): Mascot	PEP (by Search Engine): Mascot	SVM Score (by Search Engine): Mascot	Ions Score (by Search Engine): Mascot	PEP	q-Value	Top Apex RT [min]
		FALSE	High	[R].LLTSFLPAQLLR.[L]		1	14	3	A0A7P0Z4P5	A0A7P0Z4P5 [464-475]		0	1371.84	0.285	0.886	0	0	138.2	39.4	122.5					High	High	High	High	0.00114286	0.00196904	0.897799	35	0.00531662	0.00221239	High	0.00114286	0.00196904	0.897799	35	0.00531662	0.00221239	High	0.00114286	0.00196904	0.897799	35	0.00531662	0.00221239	67.48
		FALSE	High	[R].SLLHGDFHAFSAGPGLFSYIR.[H]		1	10	2	A0A7P0Z4P5	A0A7P0Z4P5 [559-579]		0	2292.16	6.447	0.922	0	0	35.8	231.1	33.1					Peak Found	High	Peak Found	High	0.00114286	8.46678e-08	3.10533	54	6.65103e-07	0.00221239	High	0.00114286	8.46678e-08	3.10533	54	6.65103e-07	0.00221239	High	0.00114286	8.46678e-08	3.10533	54	6.65103e-07	0.00221239	61.86
FALSE	High	Master Protein	Q6UW68	Transmembrane protein 205 OS=Homo sapiens OX=9606 GN=TMEM205 PE=1 SV=1	0	8.338	16	2	5	2	189	21.2	8.62	166	2		other membranes		Pf13664	374882	ENSG00000105518	TMEM205	hsa:374882; Q6UW68			0	0	0.402	0.01	12.61		134.4	65.6		2.487	0.01	12.61		134.4	65.6		100	100			134.4	65.6
	Checked	Protein Group ID	# Proteins	# Unique Peptides	# Peptides	# PSMs	Group Description	Found in Sample: F1: Sample	Found in Sample: F2: Sample	Found in Sample: F3: Sample
	FALSE	31	2	2	2	5	[Master Protein] Transmembrane protein 205 OS=Homo sapiens OX=9606 GN=TMEM205 PE=1 SV=1	High	High	n/a
		Checked	Confidence	Annotated Sequence	Modifications	# Protein Groups	# Proteins	# PSMs	Master Protein Accessions	Positions in Master Proteins	Modifications in Master Proteins	# Missed Cleavages	Theo. MH+ [Da]	Abundance Ratio: (F2) / (F1)	Abundance Ratio: (F3) / (F1)	Abundance Ratio Variability [%]: (F2) / (F1)	Abundance Ratio Variability [%]: (F3) / (F1)	Abundances (Grouped): F1	Abundances (Grouped): F2	Abundances (Grouped): F3	Abundances (Grouped) CV [%]: F1	Abundances (Grouped) CV [%]: F2	Abundances (Grouped) CV [%]: F3	Quan Info	Found in Sample: F1: Sample	Found in Sample: F2: Sample	Found in Sample: F3: Sample	Confidence (by Search Engine): Mascot	q-Value (by Search Engine): Mascot	PEP (by Search Engine): Mascot	SVM Score (by Search Engine): Mascot	Ions Score (by Search Engine): Mascot	PEP	q-Value	Confidence (by Search Engine): Mascot	q-Value (by Search Engine): Mascot	PEP (by Search Engine): Mascot	SVM Score (by Search Engine): Mascot	Ions Score (by Search Engine): Mascot	PEP	q-Value	Confidence (by Search Engine): Mascot	q-Value (by Search Engine): Mascot	PEP (by Search Engine): Mascot	SVM Score (by Search Engine): Mascot	Ions Score (by Search Engine): Mascot	PEP	q-Value	Top Apex RT [min]
		FALSE	High	[R].YHGLSSLCNLGCVLSNGLCLAGLALEIR.[S]	3xCarbamidomethyl [C8; C12; C19]	1	2	1	Q6UW68	Q6UW68 [160-187]		0	3060.54	100					100						n/a	High	n/a	High	0.00114286	0.000299793	1.31114	48	0.000989232	0.00221239	High	0.00114286	0.000299793	1.31114	48	0.000989232	0.00221239	High	0.00114286	0.000299793	1.31114	48	0.000989232	0.00221239	87.49
		FALSE	High	[R].YHGLSSLCNLGCVLSNGLCLAGLALEIR.[S]	3xCarbamidomethyl [C8; C12; C19]; 1xDeamidated [N16]	1	2	2	Q6UW68	Q6UW68 [160-187]		0	3061.53	0.438	0.01	0		139.1	60.9						High	High	n/a	High	0.00114286	0.00880032	0.568523	44	0.0201989	0.00221239	High	0.00114286	0.00880032	0.568523	44	0.0201989	0.00221239	High	0.00114286	0.00880032	0.568523	44	0.0201989	0.00221239	87.5
		FALSE	High	[R].YHGLSSLCNLGCVLSNGLCLAGLALEIRSL.[-]	3xCarbamidomethyl [C8; C12; C19]	1	2	2	Q6UW68	Q6UW68 [160-189]		1	3260.66	0.369	0.01	0		146.1	53.9						High	High	n/a	High	0.00114286	5.85665e-05	1.66966	65	0.00022984	0.00221239	High	0.00114286	5.85665e-05	1.66966	65	0.00022984	0.00221239	High	0.00114286	5.85665e-05	1.66966	65	0.00022984	0.00221239	89.91
FALSE	High	Master Protein	Q9BRR6	ADP-dependent glucokinase OS=Homo sapiens OX=9606 GN=ADPGK PE=1 SV=1	0	8.304	6	1	5	1	497	54.1	6.2	38	1	other metabolic processes	non-structural extracellular;other membranes;ER/Golgi	kinase activity;other molecular function	Pf04587	83440	ENSG00000159322	ADPGK	hsa:83440; Q49AU7; Q8NBI1; Q8WZ90; Q96NF8; Q9BRR6; Q9H0A7	miR-targeted genes in leukocytes; miR-targeted genes in lymphocytes	Glycolysis	3	0	0.794		0		109.9	87.3	102.8	1.259		0		109.9	87.3	102.8					109.9	87.3	102.8
	Checked	Protein Group ID	# Proteins	# Unique Peptides	# Peptides	# PSMs	Group Description	Found in Sample: F1: Sample	Found in Sample: F2: Sample	Found in Sample: F3: Sample
	FALSE	98	4	1	1	5	[Master Protein] ADP-dependent glucokinase OS=Homo sapiens OX=9606 GN=ADPGK PE=1 SV=1	High	High	High
		Checked	Confidence	Annotated Sequence	Modifications	# Protein Groups	# Proteins	# PSMs	Master Protein Accessions	Positions in Master Proteins	Modifications in Master Proteins	# Missed Cleavages	Theo. MH+ [Da]	Abundance Ratio: (F2) / (F1)	Abundance Ratio: (F3) / (F1)	Abundance Ratio Variability [%]: (F2) / (F1)	Abundance Ratio Variability [%]: (F3) / (F1)	Abundances (Grouped): F1	Abundances (Grouped): F2	Abundances (Grouped): F3	Abundances (Grouped) CV [%]: F1	Abundances (Grouped) CV [%]: F2	Abundances (Grouped) CV [%]: F3	Quan Info	Found in Sample: F1: Sample	Found in Sample: F2: Sample	Found in Sample: F3: Sample	Confidence (by Search Engine): Mascot	q-Value (by Search Engine): Mascot	PEP (by Search Engine): Mascot	SVM Score (by Search Engine): Mascot	Ions Score (by Search Engine): Mascot	PEP	q-Value	Confidence (by Search Engine): Mascot	q-Value (by Search Engine): Mascot	PEP (by Search Engine): Mascot	SVM Score (by Search Engine): Mascot	Ions Score (by Search Engine): Mascot	PEP	q-Value	Confidence (by Search Engine): Mascot	q-Value (by Search Engine): Mascot	PEP (by Search Engine): Mascot	SVM Score (by Search Engine): Mascot	Ions Score (by Search Engine): Mascot	PEP	q-Value	Top Apex RT [min]
		FALSE	High	[R].IHFHTLVYHILATVDGHWANQLAAVAAGAR.[V]		1	4	3	Q9BRR6	Q9BRR6 [379-408]		0	3252.72	0.794	0.01	0		111.5	88.5						High	High	High	High	0.00114286	4.42236e-07	2.74239	29	2.915e-06	0.00221239	High	0.00114286	4.42236e-07	2.74239	29	2.915e-06	0.00221239	High	0.00114286	4.42236e-07	2.74239	29	2.915e-06	0.00221239	69.78
		FALSE	High	[R].IHFHTLVYHILATVDGHWANQLAAVAAGAR.[V]	1xDeamidated [N20]	1	4	2	Q9BRR6	Q9BRR6 [379-408]		0	3253.7		100					100					n/a	n/a	High	High	0.00114286	0.000550694	1.17762	14	0.0017034	0.00221239	High	0.00114286	0.000550694	1.17762	14	0.0017034	0.00221239	High	0.00114286	0.000550694	1.17762	14	0.0017034	0.00221239	71.63
FALSE	High	Master Protein	V9HVZ7	Epididymis luminal protein 176 OS=Homo sapiens OX=9606 GN=HEL-176 PE=2 SV=1	0	8.249	38	4	6	1	223	25	5.66	27	4		cytoskeleton;other cell component	other molecular function				HEL-176	V9HVZ7			0	0	100	100				146.1	53.9	0.01	0.369		0		146.1	53.9	0.01	2.712		0		146.1	53.9
	Checked	Protein Group ID	# Proteins	# Unique Peptides	# Peptides	# PSMs	Group Description	Found in Sample: F1: Sample	Found in Sample: F2: Sample	Found in Sample: F3: Sample
	FALSE	79	7	1	4	6	[Master Protein] Epididymis luminal protein 176 OS=Homo sapiens OX=9606 GN=HEL-176 PE=2 SV=1	n/a	High	Peak Found
		Checked	Confidence	Annotated Sequence	Modifications	# Protein Groups	# Proteins	# PSMs	Master Protein Accessions	Positions in Master Proteins	Modifications in Master Proteins	# Missed Cleavages	Theo. MH+ [Da]	Abundance Ratio: (F2) / (F1)	Abundance Ratio: (F3) / (F1)	Abundance Ratio Variability [%]: (F2) / (F1)	Abundance Ratio Variability [%]: (F3) / (F1)	Abundances (Grouped): F1	Abundances (Grouped): F2	Abundances (Grouped): F3	Abundances (Grouped) CV [%]: F1	Abundances (Grouped) CV [%]: F2	Abundances (Grouped) CV [%]: F3	Quan Info	Found in Sample: F1: Sample	Found in Sample: F2: Sample	Found in Sample: F3: Sample	Confidence (by Search Engine): Mascot	q-Value (by Search Engine): Mascot	PEP (by Search Engine): Mascot	SVM Score (by Search Engine): Mascot	Ions Score (by Search Engine): Mascot	PEP	q-Value	Confidence (by Search Engine): Mascot	q-Value (by Search Engine): Mascot	PEP (by Search Engine): Mascot	SVM Score (by Search Engine): Mascot	Ions Score (by Search Engine): Mascot	PEP	q-Value	Confidence (by Search Engine): Mascot	q-Value (by Search Engine): Mascot	PEP (by Search Engine): Mascot	SVM Score (by Search Engine): Mascot	Ions Score (by Search Engine): Mascot	PEP	q-Value	Top Apex RT [min]
		FALSE	High	[R].GYSFTTTAER.[E]		2	21	1	V9HVZ7; B3KWQ3	V9HVZ7 [45-54]; B3KWQ3 [75-84]		0	1132.53	0.301	0.691	0	0	150.6	45.4	104.1				Shared	High	Peak Found	Peak Found	High	0.00202224	0.0501341	0.18198	17	0.0936523	0.00399202	High	0.00202224	0.0501341	0.18198	17	0.0936523	0.00399202	High	0.00202224	0.0501341	0.18198	17	0.0936523	0.00399202	35.31
		FALSE	High	[KR].SYELPDGQVITIGNER.[F]		5	52	1	V9HVZ7; B3KUD3; Q562R1; B3KW67; B3KWQ3	V9HVZ7 [87-102]; B3KUD3 [206-221]; Q562R1 [240-255]; B3KW67 [240-255]; B3KWQ3 [117-132]		0	1790.89											No Quan Values	n/a	High	n/a	High	0.00202224	0.0519772	0.173823	11	0.0966357	0.00399202	High	0.00202224	0.0519772	0.173823	11	0.0966357	0.00399202	High	0.00202224	0.0519772	0.173823	11	0.0966357	0.00399202
		FALSE	High	[M].DSGDGVTHTVPIYEGYALPHAILR.[L]		1	1	2	V9HVZ7	V9HVZ7 [2-25]		0	2581.3	100	100				146.1	53.9					n/a	High	Peak Found	High	0.00114286	0.000422073	1.23603	2	0.00134299	0.00221239	High	0.00114286	0.000422073	1.23603	2	0.00134299	0.00221239	High	0.00114286	0.000422073	1.23603	2	0.00134299	0.00221239	56.63
		FALSE	High	[R].CPEALFQPSFLGMESCGIHETTFNSIMKCDVDIR.[K]	3xCarbamidomethyl [C1; C16; C29]	2	24	1	V9HVZ7; B3KWQ3	V9HVZ7 [105-138]; B3KWQ3 [135-168]		1	3989.8	100					100					Shared	n/a	High	n/a	High	0.00114286	0.025583	0.33256	17	0.0519691	0.00221239	High	0.00114286	0.025583	0.33256	17	0.0519691	0.00221239	High	0.00114286	0.025583	0.33256	17	0.0519691	0.00221239	67.14
		FALSE	High	[R].CPEALFQPSFLGMESCGIHETTFNSIMKCDVDIR.[K]	3xCarbamidomethyl [C1; C16; C29]; 1xDeamidated [N24]	2	24	1	V9HVZ7; B3KWQ3	V9HVZ7 [105-138]; B3KWQ3 [135-168]		1	3990.78											No Quan Values	n/a	High	n/a	High	0.00114286	0.00351641	0.77037	34	0.008921	0.00221239	High	0.00114286	0.00351641	0.77037	34	0.008921	0.00221239	High	0.00114286	0.00351641	0.77037	34	0.008921	0.00221239
FALSE	High	Master Protein	Q96CS3	FAS-associated factor 2 OS=Homo sapiens OX=9606 GN=FAF2 PE=1 SV=2	0	7.825	8	2	7	2	445	52.6	5.62	206	2	cell organization and biogenesis;protein metabolism;other metabolic processes;stress response;transport	non-structural extracellular;other membranes;ER/Golgi;other cytoplasmic organelle;other cell component	enzyme regulator activity;other molecular function	Pf00789, Pf21021, Pf22566	23197	ENSG00000113194	FAF2	hsa:23197; O94963; Q8IUF2; Q96CS3; Q9BRP2; Q9BVM7	5q35 copy number variation	Neutrophil degranulation; RHOA GTPase cycle	3	0	0.733	0.567	50.91	4.06	134.8	87.7	77.5	1.364	0.773	50.91	55.22	134.8	87.7	77.5	1.764	1.293	4.06	55.22	134.8	87.7	77.5
	Checked	Protein Group ID	# Proteins	# Unique Peptides	# Peptides	# PSMs	Group Description	Found in Sample: F1: Sample	Found in Sample: F2: Sample	Found in Sample: F3: Sample
	FALSE	171	2	2	2	7	[Master Protein] FAS-associated factor 2 OS=Homo sapiens OX=9606 GN=FAF2 PE=1 SV=2	High	High	High
		Checked	Confidence	Annotated Sequence	Modifications	# Protein Groups	# Proteins	# PSMs	Master Protein Accessions	Positions in Master Proteins	Modifications in Master Proteins	# Missed Cleavages	Theo. MH+ [Da]	Abundance Ratio: (F2) / (F1)	Abundance Ratio: (F3) / (F1)	Abundance Ratio Variability [%]: (F2) / (F1)	Abundance Ratio Variability [%]: (F3) / (F1)	Abundances (Grouped): F1	Abundances (Grouped): F2	Abundances (Grouped): F3	Abundances (Grouped) CV [%]: F1	Abundances (Grouped) CV [%]: F2	Abundances (Grouped) CV [%]: F3	Quan Info	Found in Sample: F1: Sample	Found in Sample: F2: Sample	Found in Sample: F3: Sample	Confidence (by Search Engine): Mascot	q-Value (by Search Engine): Mascot	PEP (by Search Engine): Mascot	SVM Score (by Search Engine): Mascot	Ions Score (by Search Engine): Mascot	PEP	q-Value	Confidence (by Search Engine): Mascot	q-Value (by Search Engine): Mascot	PEP (by Search Engine): Mascot	SVM Score (by Search Engine): Mascot	Ions Score (by Search Engine): Mascot	PEP	q-Value	Confidence (by Search Engine): Mascot	q-Value (by Search Engine): Mascot	PEP (by Search Engine): Mascot	SVM Score (by Search Engine): Mascot	Ions Score (by Search Engine): Mascot	PEP	q-Value	Top Apex RT [min]
		FALSE	High	[R].GLLGWGYYLIMLPFR.[F]		1	2	5	Q96CS3	Q96CS3 [90-104]		0	1798.97	0.523	0.583	0	0	142.5	74.5	83					High	High	High	High	0.00114286	1.16545e-05	2.02411	77	5.42874e-05	0.00221239	High	0.00114286	1.16545e-05	2.02411	77	5.42874e-05	0.00221239	High	0.00114286	1.16545e-05	2.02411	77	5.42874e-05	0.00221239	89.73
		FALSE	High	[R].RFHFSQSLTVIHDFLFSLK.[E]		1	1	2	Q96CS3	Q96CS3 [377-395]		1	2322.24	1.027	0.552	0	0	116.4	119.5	64.2					High	High	Peak Found	High	0.00114286	7.18349e-05	1.62482	23	0.000275873	0.00221239	High	0.00114286	7.18349e-05	1.62482	23	0.000275873	0.00221239	High	0.00114286	7.18349e-05	1.62482	23	0.000275873	0.00221239	69.16
FALSE	High	Master Protein	B3KUD3	Actin OS=Homo sapiens OX=9606 PE=2 SV=1	0	7.541	20	4	10	1	342	37.8	5.73	84	4		cytoskeleton;other cell component	other molecular function								0	0
	Checked	Protein Group ID	# Proteins	# Unique Peptides	# Peptides	# PSMs	Group Description	Found in Sample: F1: Sample	Found in Sample: F2: Sample	Found in Sample: F3: Sample
	FALSE	185	15	1	4	10	[Master Protein] Actin OS=Homo sapiens OX=9606 PE=2 SV=1	High	n/a	High
		Checked	Confidence	Annotated Sequence	Modifications	# Protein Groups	# Proteins	# PSMs	Master Protein Accessions	Positions in Master Proteins	Modifications in Master Proteins	# Missed Cleavages	Theo. MH+ [Da]	Abundance Ratio: (F2) / (F1)	Abundance Ratio: (F3) / (F1)	Abundance Ratio Variability [%]: (F2) / (F1)	Abundance Ratio Variability [%]: (F3) / (F1)	Abundances (Grouped): F1	Abundances (Grouped): F2	Abundances (Grouped): F3	Abundances (Grouped) CV [%]: F1	Abundances (Grouped) CV [%]: F2	Abundances (Grouped) CV [%]: F3	Quan Info	Found in Sample: F1: Sample	Found in Sample: F2: Sample	Found in Sample: F3: Sample	Confidence (by Search Engine): Mascot	q-Value (by Search Engine): Mascot	PEP (by Search Engine): Mascot	SVM Score (by Search Engine): Mascot	Ions Score (by Search Engine): Mascot	PEP	q-Value	Confidence (by Search Engine): Mascot	q-Value (by Search Engine): Mascot	PEP (by Search Engine): Mascot	SVM Score (by Search Engine): Mascot	Ions Score (by Search Engine): Mascot	PEP	q-Value	Confidence (by Search Engine): Mascot	q-Value (by Search Engine): Mascot	PEP (by Search Engine): Mascot	SVM Score (by Search Engine): Mascot	Ions Score (by Search Engine): Mascot	PEP	q-Value	Top Apex RT [min]
		FALSE	High	[R].HQGVMVGMGQK.[D]		3	46	3	B3KUD3; Q562R1; B3KW67	B3KUD3 [42-52]; Q562R1 [41-51]; B3KW67 [41-51]		0	1171.57	1.033	1.839	0	0	77.5	80.1	142.5				Shared	High	High	High	High	0.00114286	0.00772802	0.597145	26	0.0179942	0.00221239	High	0.00114286	0.00772802	0.597145	26	0.0179942	0.00221239	High	0.00114286	0.00772802	0.597145	26	0.0179942	0.00221239	26.49
		FALSE	High	[R].AVFPSIVGRPR.[HQ]		2	53	4	B3KUD3; B3KW67	B3KUD3 [31-41]; B3KW67 [30-40]		0	1198.71	0.384	1.034	0	0	124	47.6	128.3				Shared	High	High	High	High	0.00114286	6.23325e-05	1.65598	36	0.000243004	0.00221239	High	0.00114286	6.23325e-05	1.65598	36	0.000243004	0.00221239	High	0.00114286	6.23325e-05	1.65598	36	0.000243004	0.00221239	42.31
		FALSE	High	[KR].SYELPDGQVITIGNER.[F]		5	52	1	V9HVZ7; B3KUD3; Q562R1; B3KW67; B3KWQ3	V9HVZ7 [87-102]; B3KUD3 [206-221]; Q562R1 [240-255]; B3KW67 [240-255]; B3KWQ3 [117-132]		0	1790.89											No Quan Values	n/a	High	n/a	High	0.00202224	0.0519772	0.173823	11	0.0966357	0.00399202	High	0.00202224	0.0519772	0.173823	11	0.0966357	0.00399202	High	0.00202224	0.0519772	0.173823	11	0.0966357	0.00399202
		FALSE	High	[K].MTQIMFETFNVPAMYVAIQTVLSLYASGR.[T]	3xOxidation [M1; M5; M14]	1	1	2	B3KUD3	B3KUD3 [86-114]		0	3329.63											No Quan Values	High	n/a	High	High	0.00202224	0.0348004	0.263973	25	0.068099	0.00399202	High	0.00202224	0.0348004	0.263973	25	0.068099	0.00399202	High	0.00202224	0.0348004	0.263973	25	0.068099	0.00399202
FALSE	High	Master Protein	Q562P8	Actin-like protein (Fragment) OS=Homo sapiens OX=9606 GN=ACT PE=4 SV=1	0	7.491	39	2	32	1	103	11.6	5.73	116	2		cytoskeleton;other cell component	other molecular function				ACT	Q562P8			0	1	0.966	1.417	0	0	80.6	100.1	119.3	1.035	0.584	0	156.79	80.6	100.1	119.3	0.706	1.714	0	156.79	80.6	100.1	119.3
	Checked	Protein Group ID	# Proteins	# Unique Peptides	# Peptides	# PSMs	Group Description	Found in Sample: F1: Sample	Found in Sample: F2: Sample	Found in Sample: F3: Sample
	FALSE	269	45	1	2	32	[Master Protein] Actin-like protein (Fragment) OS=Homo sapiens OX=9606 GN=ACT PE=4 SV=1	High	High	High
		Checked	Confidence	Annotated Sequence	Modifications	# Protein Groups	# Proteins	# PSMs	Master Protein Accessions	Positions in Master Proteins	Modifications in Master Proteins	# Missed Cleavages	Theo. MH+ [Da]	Abundance Ratio: (F2) / (F1)	Abundance Ratio: (F3) / (F1)	Abundance Ratio Variability [%]: (F2) / (F1)	Abundance Ratio Variability [%]: (F3) / (F1)	Abundances (Grouped): F1	Abundances (Grouped): F2	Abundances (Grouped): F3	Abundances (Grouped) CV [%]: F1	Abundances (Grouped) CV [%]: F2	Abundances (Grouped) CV [%]: F3	Quan Info	Found in Sample: F1: Sample	Found in Sample: F2: Sample	Found in Sample: F3: Sample	Confidence (by Search Engine): Mascot	q-Value (by Search Engine): Mascot	PEP (by Search Engine): Mascot	SVM Score (by Search Engine): Mascot	Ions Score (by Search Engine): Mascot	PEP	q-Value	Confidence (by Search Engine): Mascot	q-Value (by Search Engine): Mascot	PEP (by Search Engine): Mascot	SVM Score (by Search Engine): Mascot	Ions Score (by Search Engine): Mascot	PEP	q-Value	Confidence (by Search Engine): Mascot	q-Value (by Search Engine): Mascot	PEP (by Search Engine): Mascot	SVM Score (by Search Engine): Mascot	Ions Score (by Search Engine): Mascot	PEP	q-Value	Top Apex RT [min]
		FALSE	High	[KR].IWHHTFYNELR.[V]		2	85	5	Q562S0; Q562P8	Q562S0 [2-12]; Q562P8 [2-12]		0	1515.75	0.966	1.417	0	0	88.7	85.7	125.7				Shared	High	High	High	High	0.00114286	0.00123008	1.00114	37	0.00349264	0.00221239	High	0.00114286	0.00123008	1.00114	37	0.00349264	0.00221239	High	0.00114286	0.00123008	1.00114	37	0.00349264	0.00221239	40.22
		FALSE	High	[K].MTQIIFETFNTPAMYLAIQTMLSLYASGR.[T]		1	4	7	Q562P8	Q562P8 [36-64]		0	3311.65	100	100				162.3	37.7					High	High	High	High	0.00114286	0.0180934	0.409392	21	0.0382811	0.00221239	High	0.00114286	0.0180934	0.409392	21	0.0382811	0.00221239	High	0.00114286	0.0180934	0.409392	21	0.0382811	0.00221239	88.06
		FALSE	High	[K].MTQIIFETFNTPAMYLAIQTMLSLYASGR.[T]	1xDeamidated [N/Q]	1	4	6	Q562P8	Q562P8 [36-64]		0	3312.64											No Quan Values	High	n/a	High	High	0.00114286	0.00551852	0.671266	24	0.0133325	0.00221239	High	0.00114286	0.00551852	0.671266	24	0.0133325	0.00221239	High	0.00114286	0.00551852	0.671266	24	0.0133325	0.00221239
		FALSE	High	[K].MTQIIFETFNTPAMYLAIQTMLSLYASGR.[T]	1xOxidation [M]	1	4	3	Q562P8	Q562P8 [36-64]		0	3327.65											Not Reliable	n/a	n/a	High	High	0.00285171	0.0673763	0.114864	23	0.120947	0.00570342	High	0.00285171	0.0673763	0.114864	23	0.120947	0.00570342	High	0.00285171	0.0673763	0.114864	23	0.120947	0.00570342
		FALSE	High	[K].MTQIIFETFNTPAMYLAIQTMLSLYASGR.[T]	1xDeamidated [N/Q]; 1xOxidation [M]	1	4	11	Q562P8	Q562P8 [36-64]		0	3328.63											No Quan Values	High	n/a	High	High	0.00363306	0.0865317	0.0573137	17	0.149884	0.00732601	High	0.00363306	0.0865317	0.0573137	17	0.149884	0.00732601	High	0.00363306	0.0865317	0.0573137	17	0.149884	0.00732601
FALSE	High	Master Protein	O60218	Aldo-keto reductase family 1 member B10 OS=Homo sapiens OX=9606 GN=AKR1B10 PE=1 SV=2	0	7.437	8	2	7	2	316	36	7.84	109	2	other metabolic processes;other biological processes	non-structural extracellular;cytosol;mitochondrion;other cytoplasmic organelle	other molecular function	Pf00248	57016	ENSG00000198074	AKR1B10	A4D1P1; hsa:57016; O60218; O75890; Q6FHF3; Q8IWZ1	Metapathway biotransformation Phase I and II	Retinoid metabolism and transport	2	0	0.69	0.719	120.2	48.75	102.2	142.3	55.5	1.45	1.042	120.2	189.29	102.2	142.3	55.5	1.392	0.96	48.75	189.29	102.2	142.3	55.5
	Checked	Protein Group ID	# Proteins	# Unique Peptides	# Peptides	# PSMs	Group Description	Found in Sample: F1: Sample	Found in Sample: F2: Sample	Found in Sample: F3: Sample
	FALSE	70	3	2	2	7	[Master Protein] Aldo-keto reductase family 1 member B10 OS=Homo sapiens OX=9606 GN=AKR1B10 PE=1 SV=2	High	High	High
		Checked	Confidence	Annotated Sequence	Modifications	# Protein Groups	# Proteins	# PSMs	Master Protein Accessions	Positions in Master Proteins	Modifications in Master Proteins	# Missed Cleavages	Theo. MH+ [Da]	Abundance Ratio: (F2) / (F1)	Abundance Ratio: (F3) / (F1)	Abundance Ratio Variability [%]: (F2) / (F1)	Abundance Ratio Variability [%]: (F3) / (F1)	Abundances (Grouped): F1	Abundances (Grouped): F2	Abundances (Grouped): F3	Abundances (Grouped) CV [%]: F1	Abundances (Grouped) CV [%]: F2	Abundances (Grouped) CV [%]: F3	Quan Info	Found in Sample: F1: Sample	Found in Sample: F2: Sample	Found in Sample: F3: Sample	Confidence (by Search Engine): Mascot	q-Value (by Search Engine): Mascot	PEP (by Search Engine): Mascot	SVM Score (by Search Engine): Mascot	Ions Score (by Search Engine): Mascot	PEP	q-Value	Confidence (by Search Engine): Mascot	q-Value (by Search Engine): Mascot	PEP (by Search Engine): Mascot	SVM Score (by Search Engine): Mascot	Ions Score (by Search Engine): Mascot	PEP	q-Value	Confidence (by Search Engine): Mascot	q-Value (by Search Engine): Mascot	PEP (by Search Engine): Mascot	SVM Score (by Search Engine): Mascot	Ions Score (by Search Engine): Mascot	PEP	q-Value	Top Apex RT [min]
		FALSE	High	[K].MPIVGLGTWK.[S]		1	1	3	O60218	O60218 [13-22]		0	1101.61	0.329	0.993	0	0	129.2	42.5	128.3					High	High	High	High	0.00114286	0.0090023	0.563523	25	0.0206106	0.00221239	High	0.00114286	0.0090023	0.563523	25	0.0206106	0.00221239	High	0.00114286	0.0090023	0.563523	25	0.0206106	0.00221239	55.53
		FALSE	High	[K].LSYLDVYLIHWPQGFK.[ST]		1	3	4	O60218	O60218 [102-117]		0	1979.04	1.447	0.52	0	0	101.1	146.3	52.6					High	High	Peak Found	High	0.00114286	2.53924e-07	2.8642	53	1.77523e-06	0.00221239	High	0.00114286	2.53924e-07	2.8642	53	1.77523e-06	0.00221239	High	0.00114286	2.53924e-07	2.8642	53	1.77523e-06	0.00221239	68.29
FALSE	High	Master Protein	Q96B49	Mitochondrial import receptor subunit TOM6 homolog OS=Homo sapiens OX=9606 GN=TOMM6 PE=1 SV=1	0	7.36	23	1	7	1	74	8	4.89	353	1	cell organization and biogenesis	other membranes;mitochondrion		Pf15184	100188893	ENSG00000214736	TOMM6	B2DG15; hsa:100188893; Q96B49; Q9UH52		Mitochondrial protein import; PINK1-PRKN Mediated Mitophagy	2	0	0.479	1.124	0	0	115.3	55.2	129.5	2.088	2.346	0	0	115.3	55.2	129.5	0.89	0.426	0	0	115.3	55.2	129.5
	Checked	Protein Group ID	# Proteins	# Unique Peptides	# Peptides	# PSMs	Group Description	Found in Sample: F1: Sample	Found in Sample: F2: Sample	Found in Sample: F3: Sample
	FALSE	77	1	1	1	7	[Master Protein] Mitochondrial import receptor subunit TOM6 homolog OS=Homo sapiens OX=9606 GN=TOMM6 PE=1 SV=1	High	High	High
		Checked	Confidence	Annotated Sequence	Modifications	# Protein Groups	# Proteins	# PSMs	Master Protein Accessions	Positions in Master Proteins	Modifications in Master Proteins	# Missed Cleavages	Theo. MH+ [Da]	Abundance Ratio: (F2) / (F1)	Abundance Ratio: (F3) / (F1)	Abundance Ratio Variability [%]: (F2) / (F1)	Abundance Ratio Variability [%]: (F3) / (F1)	Abundances (Grouped): F1	Abundances (Grouped): F2	Abundances (Grouped): F3	Abundances (Grouped) CV [%]: F1	Abundances (Grouped) CV [%]: F2	Abundances (Grouped) CV [%]: F3	Quan Info	Found in Sample: F1: Sample	Found in Sample: F2: Sample	Found in Sample: F3: Sample	Confidence (by Search Engine): Mascot	q-Value (by Search Engine): Mascot	PEP (by Search Engine): Mascot	SVM Score (by Search Engine): Mascot	Ions Score (by Search Engine): Mascot	PEP	q-Value	Confidence (by Search Engine): Mascot	q-Value (by Search Engine): Mascot	PEP (by Search Engine): Mascot	SVM Score (by Search Engine): Mascot	Ions Score (by Search Engine): Mascot	PEP	q-Value	Confidence (by Search Engine): Mascot	q-Value (by Search Engine): Mascot	PEP (by Search Engine): Mascot	SVM Score (by Search Engine): Mascot	Ions Score (by Search Engine): Mascot	PEP	q-Value	Top Apex RT [min]
		FALSE	High	[R].NLILNLGLFAAGVWLAR.[N]		1	1	7	Q96B49	Q96B49 [44-60]		0	1841.08	0.479	1.124	0	0	115.3	55.2	129.5					High	High	High	High	0.00114286	4.02008e-09	3.77439	108	4.36372e-08	0.00221239	High	0.00114286	4.02008e-09	3.77439	108	4.36372e-08	0.00221239	High	0.00114286	4.02008e-09	3.77439	108	4.36372e-08	0.00221239	90.61
FALSE	High	Master Protein	A0A8Q3SIS5	Glucose-6-phosphate 1-dehydrogenase OS=Homo sapiens OX=9606 GN=G6PD PE=1 SV=1	0	7.205	6	4	12	4	581	66.1	7.11	187	4	other metabolic processes	cytosol	other molecular function	Pf00479, Pf02781		ENSG00000160211	G6PD	A0A8Q3SIS5	Cori cycle; miR-targeted genes in leukocytes; miR-targeted genes in lymphocytes; miR-targeted genes in muscle cell; Nuclear receptors meta-pathway; NRF2 pathway; ATM signaling in development and disease ; Metabolic reprogramming in colon cancer; Vitamin D-sensitive calcium signaling in depression; Pentose phosphate pathway in senescent cells; NAD metabolism in oncogene-induced senescence and mito…		13	0	0.412	0.953	65.74	8.81	117.9	65.7	116.4	2.426	1.823	65.74	31.5	117.9	65.7	116.4	1.05	0.549	8.81	31.5	117.9	65.7	116.4
	Checked	Protein Group ID	# Proteins	# Unique Peptides	# Peptides	# PSMs	Group Description	Found in Sample: F1: Sample	Found in Sample: F2: Sample	Found in Sample: F3: Sample
	FALSE	58	28	4	4	12	[Master Protein] Glucose-6-phosphate 1-dehydrogenase OS=Homo sapiens OX=9606 GN=G6PD PE=1 SV=1	High	High	High
		Checked	Confidence	Annotated Sequence	Modifications	# Protein Groups	# Proteins	# PSMs	Master Protein Accessions	Positions in Master Proteins	Modifications in Master Proteins	# Missed Cleavages	Theo. MH+ [Da]	Abundance Ratio: (F2) / (F1)	Abundance Ratio: (F3) / (F1)	Abundance Ratio Variability [%]: (F2) / (F1)	Abundance Ratio Variability [%]: (F3) / (F1)	Abundances (Grouped): F1	Abundances (Grouped): F2	Abundances (Grouped): F3	Abundances (Grouped) CV [%]: F1	Abundances (Grouped) CV [%]: F2	Abundances (Grouped) CV [%]: F3	Quan Info	Found in Sample: F1: Sample	Found in Sample: F2: Sample	Found in Sample: F3: Sample	Confidence (by Search Engine): Mascot	q-Value (by Search Engine): Mascot	PEP (by Search Engine): Mascot	SVM Score (by Search Engine): Mascot	Ions Score (by Search Engine): Mascot	PEP	q-Value	Confidence (by Search Engine): Mascot	q-Value (by Search Engine): Mascot	PEP (by Search Engine): Mascot	SVM Score (by Search Engine): Mascot	Ions Score (by Search Engine): Mascot	PEP	q-Value	Confidence (by Search Engine): Mascot	q-Value (by Search Engine): Mascot	PEP (by Search Engine): Mascot	SVM Score (by Search Engine): Mascot	Ions Score (by Search Engine): Mascot	PEP	q-Value	Top Apex RT [min]
		FALSE	High	[R].IFGPIWNR.[D]		1	21	3	A0A8Q3SIS5	A0A8Q3SIS5 [220-227]		0	1002.55	0.302	0.998	0	0	130.4	39.4	130.1					High	High	High	High	0.00202224	0.0483168	0.190311	33	0.0906939	0.00399202	High	0.00202224	0.0483168	0.190311	33	0.0906939	0.00399202	High	0.00202224	0.0483168	0.190311	33	0.0906939	0.00399202	52.67
		FALSE	High	[K].IYPTIWWLFR.[D]		1	19	3	A0A8Q3SIS5	A0A8Q3SIS5 [48-57]		0	1394.76	0.562	1.026	0	0	115.9	65.1	118.9					High	High	High	High	0.00114286	0.0001074	1.53652	48	0.000395214	0.00221239	High	0.00114286	0.0001074	1.53652	48	0.000395214	0.00221239	High	0.00114286	0.0001074	1.53652	48	0.000395214	0.00221239	73.11
		FALSE	High	[K].KIYPTIWWLFR.[D]		1	19	5	A0A8Q3SIS5	A0A8Q3SIS5 [47-57]		1	1522.86	0.865	0.909	0	0	108.1	93.6	98.3					High	High	High	High	0.00114286	0.00471654	0.705808	29	0.0115913	0.00221239	High	0.00114286	0.00471654	0.705808	29	0.0115913	0.00221239	High	0.00114286	0.00471654	0.705808	29	0.0115913	0.00221239	68.07
		FALSE	High	[R].LFYLALPPTVYEAVTK.[N]		1	24	1	A0A8Q3SIS5	A0A8Q3SIS5 [137-152]		0	1825.01	0.265	0.483	0	0	171.6	45.5	82.9					High	Peak Found	Peak Found	High	0.00363306	0.0865895	0.0571591	1	0.149969	0.00732601	High	0.00363306	0.0865895	0.0571591	1	0.149969	0.00732601	High	0.00363306	0.0865895	0.0571591	1	0.149969	0.00732601	69.77
FALSE	High	Master Protein	P15559	NAD(P)H dehydrogenase [quinone] 1 OS=Homo sapiens OX=9606 GN=NQO1 PE=1 SV=1	0	7.141	9	1	8	1	274	30.8	8.88	135	1	cell-cell signaling;protein metabolism;other metabolic processes;stress response;other biological processes	cytosol;nucleus;other cell component	other molecular function	Pf02525	1728	ENSG00000181019	NQO1	B2R5Y9; B4DNM7; B7ZAD1; hsa:1728; P15559; Q86UK1	Dopamine metabolism; Aryl hydrocarbon receptor pathway; Apoptosis-related network due to altered Notch3 in ovarian cancer; Aryl hydrocarbon receptor pathway; Nuclear receptors meta-pathway; NRF2 pathway; Transcriptional activation by NRF2 in response to phytochemicals; Photodynamic therapy-induced NFE2L2 (NRF2) survival signaling; Interactions between LOXL4 and oxidative stress pathway; Benzene m…	Regulation of ornithine decarboxylase (ODC); NFE2L2 regulating anti-oxidant/detoxification enzymes	18	0	0.648	0.494	0	0	140	90.8	69.1	1.542	0.761	0	0	140	90.8	69.1	2.025	1.313	0	0	140	90.8	69.1
	Checked	Protein Group ID	# Proteins	# Unique Peptides	# Peptides	# PSMs	Group Description	Found in Sample: F1: Sample	Found in Sample: F2: Sample	Found in Sample: F3: Sample
	FALSE	187	3	1	1	8	[Master Protein] NAD(P)H dehydrogenase [quinone] 1 OS=Homo sapiens OX=9606 GN=NQO1 PE=1 SV=1	High	High	High
		Checked	Confidence	Annotated Sequence	Modifications	# Protein Groups	# Proteins	# PSMs	Master Protein Accessions	Positions in Master Proteins	Modifications in Master Proteins	# Missed Cleavages	Theo. MH+ [Da]	Abundance Ratio: (F2) / (F1)	Abundance Ratio: (F3) / (F1)	Abundance Ratio Variability [%]: (F2) / (F1)	Abundance Ratio Variability [%]: (F3) / (F1)	Abundances (Grouped): F1	Abundances (Grouped): F2	Abundances (Grouped): F3	Abundances (Grouped) CV [%]: F1	Abundances (Grouped) CV [%]: F2	Abundances (Grouped) CV [%]: F3	Quan Info	Found in Sample: F1: Sample	Found in Sample: F2: Sample	Found in Sample: F3: Sample	Confidence (by Search Engine): Mascot	q-Value (by Search Engine): Mascot	PEP (by Search Engine): Mascot	SVM Score (by Search Engine): Mascot	Ions Score (by Search Engine): Mascot	PEP	q-Value	Confidence (by Search Engine): Mascot	q-Value (by Search Engine): Mascot	PEP (by Search Engine): Mascot	SVM Score (by Search Engine): Mascot	Ions Score (by Search Engine): Mascot	PEP	q-Value	Confidence (by Search Engine): Mascot	q-Value (by Search Engine): Mascot	PEP (by Search Engine): Mascot	SVM Score (by Search Engine): Mascot	Ions Score (by Search Engine): Mascot	PEP	q-Value	Top Apex RT [min]
		FALSE	High	[K].KLEAADLVIFQFPLQWFGVPAILK.[G]		1	3	6	P15559	P15559 [91-114]		1	2743.56	0.648	0.494	0	0	140	90.8	69.1					High	High	High	High	0.00114286	1.21695e-05	2.01462	41	5.6426e-05	0.00221239	High	0.00114286	1.21695e-05	2.01462	41	5.6426e-05	0.00221239	High	0.00114286	1.21695e-05	2.01462	41	5.6426e-05	0.00221239	88.89
		FALSE	High	[K].KLEAADLVIFQFPLQWFGVPAILK.[G]	1xDeamidated [Q]	1	3	2	P15559	P15559 [91-114]		1	2744.54											Not Reliable	High	High	n/a	High	0.00114286	0.00040076	1.24741	36	0.0012822	0.00221239	High	0.00114286	0.00040076	1.24741	36	0.0012822	0.00221239	High	0.00114286	0.00040076	1.24741	36	0.0012822	0.00221239
FALSE	High	Master Protein	B4DJ30	Neutral alpha-glucosidase AB OS=Homo sapiens OX=9606 PE=2 SV=1	0	6.971	4	2	5	2	995	112.9	6.06	123	2	protein metabolism;other metabolic processes	ER/Golgi;other cell component	other molecular function								0	0	1.417	0.692	89.24	24.86	112.8	95.8	91.4	0.706	0.488	89.24	119.51	112.8	95.8	91.4	1.445	2.048	24.86	119.51	112.8	95.8	91.4
	Checked	Protein Group ID	# Proteins	# Unique Peptides	# Peptides	# PSMs	Group Description	Found in Sample: F1: Sample	Found in Sample: F2: Sample	Found in Sample: F3: Sample
	FALSE	12	7	2	2	5	[Master Protein] Neutral alpha-glucosidase AB OS=Homo sapiens OX=9606 PE=2 SV=1	High	High	High
		Checked	Confidence	Annotated Sequence	Modifications	# Protein Groups	# Proteins	# PSMs	Master Protein Accessions	Positions in Master Proteins	Modifications in Master Proteins	# Missed Cleavages	Theo. MH+ [Da]	Abundance Ratio: (F2) / (F1)	Abundance Ratio: (F3) / (F1)	Abundance Ratio Variability [%]: (F2) / (F1)	Abundance Ratio Variability [%]: (F3) / (F1)	Abundances (Grouped): F1	Abundances (Grouped): F2	Abundances (Grouped): F3	Abundances (Grouped) CV [%]: F1	Abundances (Grouped) CV [%]: F2	Abundances (Grouped) CV [%]: F3	Quan Info	Found in Sample: F1: Sample	Found in Sample: F2: Sample	Found in Sample: F3: Sample	Confidence (by Search Engine): Mascot	q-Value (by Search Engine): Mascot	PEP (by Search Engine): Mascot	SVM Score (by Search Engine): Mascot	Ions Score (by Search Engine): Mascot	PEP	q-Value	Confidence (by Search Engine): Mascot	q-Value (by Search Engine): Mascot	PEP (by Search Engine): Mascot	SVM Score (by Search Engine): Mascot	Ions Score (by Search Engine): Mascot	PEP	q-Value	Confidence (by Search Engine): Mascot	q-Value (by Search Engine): Mascot	PEP (by Search Engine): Mascot	SVM Score (by Search Engine): Mascot	Ions Score (by Search Engine): Mascot	PEP	q-Value	Top Apex RT [min]
		FALSE	High	[R].YSLLPFWYTLLYQAHR.[E]		1	7	4	B4DJ30	B4DJ30 [756-771]		0	2071.08	0.801	0.818	0	0	114.6	91.8	93.7					High	High	High	High	0.00114286	9.1178e-05	1.57247	44	0.000341405	0.00221239	High	0.00114286	9.1178e-05	1.57247	44	0.000341405	0.00221239	High	0.00114286	9.1178e-05	1.57247	44	0.000341405	0.00221239	70.08
		FALSE	High	[K].ISIPMCLSLGLVGLSFCGADVGGFFK.[N]	2xCarbamidomethyl [C6; C17]	1	7	1	B4DJ30	B4DJ30 [679-704]		0	2745.38	2.507	0.586	0	0	73.3	183.8	42.9					Peak Found	High	Peak Found	High	0.00114286	8.2833e-05	1.59355	47	0.000313327	0.00221239	High	0.00114286	8.2833e-05	1.59355	47	0.000313327	0.00221239	High	0.00114286	8.2833e-05	1.59355	47	0.000313327	0.00221239	87.96
FALSE	High	Master Protein	P08238	Heat shock protein HSP 90-beta OS=Homo sapiens OX=9606 GN=HSP90AB1 PE=1 SV=4	0	6.944	4	1	2	1	724	83.2	5.03	64	1	cell organization and biogenesis;protein metabolism;DNA metabolism;other metabolic processes;stress response;other biological processes	non-structural extracellular;plasma membrane;other membranes;cytosol;nucleus;other cell component	enzyme regulator activity;cytoskeletal activity;nucleic acid binding activity;other molecular function	Pf00183, Pf13589	3326	ENSG00000096384	HSP90AB1	B2R5P0; hsa:3326; P08238; Q5T9W7; Q9NQW0; Q9NTK6	Nuclear receptors meta-pathway; NRF2 pathway; Focal adhesion: PI3K-Akt-mTOR-signaling; PI3K-Akt signaling	Regulation of actin dynamics for phagocytic cup formation; Potential therapeutics for SARS; HSP90 chaperone cycle for steroid hormone receptors (SHR) in the presence of ligand; The role of GTSE1 in G2/M progression after G2 checkpoint; SARS-CoV-2 activates/modulates innate and adaptive immune responses; Aryl hydrocarbon receptor signalling; Neutrophil degranulation; Estrogen-dependent gene expres…	26	0	1.569	0.423	0	0	100.3	157.3	42.4	0.637	0.27	0	0	100.3	157.3	42.4	2.363	3.707	0	0	100.3	157.3	42.4
	Checked	Protein Group ID	# Proteins	# Unique Peptides	# Peptides	# PSMs	Group Description	Found in Sample: F1: Sample	Found in Sample: F2: Sample	Found in Sample: F3: Sample
	FALSE	116	5	1	1	2	[Master Protein] Heat shock protein HSP 90-beta OS=Homo sapiens OX=9606 GN=HSP90AB1 PE=1 SV=4	Peak Found	High	Peak Found
		Checked	Confidence	Annotated Sequence	Modifications	# Protein Groups	# Proteins	# PSMs	Master Protein Accessions	Positions in Master Proteins	Modifications in Master Proteins	# Missed Cleavages	Theo. MH+ [Da]	Abundance Ratio: (F2) / (F1)	Abundance Ratio: (F3) / (F1)	Abundance Ratio Variability [%]: (F2) / (F1)	Abundance Ratio Variability [%]: (F3) / (F1)	Abundances (Grouped): F1	Abundances (Grouped): F2	Abundances (Grouped): F3	Abundances (Grouped) CV [%]: F1	Abundances (Grouped) CV [%]: F2	Abundances (Grouped) CV [%]: F3	Quan Info	Found in Sample: F1: Sample	Found in Sample: F2: Sample	Found in Sample: F3: Sample	Confidence (by Search Engine): Mascot	q-Value (by Search Engine): Mascot	PEP (by Search Engine): Mascot	SVM Score (by Search Engine): Mascot	Ions Score (by Search Engine): Mascot	PEP	q-Value	Confidence (by Search Engine): Mascot	q-Value (by Search Engine): Mascot	PEP (by Search Engine): Mascot	SVM Score (by Search Engine): Mascot	Ions Score (by Search Engine): Mascot	PEP	q-Value	Confidence (by Search Engine): Mascot	q-Value (by Search Engine): Mascot	PEP (by Search Engine): Mascot	SVM Score (by Search Engine): Mascot	Ions Score (by Search Engine): Mascot	PEP	q-Value	Top Apex RT [min]
		FALSE	High	[K].AVKDLVVLLFETALLSSGFSLEDPQTHSNR.[I]		1	5	1	P08238	P08238 [650-679]		1	3286.73	1.569	0.423	0	0	100.3	157.3	42.4					Peak Found	High	Peak Found	High	0.00114286	4.46725e-06	2.23464	56	2.30378e-05	0.00221239	High	0.00114286	4.46725e-06	2.23464	56	2.30378e-05	0.00221239	High	0.00114286	4.46725e-06	2.23464	56	2.30378e-05	0.00221239	90.15
		FALSE	High	[K].AVKDLVVLLFETALLSSGFSLEDPQTHSNR.[I]	1xDeamidated [Q25]	1	5	1	P08238	P08238 [650-679]		1	3287.72											No Quan Values	n/a	High	n/a	High	0.00114286	0.00181218	0.916036	23	0.00493676	0.00221239	High	0.00114286	0.00181218	0.916036	23	0.00493676	0.00221239	High	0.00114286	0.00181218	0.916036	23	0.00493676	0.00221239
FALSE	High	Master Protein	A0A804HKI2	Leucine-rich PPR motif-containing protein, mitochondrial OS=Homo sapiens OX=9606 GN=LRPPRC PE=1 SV=1	0	6.647	2	2	2	2	1430	161.6	6.21	72	2		other membranes;mitochondrion;nucleus	nucleic acid binding activity	Pf01535, Pf13812, Pf17177		ENSG00000138095	LRPPRC	A0A804HKI2	Ciliary landscape		1	0
	Checked	Protein Group ID	# Proteins	# Unique Peptides	# Peptides	# PSMs	Group Description	Found in Sample: F1: Sample	Found in Sample: F2: Sample	Found in Sample: F3: Sample
	FALSE	81	27	2	2	2	[Master Protein] Leucine-rich PPR motif-containing protein, mitochondrial OS=Homo sapiens OX=9606 GN=LRPPRC PE=1 SV=1	n/a	High	n/a
		Checked	Confidence	Annotated Sequence	Modifications	# Protein Groups	# Proteins	# PSMs	Master Protein Accessions	Positions in Master Proteins	Modifications in Master Proteins	# Missed Cleavages	Theo. MH+ [Da]	Abundance Ratio: (F2) / (F1)	Abundance Ratio: (F3) / (F1)	Abundance Ratio Variability [%]: (F2) / (F1)	Abundance Ratio Variability [%]: (F3) / (F1)	Abundances (Grouped): F1	Abundances (Grouped): F2	Abundances (Grouped): F3	Abundances (Grouped) CV [%]: F1	Abundances (Grouped) CV [%]: F2	Abundances (Grouped) CV [%]: F3	Quan Info	Found in Sample: F1: Sample	Found in Sample: F2: Sample	Found in Sample: F3: Sample	Confidence (by Search Engine): Mascot	q-Value (by Search Engine): Mascot	PEP (by Search Engine): Mascot	SVM Score (by Search Engine): Mascot	Ions Score (by Search Engine): Mascot	PEP	q-Value	Confidence (by Search Engine): Mascot	q-Value (by Search Engine): Mascot	PEP (by Search Engine): Mascot	SVM Score (by Search Engine): Mascot	Ions Score (by Search Engine): Mascot	PEP	q-Value	Confidence (by Search Engine): Mascot	q-Value (by Search Engine): Mascot	PEP (by Search Engine): Mascot	SVM Score (by Search Engine): Mascot	Ions Score (by Search Engine): Mascot	PEP	q-Value	Top Apex RT [min]
		FALSE	High	[R].DLLQIIFSFSK.[A]		1	23	1	A0A804HKI2	A0A804HKI2 [304-314]		0	1310.74											No Quan Values	n/a	High	n/a	High	0.00114286	4.04601e-06	2.25639	77	2.10855e-05	0.00221239	High	0.00114286	4.04601e-06	2.25639	77	2.10855e-05	0.00221239	High	0.00114286	4.04601e-06	2.25639	77	2.10855e-05	0.00221239
		FALSE	High	[R].CGAIAEQTPILLLFLLR.[N]	1xCarbamidomethyl [C1]	1	14	1	A0A804HKI2	A0A804HKI2 [1313-1329]		0	1928.1											No Quan Values	n/a	High	n/a	High	0.00114286	0.00430873	0.725695	16	0.0106935	0.00221239	High	0.00114286	0.00430873	0.725695	16	0.0106935	0.00221239	High	0.00114286	0.00430873	0.725695	16	0.0106935	0.00221239
FALSE	High	Master Protein	Q9H1C4	Protein unc-93 homolog B1 OS=Homo sapiens OX=9606 GN=UNC93B1 PE=1 SV=2	0	6.431	4	1	4	1	597	66.6	6.96	81	1	stress response;transport;signal transduction;other biological processes	other membranes;ER/Golgi;other cytoplasmic organelle;other cell component	signal transduction activity or receptor binding		81622	ENSG00000110057	UNC93B1	hsa:81622; O95764; Q569H6; Q710D4; Q9H1C4	miR-targeted genes in leukocytes; miR-targeted genes in lymphocytes	Trafficking and processing of endosomal TLR; UNC93B1 deficiency - HSE	4	0	0.966	0.928	0	0	103.6	100.2	96.2	1.035	0.961	0	0	103.6	100.2	96.2	1.077	1.041	0	0	103.6	100.2	96.2
	Checked	Protein Group ID	# Proteins	# Unique Peptides	# Peptides	# PSMs	Group Description	Found in Sample: F1: Sample	Found in Sample: F2: Sample	Found in Sample: F3: Sample
	FALSE	5	3	1	1	4	[Master Protein] Protein unc-93 homolog B1 OS=Homo sapiens OX=9606 GN=UNC93B1 PE=1 SV=2	High	High	High
		Checked	Confidence	Annotated Sequence	Modifications	# Protein Groups	# Proteins	# PSMs	Master Protein Accessions	Positions in Master Proteins	Modifications in Master Proteins	# Missed Cleavages	Theo. MH+ [Da]	Abundance Ratio: (F2) / (F1)	Abundance Ratio: (F3) / (F1)	Abundance Ratio Variability [%]: (F2) / (F1)	Abundance Ratio Variability [%]: (F3) / (F1)	Abundances (Grouped): F1	Abundances (Grouped): F2	Abundances (Grouped): F3	Abundances (Grouped) CV [%]: F1	Abundances (Grouped) CV [%]: F2	Abundances (Grouped) CV [%]: F3	Quan Info	Found in Sample: F1: Sample	Found in Sample: F2: Sample	Found in Sample: F3: Sample	Confidence (by Search Engine): Mascot	q-Value (by Search Engine): Mascot	PEP (by Search Engine): Mascot	SVM Score (by Search Engine): Mascot	Ions Score (by Search Engine): Mascot	PEP	q-Value	Confidence (by Search Engine): Mascot	q-Value (by Search Engine): Mascot	PEP (by Search Engine): Mascot	SVM Score (by Search Engine): Mascot	Ions Score (by Search Engine): Mascot	PEP	q-Value	Confidence (by Search Engine): Mascot	q-Value (by Search Engine): Mascot	PEP (by Search Engine): Mascot	SVM Score (by Search Engine): Mascot	Ions Score (by Search Engine): Mascot	PEP	q-Value	Top Apex RT [min]
		FALSE	High	[R].VLQHSWILYVAAALWGVGSALNK.[T]		1	3	4	Q9H1C4	Q9H1C4 [428-450]		0	2496.38	0.966	0.928	0	0	103.6	100.2	96.2					High	High	High	High	0.00114286	4.40325e-08	3.24887	55	3.7075e-07	0.00221239	High	0.00114286	4.40325e-08	3.24887	55	3.7075e-07	0.00221239	High	0.00114286	4.40325e-08	3.24887	55	3.7075e-07	0.00221239	89.44
FALSE	High	Master Protein	P78527	DNA-dependent protein kinase catalytic subunit OS=Homo sapiens OX=9606 GN=PRKDC PE=1 SV=3	0	6.345	1	2	5	2	4128	468.8	7.12	42	2	cell cycle OR cell proliferation;cell organization and biogenesis;protein metabolism;DNA metabolism;RNA metabolism OR transcription;other metabolic processes;stress response;developmental processes;signal transduction;other biological processes	cytosol;nucleus;other cell component	nucleic acid binding activity;kinase activity;other molecular function	Pf00454, Pf02259, Pf02260, Pf08163, Pf19704, Pf20502	5591	ENSG00000253729	PRKDC	hsa:5591; P78527; P78528; Q13327; Q13337; Q14175; Q59H99; Q7Z611; Q96SE6; Q9UME3	miRNA regulation of DNA damage response; Cell cycle; Retinoblastoma gene in cancer; Fas ligand pathway and stress induction of heat shock proteins; Pathways affected in adenoid cystic carcinoma; Non-homologous end joining; Osteoblast differentiation and related diseases; DNA repair pathways, full network; FACT complex and DNA double-strand break repair; Nucleosome remodeling complex; DNA damage r…	E3 ubiquitin ligases ubiquitinate target proteins; Cytosolic sensors of pathogen-associated DNA ; Nonhomologous End-Joining (NHEJ); IRF3-mediated induction of type I IFN	15	0	0.865	0.588	53.21	37.38	128.7	101.3	70	1.155	0.68	53.21	15.16	128.7	101.3	70	1.7	1.471	37.38	15.16	128.7	101.3	70
	Checked	Protein Group ID	# Proteins	# Unique Peptides	# Peptides	# PSMs	Group Description	Found in Sample: F1: Sample	Found in Sample: F2: Sample	Found in Sample: F3: Sample
	FALSE	265	3	2	2	5	[Master Protein] DNA-dependent protein kinase catalytic subunit OS=Homo sapiens OX=9606 GN=PRKDC PE=1 SV=3	High	High	Peak Found
		Checked	Confidence	Annotated Sequence	Modifications	# Protein Groups	# Proteins	# PSMs	Master Protein Accessions	Positions in Master Proteins	Modifications in Master Proteins	# Missed Cleavages	Theo. MH+ [Da]	Abundance Ratio: (F2) / (F1)	Abundance Ratio: (F3) / (F1)	Abundance Ratio Variability [%]: (F2) / (F1)	Abundance Ratio Variability [%]: (F3) / (F1)	Abundances (Grouped): F1	Abundances (Grouped): F2	Abundances (Grouped): F3	Abundances (Grouped) CV [%]: F1	Abundances (Grouped) CV [%]: F2	Abundances (Grouped) CV [%]: F3	Quan Info	Found in Sample: F1: Sample	Found in Sample: F2: Sample	Found in Sample: F3: Sample	Confidence (by Search Engine): Mascot	q-Value (by Search Engine): Mascot	PEP (by Search Engine): Mascot	SVM Score (by Search Engine): Mascot	Ions Score (by Search Engine): Mascot	PEP	q-Value	Confidence (by Search Engine): Mascot	q-Value (by Search Engine): Mascot	PEP (by Search Engine): Mascot	SVM Score (by Search Engine): Mascot	Ions Score (by Search Engine): Mascot	PEP	q-Value	Confidence (by Search Engine): Mascot	q-Value (by Search Engine): Mascot	PEP (by Search Engine): Mascot	SVM Score (by Search Engine): Mascot	Ions Score (by Search Engine): Mascot	PEP	q-Value	Top Apex RT [min]
		FALSE	High	[R].QLYEPLVMQLIHWFTNNK.[K]		1	2	3	P78527	P78527 [982-999]		0	2274.17	0.609	0.458	0	0	145.1	88.4	66.5					High	High	Peak Found	High	0.00114286	2.10311e-06	2.40004	40	1.17485e-05	0.00221239	High	0.00114286	2.10311e-06	2.40004	40	1.17485e-05	0.00221239	High	0.00114286	2.10311e-06	2.40004	40	1.17485e-05	0.00221239	87.5
		FALSE	High	[R].SHFASSHALICISHWILGIGDR.[H]	1xCarbamidomethyl [C11]	1	2	2	P78527	P78527 [3902-3923]		0	2477.25	1.23	0.755	0	0	100.5	123.6	75.9					High	High	Peak Found	High	0.00114286	0.0181736	0.408413	4	0.0384311	0.00221239	High	0.00114286	0.0181736	0.408413	4	0.0384311	0.00221239	High	0.00114286	0.0181736	0.408413	4	0.0384311	0.00221239	65.14
FALSE	High	Master Protein	Q9HBI6	Cytochrome P450 4F11 OS=Homo sapiens OX=9606 GN=CYP4F11 PE=1 SV=3	0	6.323	8	2	3	2	524	60.1	6.73	101	2	protein metabolism;other metabolic processes;stress response	other membranes;ER/Golgi	other molecular function	Pf00067	57834	ENSG00000171903	CYP4F11	A0A024R7G0; A8K059; hsa:57834; O75254; Q96AQ5; Q9HBI6	Oxidation by cytochrome P450; Metapathway biotransformation Phase I and II	Synthesis of Leukotrienes (LT) and Eoxins (EX); Fatty acids; Miscellaneous substrates; Eicosanoids	6	0	1.319	0.079	0	0	55.4	240.3	4.4	0.758	0.06	0	0	55.4	240.3	4.4	12.7	16.746	0	0	55.4	240.3	4.4
	Checked	Protein Group ID	# Proteins	# Unique Peptides	# Peptides	# PSMs	Group Description	Found in Sample: F1: Sample	Found in Sample: F2: Sample	Found in Sample: F3: Sample
	FALSE	254	4	2	2	3	[Master Protein] Cytochrome P450 4F11 OS=Homo sapiens OX=9606 GN=CYP4F11 PE=1 SV=3	High	High	Peak Found
		Checked	Confidence	Annotated Sequence	Modifications	# Protein Groups	# Proteins	# PSMs	Master Protein Accessions	Positions in Master Proteins	Modifications in Master Proteins	# Missed Cleavages	Theo. MH+ [Da]	Abundance Ratio: (F2) / (F1)	Abundance Ratio: (F3) / (F1)	Abundance Ratio Variability [%]: (F2) / (F1)	Abundance Ratio Variability [%]: (F3) / (F1)	Abundances (Grouped): F1	Abundances (Grouped): F2	Abundances (Grouped): F3	Abundances (Grouped) CV [%]: F1	Abundances (Grouped) CV [%]: F2	Abundances (Grouped) CV [%]: F3	Quan Info	Found in Sample: F1: Sample	Found in Sample: F2: Sample	Found in Sample: F3: Sample	Confidence (by Search Engine): Mascot	q-Value (by Search Engine): Mascot	PEP (by Search Engine): Mascot	SVM Score (by Search Engine): Mascot	Ions Score (by Search Engine): Mascot	PEP	q-Value	Confidence (by Search Engine): Mascot	q-Value (by Search Engine): Mascot	PEP (by Search Engine): Mascot	SVM Score (by Search Engine): Mascot	Ions Score (by Search Engine): Mascot	PEP	q-Value	Confidence (by Search Engine): Mascot	q-Value (by Search Engine): Mascot	PEP (by Search Engine): Mascot	SVM Score (by Search Engine): Mascot	Ions Score (by Search Engine): Mascot	PEP	q-Value	Top Apex RT [min]
		FALSE	High	[K].VVLALTLLHFR.[I]		1	2	2	Q9HBI6	Q9HBI6 [480-490]		0	1281.8	1.319	0.079	0	0	125.1	165	9.9					High	High	Peak Found	High	0.00114286	5.28356e-07	2.70333	63	3.41747e-06	0.00221239	High	0.00114286	5.28356e-07	2.70333	63	3.41747e-06	0.00221239	High	0.00114286	5.28356e-07	2.70333	63	3.41747e-06	0.00221239	61.44
		FALSE	High	[K].LWLGPTFPLLILCHPDIIRPITSASAAVAPK.[D]	1xCarbamidomethyl [C13]	1	3	1	Q9HBI6	Q9HBI6 [90-120]		0	3367.9	100					100						n/a	High	n/a	High	0.00363306	0.0792865	0.0775185	0	0.139091	0.00732601	High	0.00363306	0.0792865	0.0775185	0	0.139091	0.00732601	High	0.00363306	0.0792865	0.0775185	0	0.139091	0.00732601	70.08
FALSE	High	Master Protein	P35232	Prohibitin 1 OS=Homo sapiens OX=9606 GN=PHB1 PE=1 SV=1	0	6.215	13	2	3	2	272	29.8	5.76	62	2	cell organization and biogenesis;DNA metabolism;other metabolic processes;stress response;signal transduction;other biological processes	plasma membrane;other membranes;mitochondrion;nucleus;other cytoplasmic organelle;other cell component	signal transduction activity or receptor binding;other molecular function	Pf01145	5245	ENSG00000167085	PHB1	B4DY47; hsa:5245; P35232; Q4VBQ0	Integrated breast cancer pathway; Deregulating cellular metabolism through non-genotoxic carcinogens	RAF activation; Signaling by moderate kinase activity BRAF mutants; Paradoxical activation of RAF signaling by kinase inactive BRAF; Signaling downstream of RAS mutants; Processing of SMDT1	7	0	0.773	0.617	121.3	76.04	114.2	99.1	86.7	1.293	0.798	121.3	234.57	114.2	99.1	86.7	1.62	1.252	76.04	234.57	114.2	99.1	86.7
	Checked	Protein Group ID	# Proteins	# Unique Peptides	# Peptides	# PSMs	Group Description	Found in Sample: F1: Sample	Found in Sample: F2: Sample	Found in Sample: F3: Sample
	FALSE	156	8	2	2	3	[Master Protein] Prohibitin 1 OS=Homo sapiens OX=9606 GN=PHB1 PE=1 SV=1	High	High	Peak Found
		Checked	Confidence	Annotated Sequence	Modifications	# Protein Groups	# Proteins	# PSMs	Master Protein Accessions	Positions in Master Proteins	Modifications in Master Proteins	# Missed Cleavages	Theo. MH+ [Da]	Abundance Ratio: (F2) / (F1)	Abundance Ratio: (F3) / (F1)	Abundance Ratio Variability [%]: (F2) / (F1)	Abundance Ratio Variability [%]: (F3) / (F1)	Abundances (Grouped): F1	Abundances (Grouped): F2	Abundances (Grouped): F3	Abundances (Grouped) CV [%]: F1	Abundances (Grouped) CV [%]: F2	Abundances (Grouped) CV [%]: F3	Quan Info	Found in Sample: F1: Sample	Found in Sample: F2: Sample	Found in Sample: F3: Sample	Confidence (by Search Engine): Mascot	q-Value (by Search Engine): Mascot	PEP (by Search Engine): Mascot	SVM Score (by Search Engine): Mascot	Ions Score (by Search Engine): Mascot	PEP	q-Value	Confidence (by Search Engine): Mascot	q-Value (by Search Engine): Mascot	PEP (by Search Engine): Mascot	SVM Score (by Search Engine): Mascot	Ions Score (by Search Engine): Mascot	PEP	q-Value	Confidence (by Search Engine): Mascot	q-Value (by Search Engine): Mascot	PEP (by Search Engine): Mascot	SVM Score (by Search Engine): Mascot	Ions Score (by Search Engine): Mascot	PEP	q-Value	Top Apex RT [min]
		FALSE	High	[R].ILFRPVASQLPR.[I]		1	8	2	P35232	P35232 [94-105]		0	1396.84	0.366	1.01	0	0	126.2	46.2	127.5					High	High	Peak Found	High	0.00363306	0.0878399	0.0538355	3	0.151814	0.00732601	High	0.00363306	0.0878399	0.0538355	3	0.151814	0.00732601	High	0.00363306	0.0878399	0.0538355	3	0.151814	0.00732601	46.46
		FALSE	High	[K].FGLALAVAGGVVNSALYNVDAGHR.[A]		1	7	1	P35232	P35232 [12-35]		0	2371.25	1.631	0.377	0	0	99.7	162.7	37.6					Peak Found	High	Peak Found	High	0.00114286	6.3333e-07	2.66354	62	4.01848e-06	0.00221239	High	0.00114286	6.3333e-07	2.66354	62	4.01848e-06	0.00221239	High	0.00114286	6.3333e-07	2.66354	62	4.01848e-06	0.00221239	68.67
FALSE	High	Master Protein	B2RBR9	Importin subunit beta-1 OS=Homo sapiens OX=9606 PE=2 SV=1	0	6.212	2	1	3	1	876	97.1	4.78	99	1	transport	nucleus;other cell component	other molecular function								0	0	0.629	0.01	0		122.8	77.2		1.59	0.01	0		122.8	77.2		100	100			122.8	77.2
	Checked	Protein Group ID	# Proteins	# Unique Peptides	# Peptides	# PSMs	Group Description	Found in Sample: F1: Sample	Found in Sample: F2: Sample	Found in Sample: F3: Sample
	FALSE	220	5	1	1	3	[Master Protein] Importin subunit beta-1 OS=Homo sapiens OX=9606 PE=2 SV=1	High	High	n/a
		Checked	Confidence	Annotated Sequence	Modifications	# Protein Groups	# Proteins	# PSMs	Master Protein Accessions	Positions in Master Proteins	Modifications in Master Proteins	# Missed Cleavages	Theo. MH+ [Da]	Abundance Ratio: (F2) / (F1)	Abundance Ratio: (F3) / (F1)	Abundance Ratio Variability [%]: (F2) / (F1)	Abundance Ratio Variability [%]: (F3) / (F1)	Abundances (Grouped): F1	Abundances (Grouped): F2	Abundances (Grouped): F3	Abundances (Grouped) CV [%]: F1	Abundances (Grouped) CV [%]: F2	Abundances (Grouped) CV [%]: F3	Quan Info	Found in Sample: F1: Sample	Found in Sample: F2: Sample	Found in Sample: F3: Sample	Confidence (by Search Engine): Mascot	q-Value (by Search Engine): Mascot	PEP (by Search Engine): Mascot	SVM Score (by Search Engine): Mascot	Ions Score (by Search Engine): Mascot	PEP	q-Value	Confidence (by Search Engine): Mascot	q-Value (by Search Engine): Mascot	PEP (by Search Engine): Mascot	SVM Score (by Search Engine): Mascot	Ions Score (by Search Engine): Mascot	PEP	q-Value	Confidence (by Search Engine): Mascot	q-Value (by Search Engine): Mascot	PEP (by Search Engine): Mascot	SVM Score (by Search Engine): Mascot	Ions Score (by Search Engine): Mascot	PEP	q-Value	Top Apex RT [min]
		FALSE	High	[R].IQFNDLQSLLCATLQNVLR.[K]	1xCarbamidomethyl [C11]	1	5	2	B2RBR9	B2RBR9 [575-593]		0	2246.2	0.629	0.01	0		122.8	77.2						High	High	n/a	High	0.00114286	3.12729e-05	1.80741	42	0.000131179	0.00221239	High	0.00114286	3.12729e-05	1.80741	42	0.000131179	0.00221239	High	0.00114286	3.12729e-05	1.80741	42	0.000131179	0.00221239	90.34
		FALSE	High	[R].IQFNDLQSLLCATLQNVLR.[K]	1xDeamidated [Q7]; 1xCarbamidomethyl [C11]	1	5	1	B2RBR9	B2RBR9 [575-593]		0	2247.18											Not Reliable	n/a	High	n/a	High	0.00114286	0.00170475	0.929461	52	0.00467455	0.00221239	High	0.00114286	0.00170475	0.929461	52	0.00467455	0.00221239	High	0.00114286	0.00170475	0.929461	52	0.00467455	0.00221239
FALSE	High	Master Protein	Q08211	ATP-dependent RNA helicase A OS=Homo sapiens OX=9606 GN=DHX9 PE=1 SV=4	0	6.178	2	1	6	1	1270	140.9	6.84	58	1	cell organization and biogenesis;DNA metabolism;RNA metabolism OR transcription;other metabolic processes;stress response;transport;other biological processes	cytosol;cytoskeleton;nucleus;other cell component	translation activity;nucleic acid binding activity;other molecular function	Pf00035, Pf00270, Pf00271, Pf04408, Pf07717, Pf21010	1660	ENSG00000135829	DHX9	B2RNV4; hsa:1660; Q05CI5; Q08211; Q12803; Q32Q22; Q5VY62; Q6PD69; Q99556	MECP2 and associated Rett syndrome; mRNA processing	Dengue Virus-Host Interactions; PKR-mediated signaling; mRNA Splicing - Major Pathway; mRNA Polyadenylation; RIP-mediated NFkB activation via ZBP1; DEx/H-box helicases activate type I IFN and inflammatory cytokines production	8	0	1.641	0.624	0	0	91.9	150.8	57.3	0.61	0.38	0	0	91.9	150.8	57.3	1.604	2.631	0	0	91.9	150.8	57.3
	Checked	Protein Group ID	# Proteins	# Unique Peptides	# Peptides	# PSMs	Group Description	Found in Sample: F1: Sample	Found in Sample: F2: Sample	Found in Sample: F3: Sample
	FALSE	283	1	1	1	6	[Master Protein] ATP-dependent RNA helicase A OS=Homo sapiens OX=9606 GN=DHX9 PE=1 SV=4	High	High	High
		Checked	Confidence	Annotated Sequence	Modifications	# Protein Groups	# Proteins	# PSMs	Master Protein Accessions	Positions in Master Proteins	Modifications in Master Proteins	# Missed Cleavages	Theo. MH+ [Da]	Abundance Ratio: (F2) / (F1)	Abundance Ratio: (F3) / (F1)	Abundance Ratio Variability [%]: (F2) / (F1)	Abundance Ratio Variability [%]: (F3) / (F1)	Abundances (Grouped): F1	Abundances (Grouped): F2	Abundances (Grouped): F3	Abundances (Grouped) CV [%]: F1	Abundances (Grouped) CV [%]: F2	Abundances (Grouped) CV [%]: F3	Quan Info	Found in Sample: F1: Sample	Found in Sample: F2: Sample	Found in Sample: F3: Sample	Confidence (by Search Engine): Mascot	q-Value (by Search Engine): Mascot	PEP (by Search Engine): Mascot	SVM Score (by Search Engine): Mascot	Ions Score (by Search Engine): Mascot	PEP	q-Value	Confidence (by Search Engine): Mascot	q-Value (by Search Engine): Mascot	PEP (by Search Engine): Mascot	SVM Score (by Search Engine): Mascot	Ions Score (by Search Engine): Mascot	PEP	q-Value	Confidence (by Search Engine): Mascot	q-Value (by Search Engine): Mascot	PEP (by Search Engine): Mascot	SVM Score (by Search Engine): Mascot	Ions Score (by Search Engine): Mascot	PEP	q-Value	Top Apex RT [min]
		FALSE	High	[K].YIETLNVPGAVLVFLPGWNLIYTMQK.[H]		1	1	3	Q08211	Q08211 [643-668]		0	2979.61	1.641	0.624	0	0	91.9	150.8	57.3					High	High	High	High	0.00114286	7.10129e-05	1.62735	37	0.000273046	0.00221239	High	0.00114286	7.10129e-05	1.62735	37	0.000273046	0.00221239	High	0.00114286	7.10129e-05	1.62735	37	0.000273046	0.00221239	90.24
		FALSE	High	[K].YIETLNVPGAVLVFLPGWNLIYTMQK.[H]	1xDeamidated [N/Q]	1	1	3	Q08211	Q08211 [643-668]		0	2980.59											No Quan Values	n/a	High	High	High	0.00114286	0.000819845	1.09024	17	0.00243074	0.00221239	High	0.00114286	0.000819845	1.09024	17	0.00243074	0.00221239	High	0.00114286	0.000819845	1.09024	17	0.00243074	0.00221239
FALSE	High	Master Protein	Q5HYL4	Uncharacterized protein DKFZp686E1893 OS=Homo sapiens OX=9606 GN=DKFZp686E1893 PE=2 SV=1	0	6.141	4	1	7	1	636	69.4	7.28	41	1			nucleic acid binding activity				DKFZp686E1893	Q5HYL4			0	0	0.55	0.788	0	0	128.3	70.5	101.1	1.819	1.434	0	0	128.3	70.5	101.1	1.269	0.698	0	0	128.3	70.5	101.1
	Checked	Protein Group ID	# Proteins	# Unique Peptides	# Peptides	# PSMs	Group Description	Found in Sample: F1: Sample	Found in Sample: F2: Sample	Found in Sample: F3: Sample
	FALSE	49	4	1	1	7	[Master Protein] Uncharacterized protein DKFZp686E1893 OS=Homo sapiens OX=9606 GN=DKFZp686E1893 PE=2 SV=1	High	High	High
		Checked	Confidence	Annotated Sequence	Modifications	# Protein Groups	# Proteins	# PSMs	Master Protein Accessions	Positions in Master Proteins	Modifications in Master Proteins	# Missed Cleavages	Theo. MH+ [Da]	Abundance Ratio: (F2) / (F1)	Abundance Ratio: (F3) / (F1)	Abundance Ratio Variability [%]: (F2) / (F1)	Abundance Ratio Variability [%]: (F3) / (F1)	Abundances (Grouped): F1	Abundances (Grouped): F2	Abundances (Grouped): F3	Abundances (Grouped) CV [%]: F1	Abundances (Grouped) CV [%]: F2	Abundances (Grouped) CV [%]: F3	Quan Info	Found in Sample: F1: Sample	Found in Sample: F2: Sample	Found in Sample: F3: Sample	Confidence (by Search Engine): Mascot	q-Value (by Search Engine): Mascot	PEP (by Search Engine): Mascot	SVM Score (by Search Engine): Mascot	Ions Score (by Search Engine): Mascot	PEP	q-Value	Confidence (by Search Engine): Mascot	q-Value (by Search Engine): Mascot	PEP (by Search Engine): Mascot	SVM Score (by Search Engine): Mascot	Ions Score (by Search Engine): Mascot	PEP	q-Value	Confidence (by Search Engine): Mascot	q-Value (by Search Engine): Mascot	PEP (by Search Engine): Mascot	SVM Score (by Search Engine): Mascot	Ions Score (by Search Engine): Mascot	PEP	q-Value	Top Apex RT [min]
		FALSE	High	[R].ALGDVTVLGSLLLQHLLHFSTPGLVLR.[S]		1	4	5	Q5HYL4	Q5HYL4 [478-504]		0	2869.67	0.55	0.788	0	0	128.3	70.5	101.1					High	High	High	High	0.00114286	4.89687e-06	2.21448	29	2.50085e-05	0.00221239	High	0.00114286	4.89687e-06	2.21448	29	2.50085e-05	0.00221239	High	0.00114286	4.89687e-06	2.21448	29	2.50085e-05	0.00221239	89.17
		FALSE	High	[R].ALGDVTVLGSLLLQHLLHFSTPGLVLR.[S]	1xDeamidated [Q14]	1	4	2	Q5HYL4	Q5HYL4 [478-504]		0	2870.65											Not Reliable	n/a	High	High	High	0.00114286	0.0131577	0.479813	13	0.0288713	0.00221239	High	0.00114286	0.0131577	0.479813	13	0.0288713	0.00221239	High	0.00114286	0.0131577	0.479813	13	0.0288713	0.00221239
FALSE	High	Master Protein	P25705	ATP synthase F(1) complex subunit alpha, mitochondrial OS=Homo sapiens OX=9606 GN=ATP5F1A PE=1 SV=1	0	6.124	6	3	5	3	553	59.7	9.13	64	3	other metabolic processes;transport;other biological processes	plasma membrane;other membranes;mitochondrion;other cell component	signal transduction activity or receptor binding;transporter activity;other molecular function	Pf00006, Pf00306, Pf02874	498	ENSG00000152234	ATP5F1A	A8K092; B4DY56; hsa:498; K7ENP3; P25705; Q53XX6; Q8IXV2; Q96FB4; Q96HW2; Q96IR6; Q9BTV8	Electron transport chain: OXPHOS system in mitochondria; 7q11.23 copy number variation syndrome; Oxidative phosphorylation	Mitochondrial protein import; Mitochondrial protein degradation; Cristae formation; Formation of ATP by chemiosmotic coupling	7	0	0.599	0.575	40.85	7.24	137.3	83.9	78.8	1.671	0.961	40.85	33.39	137.3	83.9	78.8	1.739	1.041	7.24	33.39	137.3	83.9	78.8
	Checked	Protein Group ID	# Proteins	# Unique Peptides	# Peptides	# PSMs	Group Description	Found in Sample: F1: Sample	Found in Sample: F2: Sample	Found in Sample: F3: Sample
	FALSE	193	3	3	3	5	[Master Protein] ATP synthase F(1) complex subunit alpha, mitochondrial OS=Homo sapiens OX=9606 GN=ATP5F1A PE=1 SV=1	High	High	High
		Checked	Confidence	Annotated Sequence	Modifications	# Protein Groups	# Proteins	# PSMs	Master Protein Accessions	Positions in Master Proteins	Modifications in Master Proteins	# Missed Cleavages	Theo. MH+ [Da]	Abundance Ratio: (F2) / (F1)	Abundance Ratio: (F3) / (F1)	Abundance Ratio Variability [%]: (F2) / (F1)	Abundance Ratio Variability [%]: (F3) / (F1)	Abundances (Grouped): F1	Abundances (Grouped): F2	Abundances (Grouped): F3	Abundances (Grouped) CV [%]: F1	Abundances (Grouped) CV [%]: F2	Abundances (Grouped) CV [%]: F3	Quan Info	Found in Sample: F1: Sample	Found in Sample: F2: Sample	Found in Sample: F3: Sample	Confidence (by Search Engine): Mascot	q-Value (by Search Engine): Mascot	PEP (by Search Engine): Mascot	SVM Score (by Search Engine): Mascot	Ions Score (by Search Engine): Mascot	PEP	q-Value	Confidence (by Search Engine): Mascot	q-Value (by Search Engine): Mascot	PEP (by Search Engine): Mascot	SVM Score (by Search Engine): Mascot	Ions Score (by Search Engine): Mascot	PEP	q-Value	Confidence (by Search Engine): Mascot	q-Value (by Search Engine): Mascot	PEP (by Search Engine): Mascot	SVM Score (by Search Engine): Mascot	Ions Score (by Search Engine): Mascot	PEP	q-Value	Top Apex RT [min]
		FALSE	High	[K].LYCIYVAIGQK.[R]	1xCarbamidomethyl [C3]	1	3	1	P25705	P25705 [242-252]		0	1327.71	0.786	0.604	0	0	125.5	98.7	75.8					Peak Found	Peak Found	High	High	0.00114286	0.00366037	0.76155	40	0.00924607	0.00221239	High	0.00114286	0.00366037	0.76155	40	0.00924607	0.00221239	High	0.00114286	0.00366037	0.76155	40	0.00924607	0.00221239	52.71
		FALSE	High	[K].KLYCIYVAIGQK.[R]	1xCarbamidomethyl [C4]	1	3	1	P25705	P25705 [241-252]		1	1455.8											No Quan Values	n/a	High	n/a	High	0.00114286	0.00865515	0.572187	24	0.0199024	0.00221239	High	0.00114286	0.00865515	0.572187	24	0.0199024	0.00221239	High	0.00114286	0.00865515	0.572187	24	0.0199024	0.00221239
		FALSE	High	[K].FENAFLSHVVSQHQALLGTIR.[A]		1	1	3	P25705	P25705 [507-527]		0	2367.26	0.456	0.548	0	0	149.7	68.3	82					High	High	Peak Found	High	0.00114286	0.00146656	0.96252	29	0.00408662	0.00221239	High	0.00114286	0.00146656	0.96252	29	0.00408662	0.00221239	High	0.00114286	0.00146656	0.96252	29	0.00408662	0.00221239	59.21
FALSE	High	Master Protein	A0A804F729	Pyruvate kinase OS=Homo sapiens OX=9606 GN=PKM PE=1 SV=1	0	6.122	4	2	5	2	605	65.9	7.87	50	2	other metabolic processes;other biological processes	cytosol	kinase activity;other molecular function	Pf00224, Pf02887	5315	ENSG00000067225	PKM	A0A804F729	miR-targeted genes in leukocytes; miR-targeted genes in lymphocytes; miR-targeted genes in muscle cell; miR-targeted genes in squamous cell; Photodynamic therapy-induced HIF-1 survival signaling; Amino acid metabolism; Clear cell renal cell carcinoma pathways; Metabolic reprogramming in colon cancer; Aerobic glycolysis - augmented; Perturbations to host-cell autophagy, induced by SARS-CoV-2 prote…		14	0	1.152	0.957	11.16	33.82	99.4	111.5	89.1	0.868	0.831	11.16	22.47	99.4	111.5	89.1	1.045	1.203	33.82	22.47	99.4	111.5	89.1
	Checked	Protein Group ID	# Proteins	# Unique Peptides	# Peptides	# PSMs	Group Description	Found in Sample: F1: Sample	Found in Sample: F2: Sample	Found in Sample: F3: Sample
	FALSE	292	8	2	2	5	[Master Protein] Pyruvate kinase OS=Homo sapiens OX=9606 GN=PKM PE=1 SV=1	High	High	High
		Checked	Confidence	Annotated Sequence	Modifications	# Protein Groups	# Proteins	# PSMs	Master Protein Accessions	Positions in Master Proteins	Modifications in Master Proteins	# Missed Cleavages	Theo. MH+ [Da]	Abundance Ratio: (F2) / (F1)	Abundance Ratio: (F3) / (F1)	Abundance Ratio Variability [%]: (F2) / (F1)	Abundance Ratio Variability [%]: (F3) / (F1)	Abundances (Grouped): F1	Abundances (Grouped): F2	Abundances (Grouped): F3	Abundances (Grouped) CV [%]: F1	Abundances (Grouped) CV [%]: F2	Abundances (Grouped) CV [%]: F3	Quan Info	Found in Sample: F1: Sample	Found in Sample: F2: Sample	Found in Sample: F3: Sample	Confidence (by Search Engine): Mascot	q-Value (by Search Engine): Mascot	PEP (by Search Engine): Mascot	SVM Score (by Search Engine): Mascot	Ions Score (by Search Engine): Mascot	PEP	q-Value	Confidence (by Search Engine): Mascot	q-Value (by Search Engine): Mascot	PEP (by Search Engine): Mascot	SVM Score (by Search Engine): Mascot	Ions Score (by Search Engine): Mascot	PEP	q-Value	Confidence (by Search Engine): Mascot	q-Value (by Search Engine): Mascot	PEP (by Search Engine): Mascot	SVM Score (by Search Engine): Mascot	Ions Score (by Search Engine): Mascot	PEP	q-Value	Top Apex RT [min]
		FALSE	High	[K].GDVVIVLTGWRPGSGFTNTMR.[V]		1	8	3	A0A804F729	A0A804F729 [580-600]		0	2263.17	1.068	0.763	0	0	105.9	113.2	80.9					High	High	High	High	0.00114286	0.000578921	1.16665	27	0.00178117	0.00221239	High	0.00114286	0.000578921	1.16665	27	0.00178117	0.00221239	High	0.00114286	0.000578921	1.16665	27	0.00178117	0.00221239	60.69
		FALSE	High	[K].GDVVIVLTGWRPGSGFTNTMR.[V]	1xDeamidated [N18]	1	8	1	A0A804F729	A0A804F729 [580-600]		0	2264.15											Not Reliable	High	n/a	n/a	High	0.00114286	0.0144117	0.459706	23	0.0312979	0.00221239	High	0.00114286	0.0144117	0.459706	23	0.0312979	0.00221239	High	0.00114286	0.0144117	0.459706	23	0.0312979	0.00221239
		FALSE	High	[K].KGDVVIVLTGWRPGSGFTNTMR.[V]		1	8	1	A0A804F729	A0A804F729 [579-600]		1	2391.26	1.242	1.2	0	0	87.2	108.2	104.6					Peak Found	High	Peak Found	High	0.00114286	0.00561189	0.667574	12	0.0135333	0.00221239	High	0.00114286	0.00561189	0.667574	12	0.0135333	0.00221239	High	0.00114286	0.00561189	0.667574	12	0.0135333	0.00221239	57.17
FALSE	High	Master Protein	A0A7P0TAT8	Endoplasmin OS=Homo sapiens OX=9606 GN=HSP90B1 PE=1 SV=1	0	5.937	3	2	5	2	814	93.7	4.91	85	2	protein metabolism;other metabolic processes	cytosol;ER/Golgi;other cell component	other molecular function	Pf00183, Pf13589		ENSG00000166598	HSP90B1	A0A7P0TAT8	Focal adhesion: PI3K-Akt-mTOR-signaling; Prion disease pathway; PI3K-Akt signaling; Fanconi anemia; 22q11.2 distal CNV; Sudden infant death syndrome (SIDS) susceptibility pathways		6	0	0.592	1.006	115.62	20.38	98.2	95.5	106.3	1.688	1.699	115.62	90.85	98.2	95.5	106.3	0.994	0.589	20.38	90.85	98.2	95.5	106.3
	Checked	Protein Group ID	# Proteins	# Unique Peptides	# Peptides	# PSMs	Group Description	Found in Sample: F1: Sample	Found in Sample: F2: Sample	Found in Sample: F3: Sample
	FALSE	110	16	2	2	5	[Master Protein] Endoplasmin OS=Homo sapiens OX=9606 GN=HSP90B1 PE=1 SV=1	High	High	High
		Checked	Confidence	Annotated Sequence	Modifications	# Protein Groups	# Proteins	# PSMs	Master Protein Accessions	Positions in Master Proteins	Modifications in Master Proteins	# Missed Cleavages	Theo. MH+ [Da]	Abundance Ratio: (F2) / (F1)	Abundance Ratio: (F3) / (F1)	Abundance Ratio Variability [%]: (F2) / (F1)	Abundance Ratio Variability [%]: (F3) / (F1)	Abundances (Grouped): F1	Abundances (Grouped): F2	Abundances (Grouped): F3	Abundances (Grouped) CV [%]: F1	Abundances (Grouped) CV [%]: F2	Abundances (Grouped) CV [%]: F3	Quan Info	Found in Sample: F1: Sample	Found in Sample: F2: Sample	Found in Sample: F3: Sample	Confidence (by Search Engine): Mascot	q-Value (by Search Engine): Mascot	PEP (by Search Engine): Mascot	SVM Score (by Search Engine): Mascot	Ions Score (by Search Engine): Mascot	PEP	q-Value	Confidence (by Search Engine): Mascot	q-Value (by Search Engine): Mascot	PEP (by Search Engine): Mascot	SVM Score (by Search Engine): Mascot	Ions Score (by Search Engine): Mascot	PEP	q-Value	Confidence (by Search Engine): Mascot	q-Value (by Search Engine): Mascot	PEP (by Search Engine): Mascot	SVM Score (by Search Engine): Mascot	Ions Score (by Search Engine): Mascot	PEP	q-Value	Top Apex RT [min]
		FALSE	High	[K].FAFQAEVNR.[M]		1	15	2	A0A7P0TAT8	A0A7P0TAT8 [76-84]		0	1081.54	0.289	0.877	0	0	138.5	40	121.5					High	High	Peak Found	High	0.00285171	0.0646093	0.124437	20	0.116654	0.00570342	High	0.00285171	0.0646093	0.124437	20	0.116654	0.00570342	High	0.00285171	0.0646093	0.124437	20	0.116654	0.00570342	42.13
		FALSE	High	[K].YSQFINFPIYVWSSK.[T]		1	12	3	A0A7P0TAT8	A0A7P0TAT8 [271-285]		0	1878.94	1.213	1.154	0	0	89.1	108.1	102.8					High	High	High	High	0.00114286	1.73676e-06	2.44206	74	9.90107e-06	0.00221239	High	0.00114286	1.73676e-06	2.44206	74	9.90107e-06	0.00221239	High	0.00114286	1.73676e-06	2.44206	74	9.90107e-06	0.00221239	69.44
FALSE	High	Master Protein	A0A0U1RRM4	Polypyrimidine tract-binding protein 1 OS=Homo sapiens OX=9606 GN=PTBP1 PE=1 SV=1	0	5.925	4	1	8	1	588	62.4	9.1	118	1	RNA metabolism OR transcription;other metabolic processes;other biological processes	nucleus	nucleic acid binding activity	Pf11835, Pf13893, Pf22976		ENSG00000011304	PTBP1	A0A0U1RRM4	miR-targeted genes in lymphocytes; mir-124 predicted interactions with cell cycle and differentiation		2	0	0.675	0.549	0	0	134.9	91.1	74	1.481	0.813	0	0	134.9	91.1	74	1.822	1.23	0	0	134.9	91.1	74
	Checked	Protein Group ID	# Proteins	# Unique Peptides	# Peptides	# PSMs	Group Description	Found in Sample: F1: Sample	Found in Sample: F2: Sample	Found in Sample: F3: Sample
	FALSE	168	10	1	1	8	[Master Protein] Polypyrimidine tract-binding protein 1 OS=Homo sapiens OX=9606 GN=PTBP1 PE=1 SV=1	High	High	High
		Checked	Confidence	Annotated Sequence	Modifications	# Protein Groups	# Proteins	# PSMs	Master Protein Accessions	Positions in Master Proteins	Modifications in Master Proteins	# Missed Cleavages	Theo. MH+ [Da]	Abundance Ratio: (F2) / (F1)	Abundance Ratio: (F3) / (F1)	Abundance Ratio Variability [%]: (F2) / (F1)	Abundance Ratio Variability [%]: (F3) / (F1)	Abundances (Grouped): F1	Abundances (Grouped): F2	Abundances (Grouped): F3	Abundances (Grouped) CV [%]: F1	Abundances (Grouped) CV [%]: F2	Abundances (Grouped) CV [%]: F3	Quan Info	Found in Sample: F1: Sample	Found in Sample: F2: Sample	Found in Sample: F3: Sample	Confidence (by Search Engine): Mascot	q-Value (by Search Engine): Mascot	PEP (by Search Engine): Mascot	SVM Score (by Search Engine): Mascot	Ions Score (by Search Engine): Mascot	PEP	q-Value	Confidence (by Search Engine): Mascot	q-Value (by Search Engine): Mascot	PEP (by Search Engine): Mascot	SVM Score (by Search Engine): Mascot	Ions Score (by Search Engine): Mascot	PEP	q-Value	Confidence (by Search Engine): Mascot	q-Value (by Search Engine): Mascot	PEP (by Search Engine): Mascot	SVM Score (by Search Engine): Mascot	Ions Score (by Search Engine): Mascot	PEP	q-Value	Top Apex RT [min]
		FALSE	High	[R].IIVENLFYPVTLDVLHQIFSK.[F]		1	10	7	A0A0U1RRM4	A0A0U1RRM4 [217-237]		0	2488.39	0.675	0.549	0	0	134.9	91.1	74					High	High	High	High	0.00114286	2.71555e-06	2.34393	42	1.47637e-05	0.00221239	High	0.00114286	2.71555e-06	2.34393	42	1.47637e-05	0.00221239	High	0.00114286	2.71555e-06	2.34393	42	1.47637e-05	0.00221239	88.67
		FALSE	High	[R].IIVENLFYPVTLDVLHQIFSK.[F]	1xDeamidated [N5]	1	10	1	A0A0U1RRM4	A0A0U1RRM4 [217-237]		0	2489.37											Not Reliable	n/a	High	n/a	High	0.00202224	0.0421443	0.221071	1	0.0805115	0.00399202	High	0.00202224	0.0421443	0.221071	1	0.0805115	0.00399202	High	0.00202224	0.0421443	0.221071	1	0.0805115	0.00399202
FALSE	High	Master Protein	P30281	G1/S-specific cyclin-D3 OS=Homo sapiens OX=9606 GN=CCND3 PE=1 SV=2	0	5.85	7	1	4	1	292	32.5	7.06	83	1	cell cycle OR cell proliferation;signal transduction;other biological processes	cytosol;cytoskeleton;nucleus;other cell component	enzyme regulator activity;kinase activity;other molecular function	Pf00134, Pf02984	896	ENSG00000112576	CCND3	B2RD63; B3KQ22; E9PAS4; E9PB36; hsa:896; P30281; Q5T8J0; Q6FG62; Q96F49	miRNA regulation of DNA damage response; miRNAs involved in DNA damage response; Cell cycle; Thyroid stimulating hormone (TSH) signaling; Retinoblastoma gene in cancer; Focal adhesion; Overview of nanoparticle effects; Wnt signaling and pluripotency; PI3K-Akt signaling; lncRNA in canonical Wnt signaling and colorectal cancer; Wnt signaling; ncRNAs in Wnt signaling in hepatocellular carcinoma; G1 …	Transcriptional regulation of white adipocyte differentiation; MAPK6/MAPK4 signaling; Cyclin D associated events in G1; Defective binding of RB1 mutants to E2F1,(E2F2, E2F3); Drug-mediated inhibition of CDK4/CDK6 activity; Regulation of RUNX1 Expression and Activity	25	0	0.336	0.742	0	0	144.4	48.5	107.1	2.979	2.21	0	0	144.4	48.5	107.1	1.348	0.452	0	0	144.4	48.5	107.1
	Checked	Protein Group ID	# Proteins	# Unique Peptides	# Peptides	# PSMs	Group Description	Found in Sample: F1: Sample	Found in Sample: F2: Sample	Found in Sample: F3: Sample
	FALSE	205	10	1	1	4	[Master Protein] G1/S-specific cyclin-D3 OS=Homo sapiens OX=9606 GN=CCND3 PE=1 SV=2	High	High	High
		Checked	Confidence	Annotated Sequence	Modifications	# Protein Groups	# Proteins	# PSMs	Master Protein Accessions	Positions in Master Proteins	Modifications in Master Proteins	# Missed Cleavages	Theo. MH+ [Da]	Abundance Ratio: (F2) / (F1)	Abundance Ratio: (F3) / (F1)	Abundance Ratio Variability [%]: (F2) / (F1)	Abundance Ratio Variability [%]: (F3) / (F1)	Abundances (Grouped): F1	Abundances (Grouped): F2	Abundances (Grouped): F3	Abundances (Grouped) CV [%]: F1	Abundances (Grouped) CV [%]: F2	Abundances (Grouped) CV [%]: F3	Quan Info	Found in Sample: F1: Sample	Found in Sample: F2: Sample	Found in Sample: F3: Sample	Confidence (by Search Engine): Mascot	q-Value (by Search Engine): Mascot	PEP (by Search Engine): Mascot	SVM Score (by Search Engine): Mascot	Ions Score (by Search Engine): Mascot	PEP	q-Value	Confidence (by Search Engine): Mascot	q-Value (by Search Engine): Mascot	PEP (by Search Engine): Mascot	SVM Score (by Search Engine): Mascot	Ions Score (by Search Engine): Mascot	PEP	q-Value	Confidence (by Search Engine): Mascot	q-Value (by Search Engine): Mascot	PEP (by Search Engine): Mascot	SVM Score (by Search Engine): Mascot	Ions Score (by Search Engine): Mascot	PEP	q-Value	Top Apex RT [min]
		FALSE	High	[K].LKWDLAAVIAHDFLAFILHR.[L]		1	10	4	P30281	P30281 [148-167]		1	2349.32	0.336	0.742	0	0	144.4	48.5	107.1					High	High	High	High	0.00114286	1.96883e-07	2.92006	45	1.41411e-06	0.00221239	High	0.00114286	1.96883e-07	2.92006	45	1.41411e-06	0.00221239	High	0.00114286	1.96883e-07	2.92006	45	1.41411e-06	0.00221239	89.13
FALSE	High	Master Protein	A0A9L9PYI8	Eukaryotic translation elongation factor 1 alpha 2 OS=Homo sapiens OX=9606 GN=EEF1A2 PE=1 SV=1	0	5.816	10	3	3	3	512	56	9.31	74	3	protein metabolism;other metabolic processes		other molecular function	Pf00009, Pf03144, Pf22594		ENSG00000101210	EEF1A2	A0A9L9PYI8			0	0	0.293	0.764	0	0	74.1	169.4	56.6	3.418	2.611	0	0	74.1	169.4	56.6	1.309	0.383	0	0	74.1	169.4	56.6
	Checked	Protein Group ID	# Proteins	# Unique Peptides	# Peptides	# PSMs	Group Description	Found in Sample: F1: Sample	Found in Sample: F2: Sample	Found in Sample: F3: Sample
	FALSE	86	56	3	3	3	[Master Protein] Eukaryotic translation elongation factor 1 alpha 2 OS=Homo sapiens OX=9606 GN=EEF1A2 PE=1 SV=1	High	High	Peak Found
		Checked	Confidence	Annotated Sequence	Modifications	# Protein Groups	# Proteins	# PSMs	Master Protein Accessions	Positions in Master Proteins	Modifications in Master Proteins	# Missed Cleavages	Theo. MH+ [Da]	Abundance Ratio: (F2) / (F1)	Abundance Ratio: (F3) / (F1)	Abundance Ratio Variability [%]: (F2) / (F1)	Abundance Ratio Variability [%]: (F3) / (F1)	Abundances (Grouped): F1	Abundances (Grouped): F2	Abundances (Grouped): F3	Abundances (Grouped) CV [%]: F1	Abundances (Grouped) CV [%]: F2	Abundances (Grouped) CV [%]: F3	Quan Info	Found in Sample: F1: Sample	Found in Sample: F2: Sample	Found in Sample: F3: Sample	Confidence (by Search Engine): Mascot	q-Value (by Search Engine): Mascot	PEP (by Search Engine): Mascot	SVM Score (by Search Engine): Mascot	Ions Score (by Search Engine): Mascot	PEP	q-Value	Confidence (by Search Engine): Mascot	q-Value (by Search Engine): Mascot	PEP (by Search Engine): Mascot	SVM Score (by Search Engine): Mascot	Ions Score (by Search Engine): Mascot	PEP	q-Value	Confidence (by Search Engine): Mascot	q-Value (by Search Engine): Mascot	PEP (by Search Engine): Mascot	SVM Score (by Search Engine): Mascot	Ions Score (by Search Engine): Mascot	PEP	q-Value	Top Apex RT [min]
		FALSE	High	[K].IGGIGTVPVGR.[V]		1	44	1	A0A9L9PYI8	A0A9L9PYI8 [256-266]		0	1025.61	0.293	0.764	0	0	145.9	42.7	111.4					High	Peak Found	Peak Found	High	0.00202224	0.0451541	0.205562	14	0.0855032	0.00399202	High	0.00202224	0.0451541	0.205562	14	0.0855032	0.00399202	High	0.00202224	0.0451541	0.205562	14	0.0855032	0.00399202	39.1
		FALSE	High	[R].LPLQDVYK.[IT]	1xBiotin-tyramide [Y7]	1	45	1	A0A9L9PYI8	A0A9L9PYI8 [248-255]		0	1336.7	100					100						n/a	High	n/a	High	0.00285171	0.0697916	0.10681	19	0.12467	0.00570342	High	0.00285171	0.0697916	0.10681	19	0.12467	0.00570342	High	0.00285171	0.0697916	0.10681	19	0.12467	0.00570342	52.99
		FALSE	High	[R-].DFIKNMITGTSQADCAVLIVAAGVGEFEAGISK.[N]	1xCarbamidomethyl [C15]	1	44	1	A0A9L9PYI8	A0A9L9PYI8 [97-129]		1	3412.71	100					100						n/a	High	n/a	High	0.00114286	3.45016e-05	1.78583	69	0.000143225	0.00221239	High	0.00114286	3.45016e-05	1.78583	69	0.000143225	0.00221239	High	0.00114286	3.45016e-05	1.78583	69	0.000143225	0.00221239	90.29
FALSE	High	Master Protein	Q6YHK3	CD109 antigen OS=Homo sapiens OX=9606 GN=CD109 PE=1 SV=2	0	5.81	2	3	8	3	1445	161.6	5.85	106	3	cell cycle OR cell proliferation;other biological processes	non-structural extracellular;plasma membrane;other membranes;cytosol	enzyme regulator activity	Pf00207, Pf01835, Pf07677, Pf07678, Pf07703, Pf17791	135228	ENSG00000156535	CD109	A5YKK4; B2R948; B3KW25; hsa:135228; Q0P6K7; Q5SYA8; Q5XUM7; Q5XUM9; Q6MZI7; Q6YHK3; Q8N3A7; Q8N915; Q8TDJ2; Q8TDJ3		Post-translational modification: synthesis of GPI-anchored proteins; Platelet degranulation	2	0	0.801	0.833	0	0	76.3	113.2	110.5	1.248	0.926	0	5.43	76.3	113.2	110.5	1.2	1.08	0	5.43	76.3	113.2	110.5
	Checked	Protein Group ID	# Proteins	# Unique Peptides	# Peptides	# PSMs	Group Description	Found in Sample: F1: Sample	Found in Sample: F2: Sample	Found in Sample: F3: Sample
	FALSE	270	1	3	3	8	[Master Protein] CD109 antigen OS=Homo sapiens OX=9606 GN=CD109 PE=1 SV=2	High	High	High
		Checked	Confidence	Annotated Sequence	Modifications	# Protein Groups	# Proteins	# PSMs	Master Protein Accessions	Positions in Master Proteins	Modifications in Master Proteins	# Missed Cleavages	Theo. MH+ [Da]	Abundance Ratio: (F2) / (F1)	Abundance Ratio: (F3) / (F1)	Abundance Ratio Variability [%]: (F2) / (F1)	Abundance Ratio Variability [%]: (F3) / (F1)	Abundances (Grouped): F1	Abundances (Grouped): F2	Abundances (Grouped): F3	Abundances (Grouped) CV [%]: F1	Abundances (Grouped) CV [%]: F2	Abundances (Grouped) CV [%]: F3	Quan Info	Found in Sample: F1: Sample	Found in Sample: F2: Sample	Found in Sample: F3: Sample	Confidence (by Search Engine): Mascot	q-Value (by Search Engine): Mascot	PEP (by Search Engine): Mascot	SVM Score (by Search Engine): Mascot	Ions Score (by Search Engine): Mascot	PEP	q-Value	Confidence (by Search Engine): Mascot	q-Value (by Search Engine): Mascot	PEP (by Search Engine): Mascot	SVM Score (by Search Engine): Mascot	Ions Score (by Search Engine): Mascot	PEP	q-Value	Confidence (by Search Engine): Mascot	q-Value (by Search Engine): Mascot	PEP (by Search Engine): Mascot	SVM Score (by Search Engine): Mascot	Ions Score (by Search Engine): Mascot	PEP	q-Value	Top Apex RT [min]
		FALSE	High	[K].AYFLGSK.[S]	1xBiotin-tyramide [Y2]	1	1	1	Q6YHK3	Q6YHK3 [445-451]		0	1146.57	100	100				105.7	94.3					n/a	High	Peak Found	High	0.00202224	0.0369333	0.250666	14	0.0717401	0.00399202	High	0.00202224	0.0369333	0.250666	14	0.0717401	0.00399202	High	0.00202224	0.0369333	0.250666	14	0.0717401	0.00399202	52.53
		FALSE	High	[R].IVTLFSDFKPYK.[T]	1xBiotin-tyramide [Y11]	1	1	2	Q6YHK3	Q6YHK3 [150-161]		0	1818.95	100	100				103.9	96.1					n/a	High	High	High	0.00114286	0.0118451	0.50301	4	0.026301	0.00221239	High	0.00114286	0.0118451	0.50301	4	0.026301	0.00221239	High	0.00114286	0.0118451	0.50301	4	0.026301	0.00221239	60.77
		FALSE	High	[K].SPVTLTAYIVTSLLGYR.[K]		1	1	5	Q6YHK3	Q6YHK3 [1044-1060]		0	1854.04	0.801	0.833	0	0	113.9	91.3	94.9					High	High	High	High	0.00114286	0.000243021	1.35724	45	0.000819973	0.00221239	High	0.00114286	0.000243021	1.35724	45	0.000819973	0.00221239	High	0.00114286	0.000243021	1.35724	45	0.000819973	0.00221239	90.09
FALSE	High	Master Protein	A0A0U1RRH7	Histone H2A OS=Homo sapiens OX=9606 PE=3 SV=1	0	5.719	16	2	10	1	170	18.5	11.52	112	2		nucleus;other cell component	nucleic acid binding activity;other molecular function	Pf00125, Pf16211							0	1	0.354	1.009	71.72	10.19	127.4	45.6	127	2.821	2.847	71.72	60.57	127.4	45.6	127	0.991	0.351	10.19	60.57	127.4	45.6	127
	Checked	Protein Group ID	# Proteins	# Unique Peptides	# Peptides	# PSMs	Group Description	Found in Sample: F1: Sample	Found in Sample: F2: Sample	Found in Sample: F3: Sample
	FALSE	107	18	1	2	10	[Master Protein] Histone H2A OS=Homo sapiens OX=9606 PE=3 SV=1	High	High	High
		Checked	Confidence	Annotated Sequence	Modifications	# Protein Groups	# Proteins	# PSMs	Master Protein Accessions	Positions in Master Proteins	Modifications in Master Proteins	# Missed Cleavages	Theo. MH+ [Da]	Abundance Ratio: (F2) / (F1)	Abundance Ratio: (F3) / (F1)	Abundance Ratio Variability [%]: (F2) / (F1)	Abundance Ratio Variability [%]: (F3) / (F1)	Abundances (Grouped): F1	Abundances (Grouped): F2	Abundances (Grouped): F3	Abundances (Grouped) CV [%]: F1	Abundances (Grouped) CV [%]: F2	Abundances (Grouped) CV [%]: F3	Quan Info	Found in Sample: F1: Sample	Found in Sample: F2: Sample	Found in Sample: F3: Sample	Confidence (by Search Engine): Mascot	q-Value (by Search Engine): Mascot	PEP (by Search Engine): Mascot	SVM Score (by Search Engine): Mascot	Ions Score (by Search Engine): Mascot	PEP	q-Value	Confidence (by Search Engine): Mascot	q-Value (by Search Engine): Mascot	PEP (by Search Engine): Mascot	SVM Score (by Search Engine): Mascot	Ions Score (by Search Engine): Mascot	PEP	q-Value	Confidence (by Search Engine): Mascot	q-Value (by Search Engine): Mascot	PEP (by Search Engine): Mascot	SVM Score (by Search Engine): Mascot	Ions Score (by Search Engine): Mascot	PEP	q-Value	Top Apex RT [min]
		FALSE	High	[R].AGLQFPVGR.[VI]		3	23	4	P0C0S5; A0A0U1RRH7; P16104	P0C0S5 [24-32]; A0A0U1RRH7 [22-30]; P16104 [22-30]		0	944.531	0.565	1.081	0	0	113.4	64.1	122.5				Shared	High	High	High	High	0.00114286	0.0124123	0.492688	26	0.0274156	0.00221239	High	0.00114286	0.0124123	0.492688	26	0.0274156	0.00221239	High	0.00114286	0.0124123	0.492688	26	0.0274156	0.00221239	44.64
		FALSE	High	[KR].VTIAQGGVLPNIQAVLLPK.[K]		1	15	6	A0A0U1RRH7	A0A0U1RRH7 [101-119]		0	1931.17	0.222	0.942	0	0	138.6	30.8	130.6					High	High	High	High	0.00114286	1.5422e-05	1.96262	49	6.97308e-05	0.00221239	High	0.00114286	1.5422e-05	1.96262	49	6.97308e-05	0.00221239	High	0.00114286	1.5422e-05	1.96262	49	6.97308e-05	0.00221239	67.09
FALSE	High	Master Protein	P63167	Dynein light chain 1, cytoplasmic OS=Homo sapiens OX=9606 GN=DYNLL1 PE=1 SV=1	0	5.709	30	2	6	2	89	10.4	7.4	64	2	cell organization and biogenesis;stress response;transport;other biological processes	plasma membrane;other membranes;cytosol;cytoskeleton;mitochondrion;nucleus;other cell component	enzyme regulator activity;other molecular function	Pf01221	8655	ENSG00000088986	DYNLL1	hsa:8655; P63167; Q15701	Ciliary landscape; Intraflagellar transport proteins binding to dynein; Genes related to primary cilium development (based on CRISPR); 3q29 copy number variation syndrome; Vasopressin-regulated water reabsorption	Recruitment of NuMA to mitotic centrosomes; Regulation of PLK1 Activity at G2/M Transition; Loss of Nlp from mitotic centrosomes; Recruitment of mitotic centrosome proteins and complexes; Anchoring of the basal body to the plasma membrane; AURKA Activation by TPX2; Neutrophil degranulation; COPI-mediated anterograde transport; HCMV Early Events; Intraflagellar transport; MHC class II antigen pres…	28	0	1.079	0.293	0	0	121.5	142.9	35.6	0.927	0.271	0	0	121.5	142.9	35.6	3.418	3.688	0	0	121.5	142.9	35.6
	Checked	Protein Group ID	# Proteins	# Unique Peptides	# Peptides	# PSMs	Group Description	Found in Sample: F1: Sample	Found in Sample: F2: Sample	Found in Sample: F3: Sample
	FALSE	284	2	2	2	6	[Master Protein] Dynein light chain 1, cytoplasmic OS=Homo sapiens OX=9606 GN=DYNLL1 PE=1 SV=1	High	High	High
		Checked	Confidence	Annotated Sequence	Modifications	# Protein Groups	# Proteins	# PSMs	Master Protein Accessions	Positions in Master Proteins	Modifications in Master Proteins	# Missed Cleavages	Theo. MH+ [Da]	Abundance Ratio: (F2) / (F1)	Abundance Ratio: (F3) / (F1)	Abundance Ratio Variability [%]: (F2) / (F1)	Abundance Ratio Variability [%]: (F3) / (F1)	Abundances (Grouped): F1	Abundances (Grouped): F2	Abundances (Grouped): F3	Abundances (Grouped) CV [%]: F1	Abundances (Grouped) CV [%]: F2	Abundances (Grouped) CV [%]: F3	Quan Info	Found in Sample: F1: Sample	Found in Sample: F2: Sample	Found in Sample: F3: Sample	Confidence (by Search Engine): Mascot	q-Value (by Search Engine): Mascot	PEP (by Search Engine): Mascot	SVM Score (by Search Engine): Mascot	Ions Score (by Search Engine): Mascot	PEP	q-Value	Confidence (by Search Engine): Mascot	q-Value (by Search Engine): Mascot	PEP (by Search Engine): Mascot	SVM Score (by Search Engine): Mascot	Ions Score (by Search Engine): Mascot	PEP	q-Value	Confidence (by Search Engine): Mascot	q-Value (by Search Engine): Mascot	PEP (by Search Engine): Mascot	SVM Score (by Search Engine): Mascot	Ions Score (by Search Engine): Mascot	PEP	q-Value	Top Apex RT [min]
		FALSE	High	[K].HFIYFYLGQVAILLFK.[S]		1	2	1	P63167	P63167 [72-87]		0	1972.11	100					100						n/a	High	n/a	High	0.00114286	0.0050324	0.691551	36	0.0122808	0.00221239	High	0.00114286	0.0050324	0.691551	36	0.0122808	0.00221239	High	0.00114286	0.0050324	0.691551	36	0.0122808	0.00221239	85.85
		FALSE	High	[R].NFGSYVTHETKHFIYFYLGQVAILLFK.[S]		1	2	4	P63167	P63167 [61-87]		1	3235.7	1.079	0.293	0	0	126.5	136.5	37					High	High	High	High	0.00114286	0.0006332	1.14697	22	0.00192969	0.00221239	High	0.00114286	0.0006332	1.14697	22	0.00192969	0.00221239	High	0.00114286	0.0006332	1.14697	22	0.00192969	0.00221239	87.65
		FALSE	High	[R].NFGSYVTHETKHFIYFYLGQVAILLFK.[S]	1xDeamidated [N1]	1	2	1	P63167	P63167 [61-87]		1	3236.68											No Quan Values	High	n/a	n/a	High	0.00202224	0.0432955	0.215016	33	0.0824268	0.00399202	High	0.00202224	0.0432955	0.215016	33	0.0824268	0.00399202	High	0.00202224	0.0432955	0.215016	33	0.0824268	0.00399202
FALSE	High	Master Protein	A0A2U3TZU2	Glucose-6-phosphate isomerase OS=Homo sapiens OX=9606 GN=GPI PE=1 SV=1	0	5.58	9	2	4	1	597	67.2	8.97	18	2	other metabolic processes;signal transduction	non-structural extracellular;other cell component	signal transduction activity or receptor binding;other molecular function	Pf00342	2821	ENSG00000105220	GPI	A0A2U3TZU2	Cori cycle; Clear cell renal cell carcinoma pathways; Metabolic reprogramming in colon cancer; Aerobic glycolysis - augmented; N-glycan biosynthesis; Disorders of fructose metabolism; Glycolysis and gluconeogenesis; Metabolic epileptic disorders; UDP-derived sugars synthesis in fibroblasts		9	1	0.74	0.528	34.92	122.87	114.7	74.4	110.9	1.351	0.713	34.92	171.58	114.7	74.4	110.9	1.895	1.402	122.87	171.58	114.7	74.4	110.9
	Checked	Protein Group ID	# Proteins	# Unique Peptides	# Peptides	# PSMs	Group Description	Found in Sample: F1: Sample	Found in Sample: F2: Sample	Found in Sample: F3: Sample
	FALSE	213	20	1	2	4	[Master Protein] Glucose-6-phosphate isomerase OS=Homo sapiens OX=9606 GN=GPI PE=1 SV=1	Peak Found	High	High
		Checked	Confidence	Annotated Sequence	Modifications	# Protein Groups	# Proteins	# PSMs	Master Protein Accessions	Positions in Master Proteins	Modifications in Master Proteins	# Missed Cleavages	Theo. MH+ [Da]	Abundance Ratio: (F2) / (F1)	Abundance Ratio: (F3) / (F1)	Abundance Ratio Variability [%]: (F2) / (F1)	Abundance Ratio Variability [%]: (F3) / (F1)	Abundances (Grouped): F1	Abundances (Grouped): F2	Abundances (Grouped): F3	Abundances (Grouped) CV [%]: F1	Abundances (Grouped) CV [%]: F2	Abundances (Grouped) CV [%]: F3	Quan Info	Found in Sample: F1: Sample	Found in Sample: F2: Sample	Found in Sample: F3: Sample	Confidence (by Search Engine): Mascot	q-Value (by Search Engine): Mascot	PEP (by Search Engine): Mascot	SVM Score (by Search Engine): Mascot	Ions Score (by Search Engine): Mascot	PEP	q-Value	Confidence (by Search Engine): Mascot	q-Value (by Search Engine): Mascot	PEP (by Search Engine): Mascot	SVM Score (by Search Engine): Mascot	Ions Score (by Search Engine): Mascot	PEP	q-Value	Confidence (by Search Engine): Mascot	q-Value (by Search Engine): Mascot	PEP (by Search Engine): Mascot	SVM Score (by Search Engine): Mascot	Ions Score (by Search Engine): Mascot	PEP	q-Value	Top Apex RT [min]
		FALSE	High	[K].DRFNHFSLTLNTNHGHILVDYSK.[N]		2	20	1	B4DVJ0; A0A2U3TZU2	B4DVJ0 [35-57]; A0A2U3TZU2 [74-96]		1	2728.36	0.934	0.248	0	0	137.5	128.4	34.1				Shared	Peak Found	High	Peak Found	High	0.00114286	0.00350463	0.771109	9	0.00889429	0.00221239	High	0.00114286	0.00350463	0.771109	9	0.00889429	0.00221239	High	0.00114286	0.00350463	0.771109	9	0.00889429	0.00221239	50.56
		FALSE	High	[K].NAPVLLALLGIWYINCFGCETHAMLPYDQYLHR.[F]	2xCarbamidomethyl [C16; C19]	1	4	3	A0A2U3TZU2	A0A2U3TZU2 [354-386]		0	3948.94	0.586	1.123	0	0	110.8	64.9	124.4					Peak Found	High	High	High	0.00114286	7.76889e-05	1.60762	18	0.000295883	0.00221239	High	0.00114286	7.76889e-05	1.60762	18	0.000295883	0.00221239	High	0.00114286	7.76889e-05	1.60762	18	0.000295883	0.00221239	90.62
FALSE	High	Master Protein	Q9UHN6	Cell surface hyaluronidase CEMIP2 OS=Homo sapiens OX=9606 GN=CEMIP2 PE=1 SV=1	0	5.566	3	4	6	4	1383	154.3	8.15	27	4	other metabolic processes;developmental processes;other biological processes	plasma membrane;other membranes;cytosol;nucleus;other cell component	other molecular function	Pf10162, Pf15711, Pf24605, Pf24606	23670	ENSG00000135048	CEMIP2	A6H8W9; B2RTQ6; hsa:23670; Q5T838; Q5T839; Q5T840; Q5T841; Q8NBP6; Q9P2D5; Q9UHN6			0	0	100	100				82.9	117.1	0.01	1.386		8.03		82.9	117.1	0.01	0.721		8.03		82.9	117.1
	Checked	Protein Group ID	# Proteins	# Unique Peptides	# Peptides	# PSMs	Group Description	Found in Sample: F1: Sample	Found in Sample: F2: Sample	Found in Sample: F3: Sample
	FALSE	315	5	4	4	6	[Master Protein] Cell surface hyaluronidase CEMIP2 OS=Homo sapiens OX=9606 GN=CEMIP2 PE=1 SV=1	n/a	High	High
		Checked	Confidence	Annotated Sequence	Modifications	# Protein Groups	# Proteins	# PSMs	Master Protein Accessions	Positions in Master Proteins	Modifications in Master Proteins	# Missed Cleavages	Theo. MH+ [Da]	Abundance Ratio: (F2) / (F1)	Abundance Ratio: (F3) / (F1)	Abundance Ratio Variability [%]: (F2) / (F1)	Abundance Ratio Variability [%]: (F3) / (F1)	Abundances (Grouped): F1	Abundances (Grouped): F2	Abundances (Grouped): F3	Abundances (Grouped) CV [%]: F1	Abundances (Grouped) CV [%]: F2	Abundances (Grouped) CV [%]: F3	Quan Info	Found in Sample: F1: Sample	Found in Sample: F2: Sample	Found in Sample: F3: Sample	Confidence (by Search Engine): Mascot	q-Value (by Search Engine): Mascot	PEP (by Search Engine): Mascot	SVM Score (by Search Engine): Mascot	Ions Score (by Search Engine): Mascot	PEP	q-Value	Confidence (by Search Engine): Mascot	q-Value (by Search Engine): Mascot	PEP (by Search Engine): Mascot	SVM Score (by Search Engine): Mascot	Ions Score (by Search Engine): Mascot	PEP	q-Value	Confidence (by Search Engine): Mascot	q-Value (by Search Engine): Mascot	PEP (by Search Engine): Mascot	SVM Score (by Search Engine): Mascot	Ions Score (by Search Engine): Mascot	PEP	q-Value	Top Apex RT [min]
		FALSE	High	[K].AYPQYYR.[K]	1xBiotin-tyramide [Y6]	1	3	1	Q9UHN6	Q9UHN6 [1170-1176]		0	1321.6	100	100				89.3	110.7					n/a	High	Peak Found	High	0.00114286	0.02945	0.301231	25	0.0588198	0.00221239	High	0.00114286	0.02945	0.301231	25	0.0588198	0.00221239	High	0.00114286	0.02945	0.301231	25	0.0588198	0.00221239	45.77
		FALSE	High	[R].EFYTVDGQK.[F]	1xBiotin-tyramide [Y3]	1	3	1	Q9UHN6	Q9UHN6 [382-390]		0	1447.66	100	100				70.6	129.4					n/a	High	Peak Found	High	0.00285171	0.0654398	0.121523	17	0.117946	0.00570342	High	0.00285171	0.0654398	0.121523	17	0.117946	0.00570342	High	0.00285171	0.0654398	0.121523	17	0.117946	0.00570342	48.88
		FALSE	High	[R].LGSELIQGLGYR.[Q]	1xBiotin-tyramide [Y11]	1	3	2	Q9UHN6	Q9UHN6 [334-345]		0	1666.86	100	100				83.7	116.3					n/a	High	High	High	0.00114286	0.0074392	0.605533	19	0.0173945	0.00221239	High	0.00114286	0.0074392	0.605533	19	0.0173945	0.00221239	High	0.00114286	0.0074392	0.605533	19	0.0173945	0.00221239	58.98
		FALSE	High	[R].GFQIYDGPIHLTR.[S]	1xBiotin-tyramide [Y5]	1	1	2	Q9UHN6	Q9UHN6 [870-882]		0	1877.94	100	100				84	116					n/a	High	High	High	0.00114286	0.00994981	0.541466	13	0.0225279	0.00221239	High	0.00114286	0.00994981	0.541466	13	0.0225279	0.00221239	High	0.00114286	0.00994981	0.541466	13	0.0225279	0.00221239	57.74
FALSE	High	Master Protein	P08729	Keratin, type II cytoskeletal 7 OS=Homo sapiens OX=9606 GN=KRT7 PE=1 SV=5	0	5.557	5	2	4	1	469	51.4	5.48	131	2	cell organization and biogenesis;other biological processes	cytosol;cytoskeleton;other cell component	bone, tooth or skin structural activity	Pf00038, Pf16208	3855	ENSG00000135480	KRT7	hsa:3855; P08729; Q92676; Q9BUD8; Q9Y3R7	Pancreatic cancer subtypes	Formation of the cornified envelope; Developmental Lineage of Pancreatic Ductal Cells	4	0
	Checked	Protein Group ID	# Proteins	# Unique Peptides	# Peptides	# PSMs	Group Description	Found in Sample: F1: Sample	Found in Sample: F2: Sample	Found in Sample: F3: Sample
	FALSE	11	30	1	2	13	[Master Protein] Keratin, type II cytoskeletal 7 OS=Homo sapiens OX=9606 GN=KRT7 PE=1 SV=5	High	n/a	n/a
		Checked	Confidence	Annotated Sequence	Modifications	# Protein Groups	# Proteins	# PSMs	Master Protein Accessions	Positions in Master Proteins	Modifications in Master Proteins	# Missed Cleavages	Theo. MH+ [Da]	Abundance Ratio: (F2) / (F1)	Abundance Ratio: (F3) / (F1)	Abundance Ratio Variability [%]: (F2) / (F1)	Abundance Ratio Variability [%]: (F3) / (F1)	Abundances (Grouped): F1	Abundances (Grouped): F2	Abundances (Grouped): F3	Abundances (Grouped) CV [%]: F1	Abundances (Grouped) CV [%]: F2	Abundances (Grouped) CV [%]: F3	Quan Info	Found in Sample: F1: Sample	Found in Sample: F2: Sample	Found in Sample: F3: Sample	Confidence (by Search Engine): Mascot	q-Value (by Search Engine): Mascot	PEP (by Search Engine): Mascot	SVM Score (by Search Engine): Mascot	Ions Score (by Search Engine): Mascot	PEP	q-Value	Confidence (by Search Engine): Mascot	q-Value (by Search Engine): Mascot	PEP (by Search Engine): Mascot	SVM Score (by Search Engine): Mascot	Ions Score (by Search Engine): Mascot	PEP	q-Value	Confidence (by Search Engine): Mascot	q-Value (by Search Engine): Mascot	PEP (by Search Engine): Mascot	SVM Score (by Search Engine): Mascot	Ions Score (by Search Engine): Mascot	PEP	q-Value	Top Apex RT [min]
		FALSE	High	[-].XALDIEIATYR.[K]		2	32	12	P08729; P05787			0	1277.71	0.331	0.462	0	0	167.4	55.4	77.3				Shared	High	High	High	High	0.00114286	8.93531e-06	2.08244	56	4.28115e-05	0.00221239	High	0.00114286	8.93531e-06	2.08244	56	4.28115e-05	0.00221239	High	0.00114286	8.93531e-06	2.08244	56	4.28115e-05	0.00221239	57.26
		FALSE	High	[K].VDALNDEINFLR.[T]		1	3	1	P08729	P08729 [215-226]		0	1418.73											No Quan Values	High	n/a	n/a	High	0.00202224	0.0328319	0.276983	22	0.0647101	0.00399202	High	0.00202224	0.0328319	0.276983	22	0.0647101	0.00399202	High	0.00202224	0.0328319	0.276983	22	0.0647101	0.00399202
FALSE	High	Master Protein	L7RXH5	Mitogen-activated protein kinase OS=Homo sapiens OX=9606 GN=MAPK3 PE=2 SV=1	0	5.391	6	1	3	1	379	43.1	6.74	41	1	RNA metabolism OR transcription;other metabolic processes;stress response;transport;developmental processes;signal transduction;other biological processes	plasma membrane;other membranes;cytosol;cytoskeleton;mitochondrion;ER/Golgi;nucleus;other cytoplasmic organelle;other cell component	kinase activity;other molecular function		5595		MAPK3	hsa:5595; L7RXH5	IL5 signaling; Osteopontin signaling; Regulation of toll-like receptor signaling; MicroRNAs in cardiomyocyte hypertrophy; IL1 signaling; Thyroxine (thyroid hormone) production; RANKL/RANK signaling; Thyroid stimulating hormone (TSH) signaling; Leptin signaling; Follicle stimulating hormone (FSH) signaling; TNF-related weak inducer of apoptosis (TWEAK) signaling; Prolactin signaling; IL7 signaling…		78	0
	Checked	Protein Group ID	# Proteins	# Unique Peptides	# Peptides	# PSMs	Group Description	Found in Sample: F1: Sample	Found in Sample: F2: Sample	Found in Sample: F3: Sample
	FALSE	180	10	1	1	3	[Master Protein] Mitogen-activated protein kinase OS=Homo sapiens OX=9606 GN=MAPK3 PE=2 SV=1	High	High	High
		Checked	Confidence	Annotated Sequence	Modifications	# Protein Groups	# Proteins	# PSMs	Master Protein Accessions	Positions in Master Proteins	Modifications in Master Proteins	# Missed Cleavages	Theo. MH+ [Da]	Abundance Ratio: (F2) / (F1)	Abundance Ratio: (F3) / (F1)	Abundance Ratio Variability [%]: (F2) / (F1)	Abundance Ratio Variability [%]: (F3) / (F1)	Abundances (Grouped): F1	Abundances (Grouped): F2	Abundances (Grouped): F3	Abundances (Grouped) CV [%]: F1	Abundances (Grouped) CV [%]: F2	Abundances (Grouped) CV [%]: F3	Quan Info	Found in Sample: F1: Sample	Found in Sample: F2: Sample	Found in Sample: F3: Sample	Confidence (by Search Engine): Mascot	q-Value (by Search Engine): Mascot	PEP (by Search Engine): Mascot	SVM Score (by Search Engine): Mascot	Ions Score (by Search Engine): Mascot	PEP	q-Value	Confidence (by Search Engine): Mascot	q-Value (by Search Engine): Mascot	PEP (by Search Engine): Mascot	SVM Score (by Search Engine): Mascot	Ions Score (by Search Engine): Mascot	PEP	q-Value	Confidence (by Search Engine): Mascot	q-Value (by Search Engine): Mascot	PEP (by Search Engine): Mascot	SVM Score (by Search Engine): Mascot	Ions Score (by Search Engine): Mascot	PEP	q-Value	Top Apex RT [min]
		FALSE	High	[K].SIDIWSVGCILAEMLSNRPIFPGK.[H]	1xCarbamidomethyl [C9]	1	10	3	L7RXH5	L7RXH5 [225-248]		0	2703.4											No Quan Values	High	High	High	High	0.00114286	6.41754e-07	2.66064	41	4.0662e-06	0.00221239	High	0.00114286	6.41754e-07	2.66064	41	4.0662e-06	0.00221239	High	0.00114286	6.41754e-07	2.66064	41	4.0662e-06	0.00221239
FALSE	High	Master Protein	P00338	L-lactate dehydrogenase A chain OS=Homo sapiens OX=9606 GN=LDHA PE=1 SV=2	0	5.387	26	4	6	4	332	36.7	8.27	35	4	other metabolic processes	cytosol;cytoskeleton;mitochondrion;other cell component	other molecular function	Pf00056, Pf02866	3939	ENSG00000134333; ENSG00000288299	LDHA	B4DKQ2; B7Z5E3; D3DQY3; F8W819; hsa:3939; P00338; Q53G53; Q6IBM7; Q6ZNV1; Q9UDE8; Q9UDE9	Cori cycle; HIF1A and PPARG in hypertrophic cardiomyopathy; Photodynamic therapy-induced HIF-1 survival signaling; VEGFA-VEGFR2 signaling; Amino acid metabolism; Clear cell renal cell carcinoma pathways; PI3K/AKT/mTOR - vitamin D3 signaling; Hereditary leiomyomatosis and renal cell carcinoma pathway; Metabolic reprogramming in colon cancer; Aerobic glycolysis - augmented; Glycolysis in senescence…	Pyruvate metabolism; Regulation of pyruvate metabolism	21	0	0.521	0.952	0	0	23.4	254.3	22.3	1.921	1.829	0	0	23.4	254.3	22.3	1.05	0.547	0	0	23.4	254.3	22.3
	Checked	Protein Group ID	# Proteins	# Unique Peptides	# Peptides	# PSMs	Group Description	Found in Sample: F1: Sample	Found in Sample: F2: Sample	Found in Sample: F3: Sample
	FALSE	202	12	4	4	6	[Master Protein] L-lactate dehydrogenase A chain OS=Homo sapiens OX=9606 GN=LDHA PE=1 SV=2	High	High	Peak Found
		Checked	Confidence	Annotated Sequence	Modifications	# Protein Groups	# Proteins	# PSMs	Master Protein Accessions	Positions in Master Proteins	Modifications in Master Proteins	# Missed Cleavages	Theo. MH+ [Da]	Abundance Ratio: (F2) / (F1)	Abundance Ratio: (F3) / (F1)	Abundance Ratio Variability [%]: (F2) / (F1)	Abundance Ratio Variability [%]: (F3) / (F1)	Abundances (Grouped): F1	Abundances (Grouped): F2	Abundances (Grouped): F3	Abundances (Grouped) CV [%]: F1	Abundances (Grouped) CV [%]: F2	Abundances (Grouped) CV [%]: F3	Quan Info	Found in Sample: F1: Sample	Found in Sample: F2: Sample	Found in Sample: F3: Sample	Confidence (by Search Engine): Mascot	q-Value (by Search Engine): Mascot	PEP (by Search Engine): Mascot	SVM Score (by Search Engine): Mascot	Ions Score (by Search Engine): Mascot	PEP	q-Value	Confidence (by Search Engine): Mascot	q-Value (by Search Engine): Mascot	PEP (by Search Engine): Mascot	SVM Score (by Search Engine): Mascot	Ions Score (by Search Engine): Mascot	PEP	q-Value	Confidence (by Search Engine): Mascot	q-Value (by Search Engine): Mascot	PEP (by Search Engine): Mascot	SVM Score (by Search Engine): Mascot	Ions Score (by Search Engine): Mascot	PEP	q-Value	Top Apex RT [min]
		FALSE	High	[K].LVIITAGAR.[Q]		1	6	1	P00338	P00338 [91-99]		0	913.583	0.521	0.952	0	0	121.3	63.2	115.5					High	Peak Found	Peak Found	High	0.00363306	0.0896844	0.0490125	18	0.154526	0.00732601	High	0.00363306	0.0896844	0.0490125	18	0.154526	0.00732601	High	0.00363306	0.0896844	0.0490125	18	0.154526	0.00732601	38.92
		FALSE	High	[K].ITVVGVGAVGMACAISILMK.[DT-W]	1xCarbamidomethyl [C13]	1	12	2	P00338	P00338 [23-42]		0	1990.09	100					100						n/a	High	n/a	High	0.00114286	0.0156525	0.441452	19	0.0336737	0.00221239	High	0.00114286	0.0156525	0.441452	19	0.0336737	0.00221239	High	0.00114286	0.0156525	0.441452	19	0.0336737	0.00221239	84.85
		FALSE	High	[K].LLIVSNPVDILTYVAWKISGFPK.[N]		1	3	1	P00338	P00338 [133-155]		1	2573.47											No Quan Values	n/a	High	n/a	High	0.00114286	0.0296683	0.299585	1	0.0592028	0.00221239	High	0.00114286	0.0296683	0.299585	1	0.0592028	0.00221239	High	0.00114286	0.0296683	0.299585	1	0.0592028	0.00221239
		FALSE	High	[R].LGVHPLSCHGWVLGEHGDSSVPVWSGMNVAGVSLK.[T]	1xCarbamidomethyl [C8]	1	2	2	P00338	P00338 [178-212]		0	3668.81	100					100						n/a	High	n/a	High	0.00114286	0.00550455	0.671823	15	0.0133024	0.00221239	High	0.00114286	0.00550455	0.671823	15	0.0133024	0.00221239	High	0.00114286	0.00550455	0.671823	15	0.0133024	0.00221239	60.08
FALSE	High	Master Protein	Q96HS1	Serine/threonine-protein phosphatase PGAM5, mitochondrial OS=Homo sapiens OX=9606 GN=PGAM5 PE=1 SV=2	0	5.374	10	1	2	1	289	32	8.68	43	1	other metabolic processes;other biological processes	other membranes;mitochondrion	other molecular function	Pf00300	192111	ENSG00000247077	PGAM5	A9LN06; C9IZY7; hsa:192111; Q96HS1; Q96JB0	NRF2-ARE regulation		1	0	100					100		0.01	0.01				100			100				100
	Checked	Protein Group ID	# Proteins	# Unique Peptides	# Peptides	# PSMs	Group Description	Found in Sample: F1: Sample	Found in Sample: F2: Sample	Found in Sample: F3: Sample
	FALSE	259	2	1	1	2	[Master Protein] Serine/threonine-protein phosphatase PGAM5, mitochondrial OS=Homo sapiens OX=9606 GN=PGAM5 PE=1 SV=2	n/a	High	n/a
		Checked	Confidence	Annotated Sequence	Modifications	# Protein Groups	# Proteins	# PSMs	Master Protein Accessions	Positions in Master Proteins	Modifications in Master Proteins	# Missed Cleavages	Theo. MH+ [Da]	Abundance Ratio: (F2) / (F1)	Abundance Ratio: (F3) / (F1)	Abundance Ratio Variability [%]: (F2) / (F1)	Abundance Ratio Variability [%]: (F3) / (F1)	Abundances (Grouped): F1	Abundances (Grouped): F2	Abundances (Grouped): F3	Abundances (Grouped) CV [%]: F1	Abundances (Grouped) CV [%]: F2	Abundances (Grouped) CV [%]: F3	Quan Info	Found in Sample: F1: Sample	Found in Sample: F2: Sample	Found in Sample: F3: Sample	Confidence (by Search Engine): Mascot	q-Value (by Search Engine): Mascot	PEP (by Search Engine): Mascot	SVM Score (by Search Engine): Mascot	Ions Score (by Search Engine): Mascot	PEP	q-Value	Confidence (by Search Engine): Mascot	q-Value (by Search Engine): Mascot	PEP (by Search Engine): Mascot	SVM Score (by Search Engine): Mascot	Ions Score (by Search Engine): Mascot	PEP	q-Value	Confidence (by Search Engine): Mascot	q-Value (by Search Engine): Mascot	PEP (by Search Engine): Mascot	SVM Score (by Search Engine): Mascot	Ions Score (by Search Engine): Mascot	PEP	q-Value	Top Apex RT [min]
		FALSE	High	[R].QALQLAACGLAGGSAAVLFSAVAVGKPR.[A]	1xCarbamidomethyl [C8]	1	2	1	Q96HS1	Q96HS1 [5-32]		0	2683.47	100					100						n/a	High	n/a	High	0.00114286	1.43452e-05	1.97851	43	6.53625e-05	0.00221239	High	0.00114286	1.43452e-05	1.97851	43	6.53625e-05	0.00221239	High	0.00114286	1.43452e-05	1.97851	43	6.53625e-05	0.00221239	68.29
		FALSE	High	[R].QALQLAACGLAGGSAAVLFSAVAVGKPR.[A]	1xDeamidated [Q4]; 1xCarbamidomethyl [C8]	1	2	1	Q96HS1	Q96HS1 [5-32]		0	2684.46											No Quan Values	n/a	High	n/a	High	0.00202224	0.0328405	0.276925	15	0.0647248	0.00399202	High	0.00202224	0.0328405	0.276925	15	0.0647248	0.00399202	High	0.00202224	0.0328405	0.276925	15	0.0647248	0.00399202
FALSE	High	Master Protein	Q16563	Synaptophysin-like protein 1 OS=Homo sapiens OX=9606 GN=SYPL1 PE=1 SV=1	0	5.307	7	1	4	1	259	28.5	8.43	121	1	cell-cell signaling	plasma membrane;other membranes;ER/Golgi;other cell component		Pf01284	6856	ENSG00000008282	SYPL1	A4D0R2; hsa:6856; Q16563; Q96AR8	miR-targeted genes in lymphocytes; miR-targeted genes in muscle cell; Effects of MFN2 mutation		3	0	0.031	0.563	0	0	188.2	5.9	105.9	31.991	18.007	0	0	188.2	5.9	105.9	1.777	0.056	0	0	188.2	5.9	105.9
	Checked	Protein Group ID	# Proteins	# Unique Peptides	# Peptides	# PSMs	Group Description	Found in Sample: F1: Sample	Found in Sample: F2: Sample	Found in Sample: F3: Sample
	FALSE	130	4	1	1	4	[Master Protein] Synaptophysin-like protein 1 OS=Homo sapiens OX=9606 GN=SYPL1 PE=1 SV=1	High	Peak Found	High
		Checked	Confidence	Annotated Sequence	Modifications	# Protein Groups	# Proteins	# PSMs	Master Protein Accessions	Positions in Master Proteins	Modifications in Master Proteins	# Missed Cleavages	Theo. MH+ [Da]	Abundance Ratio: (F2) / (F1)	Abundance Ratio: (F3) / (F1)	Abundance Ratio Variability [%]: (F2) / (F1)	Abundance Ratio Variability [%]: (F3) / (F1)	Abundances (Grouped): F1	Abundances (Grouped): F2	Abundances (Grouped): F3	Abundances (Grouped) CV [%]: F1	Abundances (Grouped) CV [%]: F2	Abundances (Grouped) CV [%]: F3	Quan Info	Found in Sample: F1: Sample	Found in Sample: F2: Sample	Found in Sample: F3: Sample	Confidence (by Search Engine): Mascot	q-Value (by Search Engine): Mascot	PEP (by Search Engine): Mascot	SVM Score (by Search Engine): Mascot	Ions Score (by Search Engine): Mascot	PEP	q-Value	Confidence (by Search Engine): Mascot	q-Value (by Search Engine): Mascot	PEP (by Search Engine): Mascot	SVM Score (by Search Engine): Mascot	Ions Score (by Search Engine): Mascot	PEP	q-Value	Confidence (by Search Engine): Mascot	q-Value (by Search Engine): Mascot	PEP (by Search Engine): Mascot	SVM Score (by Search Engine): Mascot	Ions Score (by Search Engine): Mascot	PEP	q-Value	Top Apex RT [min]
		FALSE	High	[K].VLEWIASIFAFATCGGFK.[G]	1xCarbamidomethyl [C14]	1	4	4	Q16563	Q16563 [38-55]		0	2017.03	0.031	0.563	0	0	188.2	5.9	105.9					High	Peak Found	High	High	0.00114286	7.97429e-07	2.61296	74	4.93738e-06	0.00221239	High	0.00114286	7.97429e-07	2.61296	74	4.93738e-06	0.00221239	High	0.00114286	7.97429e-07	2.61296	74	4.93738e-06	0.00221239	91.66
FALSE	High	Master Protein	Q03701	CCAAT/enhancer-binding protein zeta OS=Homo sapiens OX=9606 GN=CEBPZ PE=1 SV=3	0	5.304	4	2	2	2	1054	120.9	5.94	78	2	other biological processes	nucleus;other cell component	other molecular function	Pf03914	10153	ENSG00000115816	CEBPZ	hsa:10153; Q03701; Q8NE75	Gastric cancer network 2		1	0	0.459	0.315	0	0	169.1	77.6	53.3	2.18	0.687	0	0	169.1	77.6	53.3	3.171	1.455	0	0	169.1	77.6	53.3
	Checked	Protein Group ID	# Proteins	# Unique Peptides	# Peptides	# PSMs	Group Description	Found in Sample: F1: Sample	Found in Sample: F2: Sample	Found in Sample: F3: Sample
	FALSE	38	2	2	2	2	[Master Protein] CCAAT/enhancer-binding protein zeta OS=Homo sapiens OX=9606 GN=CEBPZ PE=1 SV=3	High	High	Peak Found
		Checked	Confidence	Annotated Sequence	Modifications	# Protein Groups	# Proteins	# PSMs	Master Protein Accessions	Positions in Master Proteins	Modifications in Master Proteins	# Missed Cleavages	Theo. MH+ [Da]	Abundance Ratio: (F2) / (F1)	Abundance Ratio: (F3) / (F1)	Abundance Ratio Variability [%]: (F2) / (F1)	Abundance Ratio Variability [%]: (F3) / (F1)	Abundances (Grouped): F1	Abundances (Grouped): F2	Abundances (Grouped): F3	Abundances (Grouped) CV [%]: F1	Abundances (Grouped) CV [%]: F2	Abundances (Grouped) CV [%]: F3	Quan Info	Found in Sample: F1: Sample	Found in Sample: F2: Sample	Found in Sample: F3: Sample	Confidence (by Search Engine): Mascot	q-Value (by Search Engine): Mascot	PEP (by Search Engine): Mascot	SVM Score (by Search Engine): Mascot	Ions Score (by Search Engine): Mascot	PEP	q-Value	Confidence (by Search Engine): Mascot	q-Value (by Search Engine): Mascot	PEP (by Search Engine): Mascot	SVM Score (by Search Engine): Mascot	Ions Score (by Search Engine): Mascot	PEP	q-Value	Confidence (by Search Engine): Mascot	q-Value (by Search Engine): Mascot	PEP (by Search Engine): Mascot	SVM Score (by Search Engine): Mascot	Ions Score (by Search Engine): Mascot	PEP	q-Value	Top Apex RT [min]
		FALSE	High	[K].LITVYFCFFR.[T]	1xCarbamidomethyl [C7]	1	2	1	Q03701	Q03701 [461-470]		0	1365.7	0.459	0.315	0	0	169.1	77.6	53.3					High	Peak Found	Peak Found	High	0.00114286	0.022775	0.358386	31	0.0469079	0.00221239	High	0.00114286	0.022775	0.358386	31	0.0469079	0.00221239	High	0.00114286	0.022775	0.358386	31	0.0469079	0.00221239	69.39
		FALSE	High	[K].VLHIVNFNTSVQALMLLFQVMNSQQTISDR.[Y]		1	2	1	Q03701	Q03701 [514-543]		0	3446.79											No Quan Values	n/a	High	n/a	High	0.00114286	2.46075e-05	1.86003	63	0.000105882	0.00221239	High	0.00114286	2.46075e-05	1.86003	63	0.000105882	0.00221239	High	0.00114286	2.46075e-05	1.86003	63	0.000105882	0.00221239
FALSE	High	Master Protein	P00390	Glutathione reductase, mitochondrial OS=Homo sapiens OX=9606 GN=GSR PE=1 SV=2	0	5.301	4	1	2	1	522	56.2	8.5	147	1	other metabolic processes;stress response;other biological processes	plasma membrane;other membranes;cytosol;mitochondrion	other molecular function	Pf00070, Pf02852, Pf12831	2936	ENSG00000104687	GSR	C8KIL8; C8KIL9; C8KIM0; D3DSV3; hsa:2936; P00390; Q7Z5C9; Q9NP63	Glutathione metabolism; Selenium micronutrient network; Trans-sulfuration, one-carbon metabolism and related pathways; Nuclear receptors meta-pathway; NRF2 pathway; Amino acid metabolism; Oxidative stress response; Vitamin D-sensitive calcium signaling in depression; Sulfation biotransformation reaction; Metapathway biotransformation Phase I and II		10	0	1.416	0.736	0	0	95.2	134.8	70	0.706	0.52	0	0	95.2	134.8	70	1.359	1.924	0	0	95.2	134.8	70
	Checked	Protein Group ID	# Proteins	# Unique Peptides	# Peptides	# PSMs	Group Description	Found in Sample: F1: Sample	Found in Sample: F2: Sample	Found in Sample: F3: Sample
	FALSE	32	1	1	1	2	[Master Protein] Glutathione reductase, mitochondrial OS=Homo sapiens OX=9606 GN=GSR PE=1 SV=2	Peak Found	High	Peak Found
		Checked	Confidence	Annotated Sequence	Modifications	# Protein Groups	# Proteins	# PSMs	Master Protein Accessions	Positions in Master Proteins	Modifications in Master Proteins	# Missed Cleavages	Theo. MH+ [Da]	Abundance Ratio: (F2) / (F1)	Abundance Ratio: (F3) / (F1)	Abundance Ratio Variability [%]: (F2) / (F1)	Abundance Ratio Variability [%]: (F3) / (F1)	Abundances (Grouped): F1	Abundances (Grouped): F2	Abundances (Grouped): F3	Abundances (Grouped) CV [%]: F1	Abundances (Grouped) CV [%]: F2	Abundances (Grouped) CV [%]: F3	Quan Info	Found in Sample: F1: Sample	Found in Sample: F2: Sample	Found in Sample: F3: Sample	Confidence (by Search Engine): Mascot	q-Value (by Search Engine): Mascot	PEP (by Search Engine): Mascot	SVM Score (by Search Engine): Mascot	Ions Score (by Search Engine): Mascot	PEP	q-Value	Confidence (by Search Engine): Mascot	q-Value (by Search Engine): Mascot	PEP (by Search Engine): Mascot	SVM Score (by Search Engine): Mascot	Ions Score (by Search Engine): Mascot	PEP	q-Value	Confidence (by Search Engine): Mascot	q-Value (by Search Engine): Mascot	PEP (by Search Engine): Mascot	SVM Score (by Search Engine): Mascot	Ions Score (by Search Engine): Mascot	PEP	q-Value	Top Apex RT [min]
		FALSE	High	[R].SVIVGAGYIAVEMAGILSALGSK.[T]		1	1	2	P00390	P00390 [234-256]		0	2206.22	1.416	0.736	0	0	95.2	134.8	70					Peak Found	High	Peak Found	High	0.00114286	8.09038e-07	2.60978	91	5.00173e-06	0.00221239	High	0.00114286	8.09038e-07	2.60978	91	5.00173e-06	0.00221239	High	0.00114286	8.09038e-07	2.60978	91	5.00173e-06	0.00221239	90.44
FALSE	High	Master Protein	Q9BUR5	MICOS complex subunit MIC26 OS=Homo sapiens OX=9606 GN=APOO PE=1 SV=1	0	5.261	8	1	4	1	198	22.3	9.13	175	1	cell organization and biogenesis;transport	non-structural extracellular;other membranes;cytosol;mitochondrion;ER/Golgi		Pf09769	79135	ENSG00000184831	APOO	B2R4K9; hsa:79135; Q9BUR5; Q9H3J9	SLC25A46 pathway	Cristae formation	2	0	0.539	0.788	0	0	128.9	69.5	101.6	1.856	1.462	0	0	128.9	69.5	101.6	1.269	0.684	0	0	128.9	69.5	101.6
	Checked	Protein Group ID	# Proteins	# Unique Peptides	# Peptides	# PSMs	Group Description	Found in Sample: F1: Sample	Found in Sample: F2: Sample	Found in Sample: F3: Sample
	FALSE	274	4	1	1	4	[Master Protein] MICOS complex subunit MIC26 OS=Homo sapiens OX=9606 GN=APOO PE=1 SV=1	High	High	High
		Checked	Confidence	Annotated Sequence	Modifications	# Protein Groups	# Proteins	# PSMs	Master Protein Accessions	Positions in Master Proteins	Modifications in Master Proteins	# Missed Cleavages	Theo. MH+ [Da]	Abundance Ratio: (F2) / (F1)	Abundance Ratio: (F3) / (F1)	Abundance Ratio Variability [%]: (F2) / (F1)	Abundance Ratio Variability [%]: (F3) / (F1)	Abundances (Grouped): F1	Abundances (Grouped): F2	Abundances (Grouped): F3	Abundances (Grouped) CV [%]: F1	Abundances (Grouped) CV [%]: F2	Abundances (Grouped) CV [%]: F3	Quan Info	Found in Sample: F1: Sample	Found in Sample: F2: Sample	Found in Sample: F3: Sample	Confidence (by Search Engine): Mascot	q-Value (by Search Engine): Mascot	PEP (by Search Engine): Mascot	SVM Score (by Search Engine): Mascot	Ions Score (by Search Engine): Mascot	PEP	q-Value	Confidence (by Search Engine): Mascot	q-Value (by Search Engine): Mascot	PEP (by Search Engine): Mascot	SVM Score (by Search Engine): Mascot	Ions Score (by Search Engine): Mascot	PEP	q-Value	Confidence (by Search Engine): Mascot	q-Value (by Search Engine): Mascot	PEP (by Search Engine): Mascot	SVM Score (by Search Engine): Mascot	Ions Score (by Search Engine): Mascot	PEP	q-Value	Top Apex RT [min]
		FALSE	High	[R].LGVIGFAGLIGLLLAR.[G]		1	4	4	Q9BUR5	Q9BUR5 [114-129]		0	1583	0.539	0.788	0	0	128.9	69.5	101.6					High	High	High	High	0.00114286	8.96763e-07	2.58718	65	5.48379e-06	0.00221239	High	0.00114286	8.96763e-07	2.58718	65	5.48379e-06	0.00221239	High	0.00114286	8.96763e-07	2.58718	65	5.48379e-06	0.00221239	90.83
FALSE	High	Master Protein	P0C7P4	Putative cytochrome b-c1 complex subunit Rieske-like protein 1 OS=Homo sapiens OX=9606 GN=UQCRFS1P1 PE=5 SV=1	0	5.202	16	1	2	1	283	30.8	8.87	25	1	other metabolic processes;transport	other membranes	transporter activity;other molecular function	Pf00355, Pf02921, Pf09165			UQCRFS1P1	P0C7P4			0	0
	Checked	Protein Group ID	# Proteins	# Unique Peptides	# Peptides	# PSMs	Group Description	Found in Sample: F1: Sample	Found in Sample: F2: Sample	Found in Sample: F3: Sample
	FALSE	100	4	1	1	2	[Master Protein] Putative cytochrome b-c1 complex subunit Rieske-like protein 1 OS=Homo sapiens OX=9606 GN=UQCRFS1P1 PE=5 SV=1	n/a	High	n/a
		Checked	Confidence	Annotated Sequence	Modifications	# Protein Groups	# Proteins	# PSMs	Master Protein Accessions	Positions in Master Proteins	Modifications in Master Proteins	# Missed Cleavages	Theo. MH+ [Da]	Abundance Ratio: (F2) / (F1)	Abundance Ratio: (F3) / (F1)	Abundance Ratio Variability [%]: (F2) / (F1)	Abundance Ratio Variability [%]: (F3) / (F1)	Abundances (Grouped): F1	Abundances (Grouped): F2	Abundances (Grouped): F3	Abundances (Grouped) CV [%]: F1	Abundances (Grouped) CV [%]: F2	Abundances (Grouped) CV [%]: F3	Quan Info	Found in Sample: F1: Sample	Found in Sample: F2: Sample	Found in Sample: F3: Sample	Confidence (by Search Engine): Mascot	q-Value (by Search Engine): Mascot	PEP (by Search Engine): Mascot	SVM Score (by Search Engine): Mascot	Ions Score (by Search Engine): Mascot	PEP	q-Value	Confidence (by Search Engine): Mascot	q-Value (by Search Engine): Mascot	PEP (by Search Engine): Mascot	SVM Score (by Search Engine): Mascot	Ions Score (by Search Engine): Mascot	PEP	q-Value	Confidence (by Search Engine): Mascot	q-Value (by Search Engine): Mascot	PEP (by Search Engine): Mascot	SVM Score (by Search Engine): Mascot	Ions Score (by Search Engine): Mascot	PEP	q-Value	Top Apex RT [min]
		FALSE	High	[R].VKKPEWVILIGVCTHLGCVPIANAGDFGGYYCPCHGSHYDASGR.[I]	4xCarbamidomethyl [C13; C18; C32; C34]	1	4	1	P0C7P4	P0C7P4 [214-257]		1	4918.31											No Quan Values	n/a	High	n/a	High	0.00114286	0.00113549	1.01871	11	0.00325175	0.00221239	High	0.00114286	0.00113549	1.01871	11	0.00325175	0.00221239	High	0.00114286	0.00113549	1.01871	11	0.00325175	0.00221239
		FALSE	High	[R].VKKPEWVILIGVCTHLGCVPIANAGDFGGYYCPCHGSHYDASGR.[I]	4xCarbamidomethyl [C13; C18; C32; C34]; 1xDeamidated [N23]	1	4	1	P0C7P4	P0C7P4 [214-257]		1	4919.29											No Quan Values	n/a	High	n/a	High	0.00114286	0.00063305	1.14702	25	0.00192929	0.00221239	High	0.00114286	0.00063305	1.14702	25	0.00192929	0.00221239	High	0.00114286	0.00063305	1.14702	25	0.00192929	0.00221239
FALSE	High	Master Protein	Q9UNL2	Translocon-associated protein subunit gamma OS=Homo sapiens OX=9606 GN=SSR3 PE=1 SV=1	0	5.159	15	1	3	1	185	21.1	9.61	118	1	other biological processes	other membranes;ER/Golgi		Pf07074	6747	ENSG00000114850	SSR3	B2R7D0; B4E2P2; D3DNK5; hsa:6747; Q549M4; Q9UNL2	VEGFA-VEGFR2 signaling	SRP-dependent cotranslational protein targeting to membrane	2	0	0.849	0.281	0	0	140.9	119.5	39.6	1.178	0.331	0	0	140.9	119.5	39.6	3.556	3.017	0	0	140.9	119.5	39.6
	Checked	Protein Group ID	# Proteins	# Unique Peptides	# Peptides	# PSMs	Group Description	Found in Sample: F1: Sample	Found in Sample: F2: Sample	Found in Sample: F3: Sample
	FALSE	242	2	1	1	3	[Master Protein] Translocon-associated protein subunit gamma OS=Homo sapiens OX=9606 GN=SSR3 PE=1 SV=1	High	High	Peak Found
		Checked	Confidence	Annotated Sequence	Modifications	# Protein Groups	# Proteins	# PSMs	Master Protein Accessions	Positions in Master Proteins	Modifications in Master Proteins	# Missed Cleavages	Theo. MH+ [Da]	Abundance Ratio: (F2) / (F1)	Abundance Ratio: (F3) / (F1)	Abundance Ratio Variability [%]: (F2) / (F1)	Abundance Ratio Variability [%]: (F3) / (F1)	Abundances (Grouped): F1	Abundances (Grouped): F2	Abundances (Grouped): F3	Abundances (Grouped) CV [%]: F1	Abundances (Grouped) CV [%]: F2	Abundances (Grouped) CV [%]: F3	Quan Info	Found in Sample: F1: Sample	Found in Sample: F2: Sample	Found in Sample: F3: Sample	Confidence (by Search Engine): Mascot	q-Value (by Search Engine): Mascot	PEP (by Search Engine): Mascot	SVM Score (by Search Engine): Mascot	Ions Score (by Search Engine): Mascot	PEP	q-Value	Confidence (by Search Engine): Mascot	q-Value (by Search Engine): Mascot	PEP (by Search Engine): Mascot	SVM Score (by Search Engine): Mascot	Ions Score (by Search Engine): Mascot	PEP	q-Value	Confidence (by Search Engine): Mascot	q-Value (by Search Engine): Mascot	PEP (by Search Engine): Mascot	SVM Score (by Search Engine): Mascot	Ions Score (by Search Engine): Mascot	PEP	q-Value	Top Apex RT [min]
		FALSE	High	[K].NFNPTVNYILSISASSGLIALLSTGSK.[-]		1	2	3	Q9UNL2	Q9UNL2 [159-185]		0	2767.49	0.849	0.281	0	0	140.9	119.5	39.6					High	High	Peak Found	High	0.00114286	1.16615e-06	2.52951	60	6.93511e-06	0.00221239	High	0.00114286	1.16615e-06	2.52951	60	6.93511e-06	0.00221239	High	0.00114286	1.16615e-06	2.52951	60	6.93511e-06	0.00221239	88.15
FALSE	High	Master Protein	B2R9K8	cDNA, FLJ94440, highly similar to Homo sapiens chaperonin containing TCP1, subunit 6A (zeta 1)(CCT6A), mRNA OS=Homo sapiens OX=9606 PE=2 SV=1	0	5.155	7	1	2	1	531	57.9	6.8	18	1	protein metabolism;other metabolic processes	cytosol	other molecular function								0	0	100					100		0.01	0.01				100			100				100
	Checked	Protein Group ID	# Proteins	# Unique Peptides	# Peptides	# PSMs	Group Description	Found in Sample: F1: Sample	Found in Sample: F2: Sample	Found in Sample: F3: Sample
	FALSE	36	5	1	1	2	[Master Protein] cDNA, FLJ94440, highly similar to Homo sapiens chaperonin containing TCP1, subunit 6A (zeta 1)(CCT6A), mRNA OS=Homo sapiens OX=9606 PE=2 SV=1	n/a	High	n/a
		Checked	Confidence	Annotated Sequence	Modifications	# Protein Groups	# Proteins	# PSMs	Master Protein Accessions	Positions in Master Proteins	Modifications in Master Proteins	# Missed Cleavages	Theo. MH+ [Da]	Abundance Ratio: (F2) / (F1)	Abundance Ratio: (F3) / (F1)	Abundance Ratio Variability [%]: (F2) / (F1)	Abundance Ratio Variability [%]: (F3) / (F1)	Abundances (Grouped): F1	Abundances (Grouped): F2	Abundances (Grouped): F3	Abundances (Grouped) CV [%]: F1	Abundances (Grouped) CV [%]: F2	Abundances (Grouped) CV [%]: F3	Quan Info	Found in Sample: F1: Sample	Found in Sample: F2: Sample	Found in Sample: F3: Sample	Confidence (by Search Engine): Mascot	q-Value (by Search Engine): Mascot	PEP (by Search Engine): Mascot	SVM Score (by Search Engine): Mascot	Ions Score (by Search Engine): Mascot	PEP	q-Value	Confidence (by Search Engine): Mascot	q-Value (by Search Engine): Mascot	PEP (by Search Engine): Mascot	SVM Score (by Search Engine): Mascot	Ions Score (by Search Engine): Mascot	PEP	q-Value	Confidence (by Search Engine): Mascot	q-Value (by Search Engine): Mascot	PEP (by Search Engine): Mascot	SVM Score (by Search Engine): Mascot	Ions Score (by Search Engine): Mascot	PEP	q-Value	Top Apex RT [min]
		FALSE	High	[K].VATAQDDITGDGTTSNVLIIGELLKQADLYISEGLHPR.[I]		1	5	1	B2R9K8	B2R9K8 [80-117]		1	4024.09	100					100						n/a	High	n/a	High	0.00114286	0.000395504	1.25031	16	0.00126716	0.00221239	High	0.00114286	0.000395504	1.25031	16	0.00126716	0.00221239	High	0.00114286	0.000395504	1.25031	16	0.00126716	0.00221239	87.15
		FALSE	High	[K].VATAQDDITGDGTTSNVLIIGELLKQADLYISEGLHPR.[I]	1xDeamidated [Q26]	1	5	1	B2R9K8	B2R9K8 [80-117]		1	4025.07											No Quan Values	n/a	High	n/a	High	0.00114286	0.0020569	0.888209	15	0.00552793	0.00221239	High	0.00114286	0.0020569	0.888209	15	0.00552793	0.00221239	High	0.00114286	0.0020569	0.888209	15	0.00552793	0.00221239
FALSE	High	Master Protein	O75390	Citrate synthase, mitochondrial OS=Homo sapiens OX=9606 GN=CS PE=1 SV=2	0	5.138	3	1	3	1	466	51.7	8.32	182	1	other metabolic processes	mitochondrion	other molecular function	Pf00285	1431	ENSG00000062485	CS	hsa:1431; O75390; Q71UT9; Q7KZH0; Q96FZ8; Q9BWN8	TCA cycle and deficiency of pyruvate dehydrogenase complex (PDHc); Amino acid metabolism; Fluoroacetic acid toxicity; LncRNA-like NMRK2 in translocation renal cell carcinoma; TCA cycle (aka Krebs or citric acid cycle)	Maturation of TCA enzymes and regulation of TCA cycle; Citric acid cycle (TCA cycle); Mitochondrial protein import; Mitochondrial protein degradation	9	0	0.891	0.486	0	0	126.2	112.4	61.3	1.123	0.545	0	0	126.2	112.4	61.3	2.059	1.833	0	0	126.2	112.4	61.3
	Checked	Protein Group ID	# Proteins	# Unique Peptides	# Peptides	# PSMs	Group Description	Found in Sample: F1: Sample	Found in Sample: F2: Sample	Found in Sample: F3: Sample
	FALSE	61	6	1	1	3	[Master Protein] Citrate synthase, mitochondrial OS=Homo sapiens OX=9606 GN=CS PE=1 SV=2	High	High	High
		Checked	Confidence	Annotated Sequence	Modifications	# Protein Groups	# Proteins	# PSMs	Master Protein Accessions	Positions in Master Proteins	Modifications in Master Proteins	# Missed Cleavages	Theo. MH+ [Da]	Abundance Ratio: (F2) / (F1)	Abundance Ratio: (F3) / (F1)	Abundance Ratio Variability [%]: (F2) / (F1)	Abundance Ratio Variability [%]: (F3) / (F1)	Abundances (Grouped): F1	Abundances (Grouped): F2	Abundances (Grouped): F3	Abundances (Grouped) CV [%]: F1	Abundances (Grouped) CV [%]: F2	Abundances (Grouped) CV [%]: F3	Quan Info	Found in Sample: F1: Sample	Found in Sample: F2: Sample	Found in Sample: F3: Sample	Confidence (by Search Engine): Mascot	q-Value (by Search Engine): Mascot	PEP (by Search Engine): Mascot	SVM Score (by Search Engine): Mascot	Ions Score (by Search Engine): Mascot	PEP	q-Value	Confidence (by Search Engine): Mascot	q-Value (by Search Engine): Mascot	PEP (by Search Engine): Mascot	SVM Score (by Search Engine): Mascot	Ions Score (by Search Engine): Mascot	PEP	q-Value	Confidence (by Search Engine): Mascot	q-Value (by Search Engine): Mascot	PEP (by Search Engine): Mascot	SVM Score (by Search Engine): Mascot	Ions Score (by Search Engine): Mascot	PEP	q-Value	Top Apex RT [min]
		FALSE	High	[R].ALGVLAQLIWSR.[A]		1	6	3	O75390	O75390 [429-440]		0	1326.79	0.891	0.486	0	0	126.2	112.4	61.3					High	High	High	High	0.00114286	1.23231e-06	2.5174	82	7.28561e-06	0.00221239	High	0.00114286	1.23231e-06	2.5174	82	7.28561e-06	0.00221239	High	0.00114286	1.23231e-06	2.5174	82	7.28561e-06	0.00221239	68.65
FALSE	High	Master Protein	Q06210	Glutamine--fructose-6-phosphate aminotransferase [isomerizing] 1 OS=Homo sapiens OX=9606 GN=GFPT1 PE=1 SV=3	0	5.137	4	1	2	1	699	78.8	7.11	64	1	protein metabolism;other metabolic processes;other biological processes	cytosol	other molecular function	Pf01380, Pf13522	2673	ENSG00000198380	GFPT1	hsa:2673; Q06210; Q53QE6; Q9BXF8	miR-targeted genes in lymphocytes; miR-targeted genes in muscle cell; miR-targeted genes in squamous cell; UDP-derived sugars synthesis in fibroblasts	XBP1(S) activates chaperone genes; Synthesis of UDP-N-acetyl-glucosamine; Defective GFPT1 causes CMSTA1	7	0	0.836	0.185	0	0	148.5	124.1	27.4	1.197	0.221	0	0	148.5	124.1	27.4	5.42	4.53	0	0	148.5	124.1	27.4
	Checked	Protein Group ID	# Proteins	# Unique Peptides	# Peptides	# PSMs	Group Description	Found in Sample: F1: Sample	Found in Sample: F2: Sample	Found in Sample: F3: Sample
	FALSE	224	3	1	1	2	[Master Protein] Glutamine--fructose-6-phosphate aminotransferase [isomerizing] 1 OS=Homo sapiens OX=9606 GN=GFPT1 PE=1 SV=3	High	High	Peak Found
		Checked	Confidence	Annotated Sequence	Modifications	# Protein Groups	# Proteins	# PSMs	Master Protein Accessions	Positions in Master Proteins	Modifications in Master Proteins	# Missed Cleavages	Theo. MH+ [Da]	Abundance Ratio: (F2) / (F1)	Abundance Ratio: (F3) / (F1)	Abundance Ratio Variability [%]: (F2) / (F1)	Abundance Ratio Variability [%]: (F3) / (F1)	Abundances (Grouped): F1	Abundances (Grouped): F2	Abundances (Grouped): F3	Abundances (Grouped) CV [%]: F1	Abundances (Grouped) CV [%]: F2	Abundances (Grouped) CV [%]: F3	Quan Info	Found in Sample: F1: Sample	Found in Sample: F2: Sample	Found in Sample: F3: Sample	Confidence (by Search Engine): Mascot	q-Value (by Search Engine): Mascot	PEP (by Search Engine): Mascot	SVM Score (by Search Engine): Mascot	Ions Score (by Search Engine): Mascot	PEP	q-Value	Confidence (by Search Engine): Mascot	q-Value (by Search Engine): Mascot	PEP (by Search Engine): Mascot	SVM Score (by Search Engine): Mascot	Ions Score (by Search Engine): Mascot	PEP	q-Value	Confidence (by Search Engine): Mascot	q-Value (by Search Engine): Mascot	PEP (by Search Engine): Mascot	SVM Score (by Search Engine): Mascot	Ions Score (by Search Engine): Mascot	PEP	q-Value	Top Apex RT [min]
		FALSE	High	[K].VPHSVDCLQGILSVIPLQLLAFHLAVLR.[G]	1xCarbamidomethyl [C7]	1	3	2	Q06210	Q06210 [655-682]		0	3108.78	0.836	0.185	0	0	148.5	124.1	27.4					High	High	Peak Found	High	0.00114286	1.23495e-06	2.51693	41	7.29957e-06	0.00221239	High	0.00114286	1.23495e-06	2.51693	41	7.29957e-06	0.00221239	High	0.00114286	1.23495e-06	2.51693	41	7.29957e-06	0.00221239	88.37
FALSE	High	Master Protein	Q6UX53	Thiol S-methyltransferase TMT1B OS=Homo sapiens OX=9606 GN=TMT1B PE=1 SV=2	0	5.135	14	1	3	1	244	27.8	8.38	43	1	other metabolic processes	other membranes;cytosol;ER/Golgi;other cell component	other molecular function	Pf08241	196410	ENSG00000170439	TMT1B	A8K247; hsa:196410; Q6UX53; Q8WUI1			0	0	2.008	0.01	0		66.5	133.5		0.498	0.01	0		66.5	133.5		100	100			66.5	133.5
	Checked	Protein Group ID	# Proteins	# Unique Peptides	# Peptides	# PSMs	Group Description	Found in Sample: F1: Sample	Found in Sample: F2: Sample	Found in Sample: F3: Sample
	FALSE	33	1	1	1	3	[Master Protein] Thiol S-methyltransferase TMT1B OS=Homo sapiens OX=9606 GN=TMT1B PE=1 SV=2	Peak Found	High	n/a
		Checked	Confidence	Annotated Sequence	Modifications	# Protein Groups	# Proteins	# PSMs	Master Protein Accessions	Positions in Master Proteins	Modifications in Master Proteins	# Missed Cleavages	Theo. MH+ [Da]	Abundance Ratio: (F2) / (F1)	Abundance Ratio: (F3) / (F1)	Abundance Ratio Variability [%]: (F2) / (F1)	Abundance Ratio Variability [%]: (F3) / (F1)	Abundances (Grouped): F1	Abundances (Grouped): F2	Abundances (Grouped): F3	Abundances (Grouped) CV [%]: F1	Abundances (Grouped) CV [%]: F2	Abundances (Grouped) CV [%]: F3	Quan Info	Found in Sample: F1: Sample	Found in Sample: F2: Sample	Found in Sample: F3: Sample	Confidence (by Search Engine): Mascot	q-Value (by Search Engine): Mascot	PEP (by Search Engine): Mascot	SVM Score (by Search Engine): Mascot	Ions Score (by Search Engine): Mascot	PEP	q-Value	Confidence (by Search Engine): Mascot	q-Value (by Search Engine): Mascot	PEP (by Search Engine): Mascot	SVM Score (by Search Engine): Mascot	Ions Score (by Search Engine): Mascot	PEP	q-Value	Confidence (by Search Engine): Mascot	q-Value (by Search Engine): Mascot	PEP (by Search Engine): Mascot	SVM Score (by Search Engine): Mascot	Ions Score (by Search Engine): Mascot	PEP	q-Value	Top Apex RT [min]
		FALSE	High	[R].VLRPGGVLFFWEHVAEPYGSWAFMWQQVFEPTWK.[H]		1	1	1	Q6UX53	Q6UX53 [163-196]		0	4125.03											No Quan Values	n/a	High	n/a	High	0.00114286	2.1423e-05	1.89046	43	9.35442e-05	0.00221239	High	0.00114286	2.1423e-05	1.89046	43	9.35442e-05	0.00221239	High	0.00114286	2.1423e-05	1.89046	43	9.35442e-05	0.00221239
		FALSE	High	[R].VLRPGGVLFFWEHVAEPYGSWAFMWQQVFEPTWK.[H]	1xDeamidated [Q]	1	1	2	Q6UX53	Q6UX53 [163-196]		0	4126.01	2.008	0.01	0		66.5	133.5						Peak Found	High	n/a	High	0.00202224	0.0408168	0.228256	9	0.0782932	0.00399202	High	0.00202224	0.0408168	0.228256	9	0.0782932	0.00399202	High	0.00202224	0.0408168	0.228256	9	0.0782932	0.00399202	89.36
FALSE	High	Master Protein	Q53GI2	Testis expressed sequence 264 variant (Fragment) OS=Homo sapiens OX=9606 PE=2 SV=1	0	5.045	9	1	3	1	313	34.2	4.96	91	1											0	0	2.033	0.01	0		65.9	134.1		0.492	0.01	0		65.9	134.1		100	100			65.9	134.1
	Checked	Protein Group ID	# Proteins	# Unique Peptides	# Peptides	# PSMs	Group Description	Found in Sample: F1: Sample	Found in Sample: F2: Sample	Found in Sample: F3: Sample
	FALSE	53	5	1	1	3	[Master Protein] Testis expressed sequence 264 variant (Fragment) OS=Homo sapiens OX=9606 PE=2 SV=1	High	High	n/a
		Checked	Confidence	Annotated Sequence	Modifications	# Protein Groups	# Proteins	# PSMs	Master Protein Accessions	Positions in Master Proteins	Modifications in Master Proteins	# Missed Cleavages	Theo. MH+ [Da]	Abundance Ratio: (F2) / (F1)	Abundance Ratio: (F3) / (F1)	Abundance Ratio Variability [%]: (F2) / (F1)	Abundance Ratio Variability [%]: (F3) / (F1)	Abundances (Grouped): F1	Abundances (Grouped): F2	Abundances (Grouped): F3	Abundances (Grouped) CV [%]: F1	Abundances (Grouped) CV [%]: F2	Abundances (Grouped) CV [%]: F3	Quan Info	Found in Sample: F1: Sample	Found in Sample: F2: Sample	Found in Sample: F3: Sample	Confidence (by Search Engine): Mascot	q-Value (by Search Engine): Mascot	PEP (by Search Engine): Mascot	SVM Score (by Search Engine): Mascot	Ions Score (by Search Engine): Mascot	PEP	q-Value	Confidence (by Search Engine): Mascot	q-Value (by Search Engine): Mascot	PEP (by Search Engine): Mascot	SVM Score (by Search Engine): Mascot	Ions Score (by Search Engine): Mascot	PEP	q-Value	Confidence (by Search Engine): Mascot	q-Value (by Search Engine): Mascot	PEP (by Search Engine): Mascot	SVM Score (by Search Engine): Mascot	Ions Score (by Search Engine): Mascot	PEP	q-Value	Top Apex RT [min]
		FALSE	High	[K].VFSFPAPSHVVTATFPYTTILSIWLATR.[R]		1	5	3	Q53GI2	Q53GI2 [122-149]		0	3122.67	2.033	0.01	0		65.9	134.1						High	High	n/a	High	0.00114286	1.56248e-06	2.46528	46	9.00792e-06	0.00221239	High	0.00114286	1.56248e-06	2.46528	46	9.00792e-06	0.00221239	High	0.00114286	1.56248e-06	2.46528	46	9.00792e-06	0.00221239	86.72
FALSE	High	Master Protein	B4E1U9	Cell division control protein 42 homolog OS=Homo sapiens OX=9606 PE=2 SV=1	0	5.017	12	1	5	1	236	26.5	7.59	52	1	signal transduction;other biological processes	plasma membrane;other membranes;other cell component	other molecular function								0	0	1.062	0.01	0		97	103		0.942	0.01	0		97	103		100	100			97	103
	Checked	Protein Group ID	# Proteins	# Unique Peptides	# Peptides	# PSMs	Group Description	Found in Sample: F1: Sample	Found in Sample: F2: Sample	Found in Sample: F3: Sample
	FALSE	273	12	1	1	5	[Master Protein] Cell division control protein 42 homolog OS=Homo sapiens OX=9606 PE=2 SV=1	High	High	n/a
		Checked	Confidence	Annotated Sequence	Modifications	# Protein Groups	# Proteins	# PSMs	Master Protein Accessions	Positions in Master Proteins	Modifications in Master Proteins	# Missed Cleavages	Theo. MH+ [Da]	Abundance Ratio: (F2) / (F1)	Abundance Ratio: (F3) / (F1)	Abundance Ratio Variability [%]: (F2) / (F1)	Abundance Ratio Variability [%]: (F3) / (F1)	Abundances (Grouped): F1	Abundances (Grouped): F2	Abundances (Grouped): F3	Abundances (Grouped) CV [%]: F1	Abundances (Grouped) CV [%]: F2	Abundances (Grouped) CV [%]: F3	Quan Info	Found in Sample: F1: Sample	Found in Sample: F2: Sample	Found in Sample: F3: Sample	Confidence (by Search Engine): Mascot	q-Value (by Search Engine): Mascot	PEP (by Search Engine): Mascot	SVM Score (by Search Engine): Mascot	Ions Score (by Search Engine): Mascot	PEP	q-Value	Confidence (by Search Engine): Mascot	q-Value (by Search Engine): Mascot	PEP (by Search Engine): Mascot	SVM Score (by Search Engine): Mascot	Ions Score (by Search Engine): Mascot	PEP	q-Value	Confidence (by Search Engine): Mascot	q-Value (by Search Engine): Mascot	PEP (by Search Engine): Mascot	SVM Score (by Search Engine): Mascot	Ions Score (by Search Engine): Mascot	PEP	q-Value	Top Apex RT [min]
		FALSE	High	[R].LRPLSYPQTDVFLVCFSVVSPSSFENVK.[E]	1xCarbamidomethyl [C15]	1	12	2	B4E1U9	B4E1U9 [112-139]		0	3215.64	1.062	0.01	0		97	103						High	High	n/a	High	0.00114286	0.000939493	1.06033	37	0.00274529	0.00221239	High	0.00114286	0.000939493	1.06033	37	0.00274529	0.00221239	High	0.00114286	0.000939493	1.06033	37	0.00274529	0.00221239	69.63
		FALSE	High	[R].LRPLSYPQTDVFLVCFSVVSPSSFENVK.[E]	1xDeamidated [Q8]; 1xCarbamidomethyl [C15]	1	12	3	B4E1U9	B4E1U9 [112-139]		0	3216.63											No Quan Values	High	High	n/a	High	0.00114286	0.00123347	1.00054	20	0.00350118	0.00221239	High	0.00114286	0.00123347	1.00054	20	0.00350118	0.00221239	High	0.00114286	0.00123347	1.00054	20	0.00350118	0.00221239
FALSE	High	Master Protein	Q9NZM1	Myoferlin OS=Homo sapiens OX=9606 GN=MYOF PE=1 SV=1	0	5	1	1	3	1	2061	234.6	6.18	24	1	cell organization and biogenesis;stress response;other biological processes	plasma membrane;other membranes;cytoskeleton;ER/Golgi;nucleus;other cell component	other molecular function	Pf00168, Pf08150, Pf08151, Pf08165, Pf16165, Pf22901	26509	ENSG00000138119	MYOF	B3KQN5; hsa:26509; Q5VWW2; Q5VWW3; Q5VWW4; Q5VWW5; Q7Z642; Q8IWH0; Q9HBU3; Q9NZM0; Q9NZM1; Q9ULL3; Q9Y4U4	Aryl hydrocarbon receptor pathway; Nuclear receptors meta-pathway; Hepatitis C and hepatocellular carcinoma		3	0	1.188	0.01	0		91.4	108.6		0.842	0.01	0		91.4	108.6		100	100			91.4	108.6
	Checked	Protein Group ID	# Proteins	# Unique Peptides	# Peptides	# PSMs	Group Description	Found in Sample: F1: Sample	Found in Sample: F2: Sample	Found in Sample: F3: Sample
	FALSE	14	2	1	1	3	[Master Protein] Myoferlin OS=Homo sapiens OX=9606 GN=MYOF PE=1 SV=1	Peak Found	High	n/a
		Checked	Confidence	Annotated Sequence	Modifications	# Protein Groups	# Proteins	# PSMs	Master Protein Accessions	Positions in Master Proteins	Modifications in Master Proteins	# Missed Cleavages	Theo. MH+ [Da]	Abundance Ratio: (F2) / (F1)	Abundance Ratio: (F3) / (F1)	Abundance Ratio Variability [%]: (F2) / (F1)	Abundance Ratio Variability [%]: (F3) / (F1)	Abundances (Grouped): F1	Abundances (Grouped): F2	Abundances (Grouped): F3	Abundances (Grouped) CV [%]: F1	Abundances (Grouped) CV [%]: F2	Abundances (Grouped) CV [%]: F3	Quan Info	Found in Sample: F1: Sample	Found in Sample: F2: Sample	Found in Sample: F3: Sample	Confidence (by Search Engine): Mascot	q-Value (by Search Engine): Mascot	PEP (by Search Engine): Mascot	SVM Score (by Search Engine): Mascot	Ions Score (by Search Engine): Mascot	PEP	q-Value	Confidence (by Search Engine): Mascot	q-Value (by Search Engine): Mascot	PEP (by Search Engine): Mascot	SVM Score (by Search Engine): Mascot	Ions Score (by Search Engine): Mascot	PEP	q-Value	Confidence (by Search Engine): Mascot	q-Value (by Search Engine): Mascot	PEP (by Search Engine): Mascot	SVM Score (by Search Engine): Mascot	Ions Score (by Search Engine): Mascot	PEP	q-Value	Top Apex RT [min]
		FALSE	High	[R].APNLYMVPQGIRPVVQLTAIEILAWGLR.[N]		1	2	2	Q9NZM1	Q9NZM1 [1287-1314]		0	3118.76	1.188	0.01	0		91.4	108.6						Peak Found	High	n/a	High	0.00114286	0.000479556	1.20799	23	0.00150535	0.00221239	High	0.00114286	0.000479556	1.20799	23	0.00150535	0.00221239	High	0.00114286	0.000479556	1.20799	23	0.00150535	0.00221239	89.06
		FALSE	High	[R].APNLYMVPQGIRPVVQLTAIEILAWGLR.[N]	1xDeamidated [Q16]	1	2	1	Q9NZM1	Q9NZM1 [1287-1314]		0	3119.74											No Quan Values	n/a	High	n/a	High	0.00114286	0.002529	0.842812	15	0.0066477	0.00221239	High	0.00114286	0.002529	0.842812	15	0.0066477	0.00221239	High	0.00114286	0.002529	0.842812	15	0.0066477	0.00221239
FALSE	High	Master Protein	H0YLU7	Electron transfer flavoprotein subunit alpha OS=Homo sapiens OX=9606 GN=ETFA PE=1 SV=2	0	4.927	6	1	3	1	406	42.4	7.46	70	1		mitochondrion;other cell component	other molecular function	Pf00766, Pf01012		ENSG00000140374	ETFA	H0YLU7			0	0	1.159	0.393	0	0	117.6	136.3	46.2	0.863	0.339	0	0	117.6	136.3	46.2	2.546	2.952	0	0	117.6	136.3	46.2
	Checked	Protein Group ID	# Proteins	# Unique Peptides	# Peptides	# PSMs	Group Description	Found in Sample: F1: Sample	Found in Sample: F2: Sample	Found in Sample: F3: Sample
	FALSE	309	13	1	1	3	[Master Protein] Electron transfer flavoprotein subunit alpha OS=Homo sapiens OX=9606 GN=ETFA PE=1 SV=2	Peak Found	High	Peak Found
		Checked	Confidence	Annotated Sequence	Modifications	# Protein Groups	# Proteins	# PSMs	Master Protein Accessions	Positions in Master Proteins	Modifications in Master Proteins	# Missed Cleavages	Theo. MH+ [Da]	Abundance Ratio: (F2) / (F1)	Abundance Ratio: (F3) / (F1)	Abundance Ratio Variability [%]: (F2) / (F1)	Abundance Ratio Variability [%]: (F3) / (F1)	Abundances (Grouped): F1	Abundances (Grouped): F2	Abundances (Grouped): F3	Abundances (Grouped) CV [%]: F1	Abundances (Grouped) CV [%]: F2	Abundances (Grouped) CV [%]: F3	Quan Info	Found in Sample: F1: Sample	Found in Sample: F2: Sample	Found in Sample: F3: Sample	Confidence (by Search Engine): Mascot	q-Value (by Search Engine): Mascot	PEP (by Search Engine): Mascot	SVM Score (by Search Engine): Mascot	Ions Score (by Search Engine): Mascot	PEP	q-Value	Confidence (by Search Engine): Mascot	q-Value (by Search Engine): Mascot	PEP (by Search Engine): Mascot	SVM Score (by Search Engine): Mascot	Ions Score (by Search Engine): Mascot	PEP	q-Value	Confidence (by Search Engine): Mascot	q-Value (by Search Engine): Mascot	PEP (by Search Engine): Mascot	SVM Score (by Search Engine): Mascot	Ions Score (by Search Engine): Mascot	PEP	q-Value	Top Apex RT [min]
		FALSE	High	[K].IVAPELYIAVGISGAIQHLAGMK.[D]		1	13	3	H0YLU7	H0YLU7 [342-364]		0	2351.32	1.159	0.393	0	0	117.6	136.3	46.2					Peak Found	High	Peak Found	High	0.00114286	2.1184e-06	2.39845	39	1.18248e-05	0.00221239	High	0.00114286	2.1184e-06	2.39845	39	1.18248e-05	0.00221239	High	0.00114286	2.1184e-06	2.39845	39	1.18248e-05	0.00221239	87.46
FALSE	High	Master Protein	C9JPK5	Integrin beta OS=Homo sapiens OX=9606 GN=ITGB1 PE=1 SV=2	0	4.898	7	2	32	2	809	90	5.59	15	2	cell adhesion;developmental processes;signal transduction;other biological processes	plasma membrane;other membranes;other cytoplasmic organelle;other cell component	other molecular function	Pf00362, Pf07965, Pf07974, Pf08725, Pf17205, Pf18372, Pf23105		ENSG00000150093	ITGB1	C9JPK5	Neural crest differentiation; Primary focal segmental glomerulosclerosis (FSGS); Mammary gland development: embryonic development - stage 1 of 4; RAC1/PAK1/p38/MMP2 pathway; Factors and pathways affecting insulin-like growth factor (IGF1)-Akt signaling; Focal adhesion: PI3K-Akt-mTOR-signaling; PI3K-Akt signaling; Ebola virus infection in host; Mechanoregulation and pathology of YAP/TAZ via Hippo …		17	0	100	100				108	92	0.01	0.868		14.4		108	92	0.01	1.152		14.4		108	92
	Checked	Protein Group ID	# Proteins	# Unique Peptides	# Peptides	# PSMs	Group Description	Found in Sample: F1: Sample	Found in Sample: F2: Sample	Found in Sample: F3: Sample
	FALSE	95	8	2	2	32	[Master Protein] Integrin beta OS=Homo sapiens OX=9606 GN=ITGB1 PE=1 SV=2	n/a	High	Peak Found
		Checked	Confidence	Annotated Sequence	Modifications	# Protein Groups	# Proteins	# PSMs	Master Protein Accessions	Positions in Master Proteins	Modifications in Master Proteins	# Missed Cleavages	Theo. MH+ [Da]	Abundance Ratio: (F2) / (F1)	Abundance Ratio: (F3) / (F1)	Abundance Ratio Variability [%]: (F2) / (F1)	Abundance Ratio Variability [%]: (F3) / (F1)	Abundances (Grouped): F1	Abundances (Grouped): F2	Abundances (Grouped): F3	Abundances (Grouped) CV [%]: F1	Abundances (Grouped) CV [%]: F2	Abundances (Grouped) CV [%]: F3	Quan Info	Found in Sample: F1: Sample	Found in Sample: F2: Sample	Found in Sample: F3: Sample	Confidence (by Search Engine): Mascot	q-Value (by Search Engine): Mascot	PEP (by Search Engine): Mascot	SVM Score (by Search Engine): Mascot	Ions Score (by Search Engine): Mascot	PEP	q-Value	Confidence (by Search Engine): Mascot	q-Value (by Search Engine): Mascot	PEP (by Search Engine): Mascot	SVM Score (by Search Engine): Mascot	Ions Score (by Search Engine): Mascot	PEP	q-Value	Confidence (by Search Engine): Mascot	q-Value (by Search Engine): Mascot	PEP (by Search Engine): Mascot	SVM Score (by Search Engine): Mascot	Ions Score (by Search Engine): Mascot	PEP	q-Value	Top Apex RT [min]
		FALSE	High	[R].HCECSTDEVNSEDMDAYCR.[K]	3xCarbamidomethyl [C2; C4; C18]; 1xBiotin-tyramide [Y17]	1	6	2	C9JPK5	C9JPK5 [507-525]		0	2738.99	100	100				111.9	88.1					n/a	High	Peak Found	High	0.00114286	0.0216912	0.369204	15	0.0449331	0.00221239	High	0.00114286	0.0216912	0.369204	15	0.0449331	0.00221239	High	0.00114286	0.0216912	0.369204	15	0.0449331	0.00221239	44.67
		FALSE	High	[K].LGGIVLPNDGQCHLENNMYTMSHYYDYPSIAHLVQK.[L]	1xCarbamidomethyl [C12]; 1xDeamidated [N/Q]; 1xOxidation [M]; 1xBiotin-tyramide [Y]	1	8	20	C9JPK5	C9JPK5 [298-333]		0	4556.08	100	100				102.2	97.8					n/a	High	Peak Found	High	0.00114286	0.00521299	0.683795	5	0.0126728	0.00221239	High	0.00114286	0.00521299	0.683795	5	0.0126728	0.00221239	High	0.00114286	0.00521299	0.683795	5	0.0126728	0.00221239	60.28
		FALSE	High	[K].LGGIVLPNDGQCHLENNMYTMSHYYDYPSIAHLVQK.[L]	2xDeamidated [N/Q]; 1xCarbamidomethyl [C12]; 1xOxidation [M]; 1xBiotin-tyramide [Y]	1	8	10	C9JPK5	C9JPK5 [298-333]		0	4557.07											No Quan Values	n/a	High	n/a	High	0.00114286	0.00979212	0.544988	7	0.0222104	0.00221239	High	0.00114286	0.00979212	0.544988	7	0.0222104	0.00221239	High	0.00114286	0.00979212	0.544988	7	0.0222104	0.00221239
FALSE	High	Master Protein	O75369	Filamin-B OS=Homo sapiens OX=9606 GN=FLNB PE=1 SV=2	0	4.891	1	2	6	1	2602	278	5.73	45	2	cell organization and biogenesis;stress response;signal transduction;other biological processes	plasma membrane;other membranes;cytosol;cytoskeleton;other cell component	cytoskeletal activity;other molecular function	Pf00307, Pf00630	2317	ENSG00000136068	FLNB	B2ZZ83; B2ZZ84; B2ZZ85; C9JKE6; C9JMC4; hsa:2317; O75369; Q13706; Q59EC2; Q60FE7; Q6MZJ1; Q8WXS9; Q8WXT0; Q8WXT1; Q8WXT2; Q8WXT3; Q9NRB5; Q9NT26; Q9UEV9	Focal adhesion; MAPK signaling; VEGFA-VEGFR2 signaling; Ebola virus infection in host; NPHP1 deletion syndrome	ISG15 antiviral mechanism	6	1	0.621	0.614	133.08	19.08	118.6	109.5	71.9	1.609	0.988	133.08	159.82	118.6	109.5	71.9	1.629	1.012	19.08	159.82	118.6	109.5	71.9
	Checked	Protein Group ID	# Proteins	# Unique Peptides	# Peptides	# PSMs	Group Description	Found in Sample: F1: Sample	Found in Sample: F2: Sample	Found in Sample: F3: Sample
	FALSE	216	11	1	2	6	[Master Protein] Filamin-B OS=Homo sapiens OX=9606 GN=FLNB PE=1 SV=2	High	High	High
		Checked	Confidence	Annotated Sequence	Modifications	# Protein Groups	# Proteins	# PSMs	Master Protein Accessions	Positions in Master Proteins	Modifications in Master Proteins	# Missed Cleavages	Theo. MH+ [Da]	Abundance Ratio: (F2) / (F1)	Abundance Ratio: (F3) / (F1)	Abundance Ratio Variability [%]: (F2) / (F1)	Abundance Ratio Variability [%]: (F3) / (F1)	Abundances (Grouped): F1	Abundances (Grouped): F2	Abundances (Grouped): F3	Abundances (Grouped) CV [%]: F1	Abundances (Grouped) CV [%]: F2	Abundances (Grouped) CV [%]: F3	Quan Info	Found in Sample: F1: Sample	Found in Sample: F2: Sample	Found in Sample: F3: Sample	Confidence (by Search Engine): Mascot	q-Value (by Search Engine): Mascot	PEP (by Search Engine): Mascot	SVM Score (by Search Engine): Mascot	Ions Score (by Search Engine): Mascot	PEP	q-Value	Confidence (by Search Engine): Mascot	q-Value (by Search Engine): Mascot	PEP (by Search Engine): Mascot	SVM Score (by Search Engine): Mascot	Ions Score (by Search Engine): Mascot	PEP	q-Value	Confidence (by Search Engine): Mascot	q-Value (by Search Engine): Mascot	PEP (by Search Engine): Mascot	SVM Score (by Search Engine): Mascot	Ions Score (by Search Engine): Mascot	PEP	q-Value	Top Apex RT [min]
		FALSE	High	[R].LIALLEVLSQK.[KR]		2	17	2	P21333; O75369	P21333 [77-87]; O75369 [50-60]		0	1226.77	0.277	0.698	0	0	151.9	42.1	106				Shared	High	Peak Found	High	High	0.00114286	0.0165637	0.428938	35	0.0354036	0.00221239	High	0.00114286	0.0165637	0.428938	35	0.0354036	0.00221239	High	0.00114286	0.0165637	0.428938	35	0.0354036	0.00221239	67.96
		FALSE	High	[K].HTIAVVWGGVNIPHSPYR.[V]		1	5	4	O75369	O75369 [716-733]		0	2003.06	1.393	0.54	0	0	102.3	142.5	55.2					High	High	High	High	0.00114286	9.75905e-05	1.55755	22	0.000362785	0.00221239	High	0.00114286	9.75905e-05	1.55755	22	0.000362785	0.00221239	High	0.00114286	9.75905e-05	1.55755	22	0.000362785	0.00221239	51.46
FALSE	High	Master Protein	P52895	Aldo-keto reductase family 1 member C2 OS=Homo sapiens OX=9606 GN=AKR1C2 PE=1 SV=3	0	4.884	14	2	5	2	323	36.7	7.49	0	2	other metabolic processes;signal transduction;other biological processes	cytosol	other molecular function	Pf00248	1646	ENSG00000151632	AKR1C2	A8K2N9; B4DKR9; hsa:1646; P52895; Q14133; Q5SR16; Q7M4N1; Q96A71	Ferroptosis; Alternative pathway of fetal androgen synthesis; Benzo(a)pyrene metabolism; Metapathway biotransformation Phase I and II; Prostaglandin synthesis and regulation	Synthesis of bile acids and bile salts via 7alpha-hydroxycholesterol; Synthesis of bile acids and bile salts via 24-hydroxycholesterol; Synthesis of bile acids and bile salts via 27-hydroxycholesterol	8	0	0.842	1.229	0	0	33.9	187.2	78.8	1.188	0.585	0	155.39	33.9	187.2	78.8	0.814	1.71	0	155.39	33.9	187.2	78.8
	Checked	Protein Group ID	# Proteins	# Unique Peptides	# Peptides	# PSMs	Group Description	Found in Sample: F1: Sample	Found in Sample: F2: Sample	Found in Sample: F3: Sample
	FALSE	67	7	2	2	5	[Master Protein] Aldo-keto reductase family 1 member C2 OS=Homo sapiens OX=9606 GN=AKR1C2 PE=1 SV=3	Peak Found	High	Peak Found
		Checked	Confidence	Annotated Sequence	Modifications	# Protein Groups	# Proteins	# PSMs	Master Protein Accessions	Positions in Master Proteins	Modifications in Master Proteins	# Missed Cleavages	Theo. MH+ [Da]	Abundance Ratio: (F2) / (F1)	Abundance Ratio: (F3) / (F1)	Abundance Ratio Variability [%]: (F2) / (F1)	Abundance Ratio Variability [%]: (F3) / (F1)	Abundances (Grouped): F1	Abundances (Grouped): F2	Abundances (Grouped): F3	Abundances (Grouped) CV [%]: F1	Abundances (Grouped) CV [%]: F2	Abundances (Grouped) CV [%]: F3	Quan Info	Found in Sample: F1: Sample	Found in Sample: F2: Sample	Found in Sample: F3: Sample	Confidence (by Search Engine): Mascot	q-Value (by Search Engine): Mascot	PEP (by Search Engine): Mascot	SVM Score (by Search Engine): Mascot	Ions Score (by Search Engine): Mascot	PEP	q-Value	Confidence (by Search Engine): Mascot	q-Value (by Search Engine): Mascot	PEP (by Search Engine): Mascot	SVM Score (by Search Engine): Mascot	Ions Score (by Search Engine): Mascot	PEP	q-Value	Confidence (by Search Engine): Mascot	q-Value (by Search Engine): Mascot	PEP (by Search Engine): Mascot	SVM Score (by Search Engine): Mascot	Ions Score (by Search Engine): Mascot	PEP	q-Value	Top Apex RT [min]
		FALSE	High	[K].DIVLVAYSALGSHR.[E]		1	5	1	P52895	P52895 [210-223]		0	1500.82	0.842	1.229	0	0	97.7	82.2	120.1					Peak Found	High	Peak Found	High	0.00202224	0.0570571	0.152707	14	0.104773	0.00399202	High	0.00202224	0.0570571	0.152707	14	0.104773	0.00399202	High	0.00202224	0.0570571	0.152707	14	0.104773	0.00399202	56.58
		FALSE	High	[R].SLKNLQLDYVDLYLIHFPVSVKPGEEVIPK.[D]		1	6	1	P52895	P52895 [102-131]		1	3453.9	100	100				162	38					n/a	High	Peak Found	High	0.0045045	0.0997304	0.0242611	2	0.169115	0.00910747	High	0.0045045	0.0997304	0.0242611	2	0.169115	0.00910747	High	0.0045045	0.0997304	0.0242611	2	0.169115	0.00910747	67.99
		FALSE	High	[R].SLKNLQLDYVDLYLIHFPVSVKPGEEVIPK.[D]	1xDeamidated [N/Q]	1	6	3	P52895	P52895 [102-131]		1	3454.89											Not Reliable	n/a	High	n/a	High	0.00114286	0.000215822	1.3833	9	0.000737441	0.00221239	High	0.00114286	0.000215822	1.3833	9	0.000737441	0.00221239	High	0.00114286	0.000215822	1.3833	9	0.000737441	0.00221239
FALSE	High	Master Protein	A0A6Q8PFE1	Apoptosis-inducing factor 1, mitochondrial OS=Homo sapiens OX=9606 GN=AIFM1 PE=1 SV=1	0	4.861	7	2	2	2	622	67.9	8.94	37	2	other biological processes	other membranes;mitochondrion;nucleus;other cell component	nucleic acid binding activity;other molecular function	Pf07992, Pf14721		ENSG00000156709	AIFM1	A0A6Q8PFE1	Nanomaterial induced apoptosis; Disorders of mitochondrial homeostatis, dynamics, protein import, and quality control; Parthanatos cell death signaling pathway		3	0	1.596	1.057	80.91	0	91.8	148.9	59.4	0.627	1.115	80.91	0	91.8	148.9	59.4	0.946	0.897	0	0	91.8	148.9	59.4
	Checked	Protein Group ID	# Proteins	# Unique Peptides	# Peptides	# PSMs	Group Description	Found in Sample: F1: Sample	Found in Sample: F2: Sample	Found in Sample: F3: Sample
	FALSE	256	14	2	2	2	[Master Protein] Apoptosis-inducing factor 1, mitochondrial OS=Homo sapiens OX=9606 GN=AIFM1 PE=1 SV=1	Peak Found	High	Peak Found
		Checked	Confidence	Annotated Sequence	Modifications	# Protein Groups	# Proteins	# PSMs	Master Protein Accessions	Positions in Master Proteins	Modifications in Master Proteins	# Missed Cleavages	Theo. MH+ [Da]	Abundance Ratio: (F2) / (F1)	Abundance Ratio: (F3) / (F1)	Abundance Ratio Variability [%]: (F2) / (F1)	Abundance Ratio Variability [%]: (F3) / (F1)	Abundances (Grouped): F1	Abundances (Grouped): F2	Abundances (Grouped): F3	Abundances (Grouped) CV [%]: F1	Abundances (Grouped) CV [%]: F2	Abundances (Grouped) CV [%]: F3	Quan Info	Found in Sample: F1: Sample	Found in Sample: F2: Sample	Found in Sample: F3: Sample	Confidence (by Search Engine): Mascot	q-Value (by Search Engine): Mascot	PEP (by Search Engine): Mascot	SVM Score (by Search Engine): Mascot	Ions Score (by Search Engine): Mascot	PEP	q-Value	Confidence (by Search Engine): Mascot	q-Value (by Search Engine): Mascot	PEP (by Search Engine): Mascot	SVM Score (by Search Engine): Mascot	Ions Score (by Search Engine): Mascot	PEP	q-Value	Confidence (by Search Engine): Mascot	q-Value (by Search Engine): Mascot	PEP (by Search Engine): Mascot	SVM Score (by Search Engine): Mascot	Ions Score (by Search Engine): Mascot	PEP	q-Value	Top Apex RT [min]
		FALSE	High	[K].APSHVPFLLIGGGTAAFAAAR.[S]		1	14	1	A0A6Q8PFE1	A0A6Q8PFE1 [128-148]		0	2024.11	0.947	1.057	0	0	99.9	94.6	105.5					Peak Found	High	Peak Found	High	0.00114286	0.00244125	0.850571	32	0.00644143	0.00221239	High	0.00114286	0.00244125	0.850571	32	0.00644143	0.00221239	High	0.00114286	0.00244125	0.850571	32	0.00644143	0.00221239	60.77
		FALSE	High	[K].IDNSVLVLIVGLSTVGAGAYAYK.[T]		1	12	1	A0A6Q8PFE1	A0A6Q8PFE1 [64-86]		0	2323.29	2.69	0.01	0		54.2	145.8						Peak Found	High	n/a	High	0.00114286	0.000709379	1.12202	19	0.00213589	0.00221239	High	0.00114286	0.000709379	1.12202	19	0.00213589	0.00221239	High	0.00114286	0.000709379	1.12202	19	0.00213589	0.00221239	87.05
FALSE	High	Master Protein	A0A1W2PQS6	Small ribosomal subunit protein eS10 OS=Homo sapiens OX=9606 GN=RPS10-NUDT3 PE=3 SV=1	0	4.859	5	1	3	1	291	33.1	9.29	59	1		cytosol;translational apparatus;nucleus;other cell component	other molecular function	Pf00293, Pf03501	100529239	ENSG00000270800	RPS10-NUDT3	A0A1W2PQS6; hsa:100529239			0	0	2.343	4.002	0	0	40.8	95.7	163.5	0.427	1.708	0	0	40.8	95.7	163.5	0.25	0.585	0	0	40.8	95.7	163.5
	Checked	Protein Group ID	# Proteins	# Unique Peptides	# Peptides	# PSMs	Group Description	Found in Sample: F1: Sample	Found in Sample: F2: Sample	Found in Sample: F3: Sample
	FALSE	310	8	1	1	3	[Master Protein] Small ribosomal subunit protein eS10 OS=Homo sapiens OX=9606 GN=RPS10-NUDT3 PE=3 SV=1	High	High	High
		Checked	Confidence	Annotated Sequence	Modifications	# Protein Groups	# Proteins	# PSMs	Master Protein Accessions	Positions in Master Proteins	Modifications in Master Proteins	# Missed Cleavages	Theo. MH+ [Da]	Abundance Ratio: (F2) / (F1)	Abundance Ratio: (F3) / (F1)	Abundance Ratio Variability [%]: (F2) / (F1)	Abundance Ratio Variability [%]: (F3) / (F1)	Abundances (Grouped): F1	Abundances (Grouped): F2	Abundances (Grouped): F3	Abundances (Grouped) CV [%]: F1	Abundances (Grouped) CV [%]: F2	Abundances (Grouped) CV [%]: F3	Quan Info	Found in Sample: F1: Sample	Found in Sample: F2: Sample	Found in Sample: F3: Sample	Confidence (by Search Engine): Mascot	q-Value (by Search Engine): Mascot	PEP (by Search Engine): Mascot	SVM Score (by Search Engine): Mascot	Ions Score (by Search Engine): Mascot	PEP	q-Value	Confidence (by Search Engine): Mascot	q-Value (by Search Engine): Mascot	PEP (by Search Engine): Mascot	SVM Score (by Search Engine): Mascot	Ions Score (by Search Engine): Mascot	PEP	q-Value	Confidence (by Search Engine): Mascot	q-Value (by Search Engine): Mascot	PEP (by Search Engine): Mascot	SVM Score (by Search Engine): Mascot	Ions Score (by Search Engine): Mascot	PEP	q-Value	Top Apex RT [min]
		FALSE	High	[R].HFYWYLTNEGIQYLR.[D]		1	8	3	A0A1W2PQS6	A0A1W2PQS6 [66-80]		0	2002.98	2.343	4.002	0	0	40.8	95.7	163.5					High	High	High	High	0.00114286	2.52309e-06	2.36007	41	1.38247e-05	0.00221239	High	0.00114286	2.52309e-06	2.36007	41	1.38247e-05	0.00221239	High	0.00114286	2.52309e-06	2.36007	41	1.38247e-05	0.00221239	60.65
FALSE	High	Master Protein	Q12860	Contactin-1 OS=Homo sapiens OX=9606 GN=CNTN1 PE=1 SV=1	0	4.85	4	4	6	4	1018	113.2	5.9	27	4	cell adhesion;cell organization and biogenesis;other metabolic processes;developmental processes;signal transduction;other biological processes	plasma membrane;other membranes;other cell component	other molecular function	Pf00041, Pf00047, Pf07679, Pf13927	1272	ENSG00000018236	CNTN1	A8K0H9; A8K0Y3; hsa:1272; Q12860; Q12861; Q14030; Q7M4P0; Q8N466	Oligodendrocyte development	Activated NOTCH1 Transmits Signal to the Nucleus; NOTCH2 Activation and Transmission of Signal to the Nucleus; Neurofascin interactions	5	0	100	100				113.7	86.3	0.01	0.661		38.47		113.7	86.3	0.01	1.513		38.47		113.7	86.3
	Checked	Protein Group ID	# Proteins	# Unique Peptides	# Peptides	# PSMs	Group Description	Found in Sample: F1: Sample	Found in Sample: F2: Sample	Found in Sample: F3: Sample
	FALSE	236	6	4	4	6	[Master Protein] Contactin-1 OS=Homo sapiens OX=9606 GN=CNTN1 PE=1 SV=1	n/a	High	High
		Checked	Confidence	Annotated Sequence	Modifications	# Protein Groups	# Proteins	# PSMs	Master Protein Accessions	Positions in Master Proteins	Modifications in Master Proteins	# Missed Cleavages	Theo. MH+ [Da]	Abundance Ratio: (F2) / (F1)	Abundance Ratio: (F3) / (F1)	Abundance Ratio Variability [%]: (F2) / (F1)	Abundance Ratio Variability [%]: (F3) / (F1)	Abundances (Grouped): F1	Abundances (Grouped): F2	Abundances (Grouped): F3	Abundances (Grouped) CV [%]: F1	Abundances (Grouped) CV [%]: F2	Abundances (Grouped) CV [%]: F3	Quan Info	Found in Sample: F1: Sample	Found in Sample: F2: Sample	Found in Sample: F3: Sample	Confidence (by Search Engine): Mascot	q-Value (by Search Engine): Mascot	PEP (by Search Engine): Mascot	SVM Score (by Search Engine): Mascot	Ions Score (by Search Engine): Mascot	PEP	q-Value	Confidence (by Search Engine): Mascot	q-Value (by Search Engine): Mascot	PEP (by Search Engine): Mascot	SVM Score (by Search Engine): Mascot	Ions Score (by Search Engine): Mascot	PEP	q-Value	Confidence (by Search Engine): Mascot	q-Value (by Search Engine): Mascot	PEP (by Search Engine): Mascot	SVM Score (by Search Engine): Mascot	Ions Score (by Search Engine): Mascot	PEP	q-Value	Top Apex RT [min]
		FALSE	High	[K].NGYAYHK.[G]	1xBiotin-tyramide [Y3]	1	1	1	Q12860	Q12860 [367-373]		0	1213.55	100					100						n/a	High	n/a	High	0.00114286	0.0171537	0.421196	7	0.0365171	0.00221239	High	0.00114286	0.0171537	0.421196	7	0.0365171	0.00221239	High	0.00114286	0.0171537	0.421196	7	0.0365171	0.00221239	38.25
		FALSE	High	[R].DGEYVVEVR.[A]	1xBiotin-tyramide [Y4]	1	2	1	Q12860	Q12860 [969-977]		0	1426.67											No Quan Values	n/a	High	n/a	High	0.00285171	0.0660863	0.11928	23	0.118949	0.00570342	High	0.00285171	0.0660863	0.11928	23	0.118949	0.00570342	High	0.00285171	0.0660863	0.11928	23	0.118949	0.00570342
		FALSE	High	[R].YGHGVSEEDK.[G]	1xBiotin-tyramide [Y1]	1	5	3	Q12860	Q12860 [28-37]		0	1481.64	100	100				107.9	92.1					n/a	High	High	High	0.00114286	0.0278995	0.313276	8	0.0560888	0.00221239	High	0.00114286	0.0278995	0.313276	8	0.0560888	0.00221239	High	0.00114286	0.0278995	0.313276	8	0.0560888	0.00221239	32.6
		FALSE	High	[R].TTKPYPADIVVQFK.[D]	1xBiotin-tyramide [Y5]	1	1	1	Q12860	Q12860 [236-249]		0	1968.03	100	100				132.3	67.7					n/a	High	Peak Found	High	0.00114286	0.0290065	0.304611	14	0.0580408	0.00221239	High	0.00114286	0.0290065	0.304611	14	0.0580408	0.00221239	High	0.00114286	0.0290065	0.304611	14	0.0580408	0.00221239	55.57
FALSE	High	Master Protein	Q14126	Desmoglein-2 OS=Homo sapiens OX=9606 GN=DSG2 PE=1 SV=2	0	4.836	2	2	2	2	1118	122.2	5.24	29	2	cell adhesion;cell cycle OR cell proliferation;cell organization and biogenesis;developmental processes;other biological processes	plasma membrane;other membranes;other cell component	other molecular function	Pf00028	1829	ENSG00000046604	DSG2	hsa:1829; Q14126; Q4KKU6	miR-targeted genes in muscle cell; Arrhythmogenic right ventricular cardiomyopathy; GDNF signaling	RHOG GTPase cycle; RAC2 GTPase cycle; RAC3 GTPase cycle; Formation of the cornified envelope; Apoptotic cleavage of cell adhesion proteins	9	0	100	100				143.5	56.5	0.01	0.99		0		143.5	56.5	0.01	1.01		0		143.5	56.5
	Checked	Protein Group ID	# Proteins	# Unique Peptides	# Peptides	# PSMs	Group Description	Found in Sample: F1: Sample	Found in Sample: F2: Sample	Found in Sample: F3: Sample
	FALSE	290	18	2	2	2	[Master Protein] Desmoglein-2 OS=Homo sapiens OX=9606 GN=DSG2 PE=1 SV=2	n/a	High	Peak Found
		Checked	Confidence	Annotated Sequence	Modifications	# Protein Groups	# Proteins	# PSMs	Master Protein Accessions	Positions in Master Proteins	Modifications in Master Proteins	# Missed Cleavages	Theo. MH+ [Da]	Abundance Ratio: (F2) / (F1)	Abundance Ratio: (F3) / (F1)	Abundance Ratio Variability [%]: (F2) / (F1)	Abundance Ratio Variability [%]: (F3) / (F1)	Abundances (Grouped): F1	Abundances (Grouped): F2	Abundances (Grouped): F3	Abundances (Grouped) CV [%]: F1	Abundances (Grouped) CV [%]: F2	Abundances (Grouped) CV [%]: F3	Quan Info	Found in Sample: F1: Sample	Found in Sample: F2: Sample	Found in Sample: F3: Sample	Confidence (by Search Engine): Mascot	q-Value (by Search Engine): Mascot	PEP (by Search Engine): Mascot	SVM Score (by Search Engine): Mascot	Ions Score (by Search Engine): Mascot	PEP	q-Value	Confidence (by Search Engine): Mascot	q-Value (by Search Engine): Mascot	PEP (by Search Engine): Mascot	SVM Score (by Search Engine): Mascot	Ions Score (by Search Engine): Mascot	PEP	q-Value	Confidence (by Search Engine): Mascot	q-Value (by Search Engine): Mascot	PEP (by Search Engine): Mascot	SVM Score (by Search Engine): Mascot	Ions Score (by Search Engine): Mascot	PEP	q-Value	Top Apex RT [min]
		FALSE	High	[K].IVAISEDYPR.[K]	1xBiotin-tyramide [Y8]	1	10	1	Q14126	Q14126 [469-478]		0	1523.76	100	100				100.5	99.5					n/a	High	Peak Found	High	0.00114286	0.00239892	0.854414	27	0.00634164	0.00221239	High	0.00114286	0.00239892	0.854414	27	0.00634164	0.00221239	High	0.00114286	0.00239892	0.854414	27	0.00634164	0.00221239	51.13
		FALSE	High	[R].IVSLEPAYPPVFYLNK.[D]	1xBiotin-tyramide [Y13]	1	18	1	Q14126	Q14126 [200-215]		0	2211.16	100					100						n/a	High	n/a	High	0.00114286	0.000769906	1.10404	16	0.00229802	0.00221239	High	0.00114286	0.000769906	1.10404	16	0.00229802	0.00221239	High	0.00114286	0.000769906	1.10404	16	0.00229802	0.00221239	67.32
FALSE	High	Master Protein	P27348	14-3-3 protein theta OS=Homo sapiens OX=9606 GN=YWHAQ PE=1 SV=1	0	4.78	11	1	3	1	245	27.7	4.78	55	1	signal transduction;other biological processes	cytosol;nucleus;other cell component	other molecular function	Pf00244	10971	ENSG00000134308	YWHAQ	D6W4Z5; hsa:10971; P27348; Q567U5; Q5TZU8; Q9UP48	Cell cycle; miR-targeted genes in leukocytes; miR-targeted genes in lymphocytes; miR-targeted genes in muscle cell; miR-targeted genes in squamous cell; Pathogenic Escherichia coli infection; Primary focal segmental glomerulosclerosis (FSGS); IL3 signaling; Myometrial relaxation and contraction pathways; Mechanoregulation and pathology of YAP/TAZ via Hippo and non-Hippo mechanisms; Leukocyte-intr…	Translocation of SLC2A4 (GLUT4) to the plasma membrane; TP53 Regulates Metabolic Genes; Regulation of localization of FOXO transcription factors; Chk1/Chk2(Cds1) mediated inactivation of Cyclin B:Cdk1 complex; RHO GTPases activate PKNs; SARS-CoV-1 targets host intracellular signalling and regulatory pathways; SARS-CoV-2 targets host intracellular signalling and regulatory pathways; Activation of …	24	0	1.545	0.379	0	0	102.6	158.5	38.8	0.647	0.245	0	0	102.6	158.5	38.8	2.642	4.081	0	0	102.6	158.5	38.8
	Checked	Protein Group ID	# Proteins	# Unique Peptides	# Peptides	# PSMs	Group Description	Found in Sample: F1: Sample	Found in Sample: F2: Sample	Found in Sample: F3: Sample
	FALSE	301	4	1	1	3	[Master Protein] 14-3-3 protein theta OS=Homo sapiens OX=9606 GN=YWHAQ PE=1 SV=1	High	High	Peak Found
		Checked	Confidence	Annotated Sequence	Modifications	# Protein Groups	# Proteins	# PSMs	Master Protein Accessions	Positions in Master Proteins	Modifications in Master Proteins	# Missed Cleavages	Theo. MH+ [Da]	Abundance Ratio: (F2) / (F1)	Abundance Ratio: (F3) / (F1)	Abundance Ratio Variability [%]: (F2) / (F1)	Abundance Ratio Variability [%]: (F3) / (F1)	Abundances (Grouped): F1	Abundances (Grouped): F2	Abundances (Grouped): F3	Abundances (Grouped) CV [%]: F1	Abundances (Grouped) CV [%]: F2	Abundances (Grouped) CV [%]: F3	Quan Info	Found in Sample: F1: Sample	Found in Sample: F2: Sample	Found in Sample: F3: Sample	Confidence (by Search Engine): Mascot	q-Value (by Search Engine): Mascot	PEP (by Search Engine): Mascot	SVM Score (by Search Engine): Mascot	Ions Score (by Search Engine): Mascot	PEP	q-Value	Confidence (by Search Engine): Mascot	q-Value (by Search Engine): Mascot	PEP (by Search Engine): Mascot	SVM Score (by Search Engine): Mascot	Ions Score (by Search Engine): Mascot	PEP	q-Value	Confidence (by Search Engine): Mascot	q-Value (by Search Engine): Mascot	PEP (by Search Engine): Mascot	SVM Score (by Search Engine): Mascot	Ions Score (by Search Engine): Mascot	PEP	q-Value	Top Apex RT [min]
		FALSE	High	[R].LGLALNFSVFYYEILNNPELACTLAK.[T]	1xCarbamidomethyl [C22]	1	4	2	P27348	P27348 [168-193]		0	2973.54	1.545	0.379	0	0	102.6	158.5	38.8					High	High	Peak Found	High	0.00114286	0.00741183	0.606344	25	0.0173375	0.00221239	High	0.00114286	0.00741183	0.606344	25	0.0173375	0.00221239	High	0.00114286	0.00741183	0.606344	25	0.0173375	0.00221239	87.75
		FALSE	High	[R].LGLALNFSVFYYEILNNPELACTLAK.[T]	1xDeamidated [N6]; 1xCarbamidomethyl [C22]	1	4	1	P27348	P27348 [168-193]		0	2974.53											Not Reliable	n/a	High	n/a	High	0.00114286	0.000288798	1.31934	38	0.000956758	0.00221239	High	0.00114286	0.000288798	1.31934	38	0.000956758	0.00221239	High	0.00114286	0.000288798	1.31934	38	0.000956758	0.00221239
FALSE	High	Master Protein	I6TRR8	non-specific serine/threonine protein kinase OS=Homo sapiens OX=9606 PE=1 SV=1	0	4.757	2	1	4	1	979	109.1	9.29	137	1			nucleic acid binding activity;kinase activity;other molecular function								0	0	1.183	0.267	0	0	122.5	144.8	32.7	0.846	0.226	0	0	122.5	144.8	32.7	3.741	4.424	0	0	122.5	144.8	32.7
	Checked	Protein Group ID	# Proteins	# Unique Peptides	# Peptides	# PSMs	Group Description	Found in Sample: F1: Sample	Found in Sample: F2: Sample	Found in Sample: F3: Sample
	FALSE	143	6	1	1	4	[Master Protein] non-specific serine/threonine protein kinase OS=Homo sapiens OX=9606 PE=1 SV=1	High	High	High
		Checked	Confidence	Annotated Sequence	Modifications	# Protein Groups	# Proteins	# PSMs	Master Protein Accessions	Positions in Master Proteins	Modifications in Master Proteins	# Missed Cleavages	Theo. MH+ [Da]	Abundance Ratio: (F2) / (F1)	Abundance Ratio: (F3) / (F1)	Abundance Ratio Variability [%]: (F2) / (F1)	Abundance Ratio Variability [%]: (F3) / (F1)	Abundances (Grouped): F1	Abundances (Grouped): F2	Abundances (Grouped): F3	Abundances (Grouped) CV [%]: F1	Abundances (Grouped) CV [%]: F2	Abundances (Grouped) CV [%]: F3	Quan Info	Found in Sample: F1: Sample	Found in Sample: F2: Sample	Found in Sample: F3: Sample	Confidence (by Search Engine): Mascot	q-Value (by Search Engine): Mascot	PEP (by Search Engine): Mascot	SVM Score (by Search Engine): Mascot	Ions Score (by Search Engine): Mascot	PEP	q-Value	Confidence (by Search Engine): Mascot	q-Value (by Search Engine): Mascot	PEP (by Search Engine): Mascot	SVM Score (by Search Engine): Mascot	Ions Score (by Search Engine): Mascot	PEP	q-Value	Confidence (by Search Engine): Mascot	q-Value (by Search Engine): Mascot	PEP (by Search Engine): Mascot	SVM Score (by Search Engine): Mascot	Ions Score (by Search Engine): Mascot	PEP	q-Value	Top Apex RT [min]
		FALSE	High	[R].ALLLPDYYLVTVMLSGIK.[C]		1	6	4	I6TRR8	I6TRR8 [210-227]		0	2009.14	1.183	0.267	0	0	122.5	144.8	32.7					High	High	High	High	0.00114286	3.28585e-06	2.30208	50	1.75063e-05	0.00221239	High	0.00114286	3.28585e-06	2.30208	50	1.75063e-05	0.00221239	High	0.00114286	3.28585e-06	2.30208	50	1.75063e-05	0.00221239	88.5
FALSE	High	Master Protein	H3BQK0	RNA helicase OS=Homo sapiens OX=9606 GN=DDX19B PE=1 SV=1	0	4.757	5	1	2	1	484	54.5	7.87	89	1		nucleus;other cell component	nucleic acid binding activity;other molecular function	Pf00270, Pf00271	11269	ENSG00000157349	DDX19B	H3BQK0			0	0	100					100		0.01	0.01				100			100				100
	Checked	Protein Group ID	# Proteins	# Unique Peptides	# Peptides	# PSMs	Group Description	Found in Sample: F1: Sample	Found in Sample: F2: Sample	Found in Sample: F3: Sample
	FALSE	234	14	1	1	2	[Master Protein] RNA helicase OS=Homo sapiens OX=9606 GN=DDX19B PE=1 SV=1	n/a	High	n/a
		Checked	Confidence	Annotated Sequence	Modifications	# Protein Groups	# Proteins	# PSMs	Master Protein Accessions	Positions in Master Proteins	Modifications in Master Proteins	# Missed Cleavages	Theo. MH+ [Da]	Abundance Ratio: (F2) / (F1)	Abundance Ratio: (F3) / (F1)	Abundance Ratio Variability [%]: (F2) / (F1)	Abundance Ratio Variability [%]: (F3) / (F1)	Abundances (Grouped): F1	Abundances (Grouped): F2	Abundances (Grouped): F3	Abundances (Grouped) CV [%]: F1	Abundances (Grouped) CV [%]: F2	Abundances (Grouped) CV [%]: F3	Quan Info	Found in Sample: F1: Sample	Found in Sample: F2: Sample	Found in Sample: F3: Sample	Confidence (by Search Engine): Mascot	q-Value (by Search Engine): Mascot	PEP (by Search Engine): Mascot	SVM Score (by Search Engine): Mascot	Ions Score (by Search Engine): Mascot	PEP	q-Value	Confidence (by Search Engine): Mascot	q-Value (by Search Engine): Mascot	PEP (by Search Engine): Mascot	SVM Score (by Search Engine): Mascot	Ions Score (by Search Engine): Mascot	PEP	q-Value	Confidence (by Search Engine): Mascot	q-Value (by Search Engine): Mascot	PEP (by Search Engine): Mascot	SVM Score (by Search Engine): Mascot	Ions Score (by Search Engine): Mascot	PEP	q-Value	Top Apex RT [min]
		FALSE	High	[K].FQALCNLYGAITIAQAMIFCHTR.[K]	2xCarbamidomethyl [C5; C20]	1	14	1	H3BQK0	H3BQK0 [326-348]		0	2699.33	100					100						n/a	High	n/a	High	0.00114286	0.00526847	0.681467	38	0.0127929	0.00221239	High	0.00114286	0.00526847	0.681467	38	0.0127929	0.00221239	High	0.00114286	0.00526847	0.681467	38	0.0127929	0.00221239	85.85
		FALSE	High	[K].FQALCNLYGAITIAQAMIFCHTR.[K]	2xCarbamidomethyl [C5; C20]; 1xDeamidated [N6]	1	14	1	H3BQK0	H3BQK0 [326-348]		0	2700.31											Not Reliable	n/a	High	n/a	High	0.00114286	0.000431139	1.23136	67	0.00136876	0.00221239	High	0.00114286	0.000431139	1.23136	67	0.00136876	0.00221239	High	0.00114286	0.000431139	1.23136	67	0.00136876	0.00221239
FALSE	High	Master Protein	Q15165	Serum paraoxonase/arylesterase 2 OS=Homo sapiens OX=9606 GN=PON2 PE=1 SV=4	0	4.744	5	1	3	1	354	39.4	5.6	106	1	other metabolic processes;other biological processes	non-structural extracellular;plasma membrane;other membranes	other molecular function	Pf01731	5445	ENSG00000105854	PON2	A4D1H7; B2RCP9; B4DJD5; hsa:5445; O15114; O15115; O75856; Q15165; Q5FBX7; Q86YL0	Phase I biotransformations, non-P450; Male infertility	Synthesis of 5-eicosatetraenoic acids	3	0	1.678	1.701	0	0	68.5	115	116.5	0.596	1.014	0	0	68.5	115	116.5	0.588	0.987	0	0	68.5	115	116.5
	Checked	Protein Group ID	# Proteins	# Unique Peptides	# Peptides	# PSMs	Group Description	Found in Sample: F1: Sample	Found in Sample: F2: Sample	Found in Sample: F3: Sample
	FALSE	305	6	1	1	3	[Master Protein] Serum paraoxonase/arylesterase 2 OS=Homo sapiens OX=9606 GN=PON2 PE=1 SV=4	High	High	High
		Checked	Confidence	Annotated Sequence	Modifications	# Protein Groups	# Proteins	# PSMs	Master Protein Accessions	Positions in Master Proteins	Modifications in Master Proteins	# Missed Cleavages	Theo. MH+ [Da]	Abundance Ratio: (F2) / (F1)	Abundance Ratio: (F3) / (F1)	Abundance Ratio Variability [%]: (F2) / (F1)	Abundance Ratio Variability [%]: (F3) / (F1)	Abundances (Grouped): F1	Abundances (Grouped): F2	Abundances (Grouped): F3	Abundances (Grouped) CV [%]: F1	Abundances (Grouped) CV [%]: F2	Abundances (Grouped) CV [%]: F3	Quan Info	Found in Sample: F1: Sample	Found in Sample: F2: Sample	Found in Sample: F3: Sample	Confidence (by Search Engine): Mascot	q-Value (by Search Engine): Mascot	PEP (by Search Engine): Mascot	SVM Score (by Search Engine): Mascot	Ions Score (by Search Engine): Mascot	PEP	q-Value	Confidence (by Search Engine): Mascot	q-Value (by Search Engine): Mascot	PEP (by Search Engine): Mascot	SVM Score (by Search Engine): Mascot	Ions Score (by Search Engine): Mascot	PEP	q-Value	Confidence (by Search Engine): Mascot	q-Value (by Search Engine): Mascot	PEP (by Search Engine): Mascot	SVM Score (by Search Engine): Mascot	Ions Score (by Search Engine): Mascot	PEP	q-Value	Top Apex RT [min]
		FALSE	High	[M].GRLVAVGLLGIALALLGER.[L]		1	6	3	Q15165	Q15165 [2-20]		1	1891.19	1.678	1.701	0	0	68.5	115	116.5					High	High	High	High	0.00114286	3.39884e-06	2.29465	56	1.8044e-05	0.00221239	High	0.00114286	3.39884e-06	2.29465	56	1.8044e-05	0.00221239	High	0.00114286	3.39884e-06	2.29465	56	1.8044e-05	0.00221239	89.82
FALSE	High	Master Protein	Q8IY81	pre-rRNA 2'-O-ribose RNA methyltransferase FTSJ3 OS=Homo sapiens OX=9606 GN=FTSJ3 PE=1 SV=2	0	4.732	2	1	4	1	847	96.5	8.4	86	1	RNA metabolism OR transcription;other metabolic processes	nucleus;other cell component	other molecular function	Pf01728, Pf07780, Pf11861	117246	ENSG00000108592	FTSJ3	B2RCA5; D3DU22; hsa:117246; Q8IY81; Q8N3A3; Q8WXX1; Q9BWM4; Q9NXT6		Major pathway of rRNA processing in the nucleolus and cytosol	1	0	0.57	0.629	0	0	136.4	77.8	85.8	1.755	1.103	0	0	136.4	77.8	85.8	1.59	0.906	0	0	136.4	77.8	85.8
	Checked	Protein Group ID	# Proteins	# Unique Peptides	# Peptides	# PSMs	Group Description	Found in Sample: F1: Sample	Found in Sample: F2: Sample	Found in Sample: F3: Sample
	FALSE	139	2	1	1	4	[Master Protein] pre-rRNA 2'-O-ribose RNA methyltransferase FTSJ3 OS=Homo sapiens OX=9606 GN=FTSJ3 PE=1 SV=2	High	High	High
		Checked	Confidence	Annotated Sequence	Modifications	# Protein Groups	# Proteins	# PSMs	Master Protein Accessions	Positions in Master Proteins	Modifications in Master Proteins	# Missed Cleavages	Theo. MH+ [Da]	Abundance Ratio: (F2) / (F1)	Abundance Ratio: (F3) / (F1)	Abundance Ratio Variability [%]: (F2) / (F1)	Abundance Ratio Variability [%]: (F3) / (F1)	Abundances (Grouped): F1	Abundances (Grouped): F2	Abundances (Grouped): F3	Abundances (Grouped) CV [%]: F1	Abundances (Grouped) CV [%]: F2	Abundances (Grouped) CV [%]: F3	Quan Info	Found in Sample: F1: Sample	Found in Sample: F2: Sample	Found in Sample: F3: Sample	Confidence (by Search Engine): Mascot	q-Value (by Search Engine): Mascot	PEP (by Search Engine): Mascot	SVM Score (by Search Engine): Mascot	Ions Score (by Search Engine): Mascot	PEP	q-Value	Confidence (by Search Engine): Mascot	q-Value (by Search Engine): Mascot	PEP (by Search Engine): Mascot	SVM Score (by Search Engine): Mascot	Ions Score (by Search Engine): Mascot	PEP	q-Value	Confidence (by Search Engine): Mascot	q-Value (by Search Engine): Mascot	PEP (by Search Engine): Mascot	SVM Score (by Search Engine): Mascot	Ions Score (by Search Engine): Mascot	PEP	q-Value	Top Apex RT [min]
		FALSE	High	[R].SRDYQPLLWIFQQLFR.[R]		1	2	4	Q8IY81	Q8IY81 [161-176]		1	2110.12	0.57	0.629	0	0	136.4	77.8	85.8					High	High	High	High	0.00114286	3.49989e-06	2.28822	43	1.85226e-05	0.00221239	High	0.00114286	3.49989e-06	2.28822	43	1.85226e-05	0.00221239	High	0.00114286	3.49989e-06	2.28822	43	1.85226e-05	0.00221239	87.74
FALSE	High	Master Protein	P10620	Microsomal glutathione S-transferase 1 OS=Homo sapiens OX=9606 GN=MGST1 PE=1 SV=1	0	4.64	22	1	3	1	155	17.6	9.39	32	1	stress response;transport;other biological processes	plasma membrane;other membranes;mitochondrion;ER/Golgi;other cytoplasmic organelle	other molecular function	Pf01124	4257	ENSG00000008394	MGST1	A8K533; G5EA53; hsa:4257; P10620	Aryl hydrocarbon receptor pathway; Nuclear receptors meta-pathway; Oxidative stress response; Metapathway biotransformation Phase I and II	Aflatoxin activation and detoxification; Neutrophil degranulation; Glutathione conjugation	7	0	1.203	0.472	0	0	112.2	134.9	53	0.831	0.393	0	0	112.2	134.9	53	2.117	2.547	0	0	112.2	134.9	53
	Checked	Protein Group ID	# Proteins	# Unique Peptides	# Peptides	# PSMs	Group Description	Found in Sample: F1: Sample	Found in Sample: F2: Sample	Found in Sample: F3: Sample
	FALSE	97	3	1	1	3	[Master Protein] Microsomal glutathione S-transferase 1 OS=Homo sapiens OX=9606 GN=MGST1 PE=1 SV=1	High	Peak Found	Peak Found
		Checked	Confidence	Annotated Sequence	Modifications	# Protein Groups	# Proteins	# PSMs	Master Protein Accessions	Positions in Master Proteins	Modifications in Master Proteins	# Missed Cleavages	Theo. MH+ [Da]	Abundance Ratio: (F2) / (F1)	Abundance Ratio: (F3) / (F1)	Abundance Ratio Variability [%]: (F2) / (F1)	Abundance Ratio Variability [%]: (F3) / (F1)	Abundances (Grouped): F1	Abundances (Grouped): F2	Abundances (Grouped): F3	Abundances (Grouped) CV [%]: F1	Abundances (Grouped) CV [%]: F2	Abundances (Grouped) CV [%]: F3	Quan Info	Found in Sample: F1: Sample	Found in Sample: F2: Sample	Found in Sample: F3: Sample	Confidence (by Search Engine): Mascot	q-Value (by Search Engine): Mascot	PEP (by Search Engine): Mascot	SVM Score (by Search Engine): Mascot	Ions Score (by Search Engine): Mascot	PEP	q-Value	Confidence (by Search Engine): Mascot	q-Value (by Search Engine): Mascot	PEP (by Search Engine): Mascot	SVM Score (by Search Engine): Mascot	Ions Score (by Search Engine): Mascot	PEP	q-Value	Confidence (by Search Engine): Mascot	q-Value (by Search Engine): Mascot	PEP (by Search Engine): Mascot	SVM Score (by Search Engine): Mascot	Ions Score (by Search Engine): Mascot	PEP	q-Value	Top Apex RT [min]
		FALSE	High	[RK].AHLNDLENIIPFLGIGLLYSLSGPDPSTAILHFR.[L]		1	3	1	P10620	P10620 [75-108]		0	3703.98	1.203	0.472	0	0	112.2	134.9	53					High	Peak Found	Peak Found	High	0.00114286	6.43583e-05	1.64895	32	0.00025006	0.00221239	High	0.00114286	6.43583e-05	1.64895	32	0.00025006	0.00221239	High	0.00114286	6.43583e-05	1.64895	32	0.00025006	0.00221239	90.3
		FALSE	High	[RK].AHLNDLENIIPFLGIGLLYSLSGPDPSTAILHFR.[L]	1xDeamidated [N]	1	3	2	P10620	P10620 [75-108]		0	3704.97											No Quan Values	High	n/a	n/a	High	0.00202224	0.0488675	0.187755	9	0.0915922	0.00399202	High	0.00202224	0.0488675	0.187755	9	0.0915922	0.00399202	High	0.00202224	0.0488675	0.187755	9	0.0915922	0.00399202
FALSE	High	Master Protein	H0YMW4	Annexin OS=Homo sapiens OX=9606 GN=ANXA2 PE=1 SV=2	0	4.632	4	1	3	1	367	41.9	8.13	83	1	other biological processes	non-structural extracellular;extracellular matrix	enzyme regulator activity;cytoskeletal activity;other molecular function	Pf00191		ENSG00000182718	ANXA2	H0YMW4	miR-targeted genes in leukocytes; miR-targeted genes in lymphocytes; miR-targeted genes in squamous cell		3	0	0.481	0.779	0	0	132.7	63.9	103.4	2.077	1.617	0	0	132.7	63.9	103.4	1.284	0.618	0	0	132.7	63.9	103.4
	Checked	Protein Group ID	# Proteins	# Unique Peptides	# Peptides	# PSMs	Group Description	Found in Sample: F1: Sample	Found in Sample: F2: Sample	Found in Sample: F3: Sample
	FALSE	300	19	1	1	3	[Master Protein] Annexin OS=Homo sapiens OX=9606 GN=ANXA2 PE=1 SV=2	High	High	High
		Checked	Confidence	Annotated Sequence	Modifications	# Protein Groups	# Proteins	# PSMs	Master Protein Accessions	Positions in Master Proteins	Modifications in Master Proteins	# Missed Cleavages	Theo. MH+ [Da]	Abundance Ratio: (F2) / (F1)	Abundance Ratio: (F3) / (F1)	Abundance Ratio Variability [%]: (F2) / (F1)	Abundance Ratio Variability [%]: (F3) / (F1)	Abundances (Grouped): F1	Abundances (Grouped): F2	Abundances (Grouped): F3	Abundances (Grouped) CV [%]: F1	Abundances (Grouped) CV [%]: F2	Abundances (Grouped) CV [%]: F3	Quan Info	Found in Sample: F1: Sample	Found in Sample: F2: Sample	Found in Sample: F3: Sample	Confidence (by Search Engine): Mascot	q-Value (by Search Engine): Mascot	PEP (by Search Engine): Mascot	SVM Score (by Search Engine): Mascot	Ions Score (by Search Engine): Mascot	PEP	q-Value	Confidence (by Search Engine): Mascot	q-Value (by Search Engine): Mascot	PEP (by Search Engine): Mascot	SVM Score (by Search Engine): Mascot	Ions Score (by Search Engine): Mascot	PEP	q-Value	Confidence (by Search Engine): Mascot	q-Value (by Search Engine): Mascot	PEP (by Search Engine): Mascot	SVM Score (by Search Engine): Mascot	Ions Score (by Search Engine): Mascot	PEP	q-Value	Top Apex RT [min]
		FALSE	High	[K].SALSGHLETVILGLLK.[T]		1	19	3	H0YMW4	H0YMW4 [117-132]		0	1650.98	0.481	0.779	0	0	132.7	63.9	103.4					High	High	High	High	0.00114286	4.53331e-06	2.23142	47	2.33418e-05	0.00221239	High	0.00114286	4.53331e-06	2.23142	47	2.33418e-05	0.00221239	High	0.00114286	4.53331e-06	2.23142	47	2.33418e-05	0.00221239	70.64
FALSE	High	Master Protein	A6NIV2	Mitochondrial import receptor subunit TOM7 homolog OS=Homo sapiens OX=9606 GN=TOMM7 PE=1 SV=2	0	4.593	10	1	7	1	125	14.3	9.83	127	1	transport	other membranes;mitochondrion		Pf08038		ENSG00000196683	TOMM7	A6NIV2			0	0	1.304	0.659	0	0	101.2	132.1	66.7	0.767	0.505	0	0	101.2	132.1	66.7	1.518	1.98	0	0	101.2	132.1	66.7
	Checked	Protein Group ID	# Proteins	# Unique Peptides	# Peptides	# PSMs	Group Description	Found in Sample: F1: Sample	Found in Sample: F2: Sample	Found in Sample: F3: Sample
	FALSE	140	2	1	1	7	[Master Protein] Mitochondrial import receptor subunit TOM7 homolog OS=Homo sapiens OX=9606 GN=TOMM7 PE=1 SV=2	High	High	High
		Checked	Confidence	Annotated Sequence	Modifications	# Protein Groups	# Proteins	# PSMs	Master Protein Accessions	Positions in Master Proteins	Modifications in Master Proteins	# Missed Cleavages	Theo. MH+ [Da]	Abundance Ratio: (F2) / (F1)	Abundance Ratio: (F3) / (F1)	Abundance Ratio Variability [%]: (F2) / (F1)	Abundance Ratio Variability [%]: (F3) / (F1)	Abundances (Grouped): F1	Abundances (Grouped): F2	Abundances (Grouped): F3	Abundances (Grouped) CV [%]: F1	Abundances (Grouped) CV [%]: F2	Abundances (Grouped) CV [%]: F3	Quan Info	Found in Sample: F1: Sample	Found in Sample: F2: Sample	Found in Sample: F3: Sample	Confidence (by Search Engine): Mascot	q-Value (by Search Engine): Mascot	PEP (by Search Engine): Mascot	SVM Score (by Search Engine): Mascot	Ions Score (by Search Engine): Mascot	PEP	q-Value	Confidence (by Search Engine): Mascot	q-Value (by Search Engine): Mascot	PEP (by Search Engine): Mascot	SVM Score (by Search Engine): Mascot	Ions Score (by Search Engine): Mascot	PEP	q-Value	Confidence (by Search Engine): Mascot	q-Value (by Search Engine): Mascot	PEP (by Search Engine): Mascot	SVM Score (by Search Engine): Mascot	Ions Score (by Search Engine): Mascot	PEP	q-Value	Top Apex RT [min]
		FALSE	High	[R].WGFIPLVIYLGFK.[R]		1	2	7	A6NIV2	A6NIV2 [25-37]		0	1552.89	1.304	0.659	0	0	101.2	132.1	66.7					High	High	High	High	0.00114286	5.00534e-06	2.20967	52	2.55031e-05	0.00221239	High	0.00114286	5.00534e-06	2.20967	52	2.55031e-05	0.00221239	High	0.00114286	5.00534e-06	2.20967	52	2.55031e-05	0.00221239	87.55
FALSE	High	Master Protein	O14786	Neuropilin-1 OS=Homo sapiens OX=9606 GN=NRP1 PE=1 SV=3	0	4.589	4	2	3	2	923	103.1	5.88	0	2	cell-cell signaling;cell organization and biogenesis;stress response;developmental processes;signal transduction;other biological processes	plasma membrane;other membranes;cytosol;cytoskeleton;mitochondrion;other cytoplasmic organelle;other cell component	enzyme regulator activity;kinase activity;other molecular function	Pf00431, Pf00629, Pf00754, Pf11980	8829	ENSG00000099250	NRP1	B0LPG9; hsa:8829; O14786; O60461; Q5T7F1; Q5T7F2; Q5T7F3; Q86T59; Q96I90; Q96IH5	Angiogenesis overview; miR-targeted genes in lymphocytes; miR-targeted genes in muscle cell; miR-targeted genes in squamous cell; SARS-CoV-2 altering angiogenesis via NRP1; NRP1-triggered signaling in pancreatic cancer ; Cell interactions in pancreatic cancer microenvironment; Axon guidance	Attachment and Entry; CHL1 interactions; CRMPs in Sema3A signaling; Neurophilin interactions with VEGF and VEGFR; Signaling by ROBO receptors; Sema3A PAK dependent Axon repulsion; SEMA3A-Plexin repulsion signaling by inhibiting Integrin adhesion; Signal transduction by L1	16	0	100	100				109.3	90.7	0.01	2.074		0		109.3	90.7	0.01	0.482		0		109.3	90.7
	Checked	Protein Group ID	# Proteins	# Unique Peptides	# Peptides	# PSMs	Group Description	Found in Sample: F1: Sample	Found in Sample: F2: Sample	Found in Sample: F3: Sample
	FALSE	302	15	2	2	3	[Master Protein] Neuropilin-1 OS=Homo sapiens OX=9606 GN=NRP1 PE=1 SV=3	n/a	High	High
		Checked	Confidence	Annotated Sequence	Modifications	# Protein Groups	# Proteins	# PSMs	Master Protein Accessions	Positions in Master Proteins	Modifications in Master Proteins	# Missed Cleavages	Theo. MH+ [Da]	Abundance Ratio: (F2) / (F1)	Abundance Ratio: (F3) / (F1)	Abundance Ratio Variability [%]: (F2) / (F1)	Abundance Ratio Variability [%]: (F3) / (F1)	Abundances (Grouped): F1	Abundances (Grouped): F2	Abundances (Grouped): F3	Abundances (Grouped) CV [%]: F1	Abundances (Grouped) CV [%]: F2	Abundances (Grouped) CV [%]: F3	Quan Info	Found in Sample: F1: Sample	Found in Sample: F2: Sample	Found in Sample: F3: Sample	Confidence (by Search Engine): Mascot	q-Value (by Search Engine): Mascot	PEP (by Search Engine): Mascot	SVM Score (by Search Engine): Mascot	Ions Score (by Search Engine): Mascot	PEP	q-Value	Confidence (by Search Engine): Mascot	q-Value (by Search Engine): Mascot	PEP (by Search Engine): Mascot	SVM Score (by Search Engine): Mascot	Ions Score (by Search Engine): Mascot	PEP	q-Value	Confidence (by Search Engine): Mascot	q-Value (by Search Engine): Mascot	PEP (by Search Engine): Mascot	SVM Score (by Search Engine): Mascot	Ions Score (by Search Engine): Mascot	PEP	q-Value	Top Apex RT [min]
		FALSE	High	[K].CEWLIQAPDPYQR.[I]	1xCarbamidomethyl [C1]; 1xBiotin-tyramide [Y11]	1	13	2	O14786	O14786 [54-66]		0	2036.94	100	100				65.1	134.9					n/a	High	High	High	0.00114286	0.00241762	0.852708	9	0.00638575	0.00221239	High	0.00114286	0.00241762	0.852708	9	0.00638575	0.00221239	High	0.00114286	0.00241762	0.852708	9	0.00638575	0.00221239	60.8
		FALSE	High	[R].YQKPEEYDQLVWMAIGHQGDHWK.[E]	1xBiotin-tyramide [Y7]	1	7	1	O14786	O14786 [742-764]		0	3219.48	100					100						n/a	High	n/a	High	0.00114286	0.00144541	0.965709	11	0.00403397	0.00221239	High	0.00114286	0.00144541	0.965709	11	0.00403397	0.00221239	High	0.00114286	0.00144541	0.965709	11	0.00403397	0.00221239	60.41
FALSE	High	Master Protein	O00505	Importin subunit alpha-4 OS=Homo sapiens OX=9606 GN=KPNA3 PE=1 SV=2	0	4.58	5	1	3	1	521	57.8	4.94	35	1	cell organization and biogenesis;transport;other biological processes	cytosol;nucleus;other cell component	other molecular function	Pf00514, Pf01749, Pf16186	3839	ENSG00000102753	KPNA3	hsa:3839; O00191; O00505; O43195; Q5JVM9; Q8IYQ9; Q96AA7	miR-targeted genes in lymphocytes; miR-targeted genes in muscle cell	ISG15 antiviral mechanism; NS1 Mediated Effects on Host Pathways; Maturation of DENV proteins	5	0	0.963	0.623	0	0	116	111.7	72.3	1.039	0.647	0	0	116	111.7	72.3	1.605	1.545	0	0	116	111.7	72.3
	Checked	Protein Group ID	# Proteins	# Unique Peptides	# Peptides	# PSMs	Group Description	Found in Sample: F1: Sample	Found in Sample: F2: Sample	Found in Sample: F3: Sample
	FALSE	93	7	1	1	3	[Master Protein] Importin subunit alpha-4 OS=Homo sapiens OX=9606 GN=KPNA3 PE=1 SV=2	Peak Found	High	High
		Checked	Confidence	Annotated Sequence	Modifications	# Protein Groups	# Proteins	# PSMs	Master Protein Accessions	Positions in Master Proteins	Modifications in Master Proteins	# Missed Cleavages	Theo. MH+ [Da]	Abundance Ratio: (F2) / (F1)	Abundance Ratio: (F3) / (F1)	Abundance Ratio Variability [%]: (F2) / (F1)	Abundance Ratio Variability [%]: (F3) / (F1)	Abundances (Grouped): F1	Abundances (Grouped): F2	Abundances (Grouped): F3	Abundances (Grouped) CV [%]: F1	Abundances (Grouped) CV [%]: F2	Abundances (Grouped) CV [%]: F3	Quan Info	Found in Sample: F1: Sample	Found in Sample: F2: Sample	Found in Sample: F3: Sample	Confidence (by Search Engine): Mascot	q-Value (by Search Engine): Mascot	PEP (by Search Engine): Mascot	SVM Score (by Search Engine): Mascot	Ions Score (by Search Engine): Mascot	PEP	q-Value	Confidence (by Search Engine): Mascot	q-Value (by Search Engine): Mascot	PEP (by Search Engine): Mascot	SVM Score (by Search Engine): Mascot	Ions Score (by Search Engine): Mascot	PEP	q-Value	Confidence (by Search Engine): Mascot	q-Value (by Search Engine): Mascot	PEP (by Search Engine): Mascot	SVM Score (by Search Engine): Mascot	Ions Score (by Search Engine): Mascot	PEP	q-Value	Top Apex RT [min]
		FALSE	High	[R].DYVISLGVVKPLLSFISPSIPITFLR.[N]		1	7	3	O00505	O00505 [193-218]		0	2874.67	0.963	0.623	0	0	116	111.7	72.3					Peak Found	High	High	High	0.00114286	5.18314e-06	2.20201	35	2.6311e-05	0.00221239	High	0.00114286	5.18314e-06	2.20201	35	2.6311e-05	0.00221239	High	0.00114286	5.18314e-06	2.20201	35	2.6311e-05	0.00221239	89.35
FALSE	High	Master Protein	O43795	Unconventional myosin-Ib OS=Homo sapiens OX=9606 GN=MYO1B PE=1 SV=3	0	4.574	2	2	4	2	1136	131.9	9.38	74	2	cell organization and biogenesis;transport;other biological processes	plasma membrane;other membranes;cytoskeleton;other cytoplasmic organelle;other cell component	cytoskeletal activity;other molecular function	Pf00063, Pf00612, Pf06017	4430	ENSG00000128641	MYO1B	hsa:4430; O43794; O43795; Q7Z6L5			0	0	0.409	0.893	0	0	113.8	71.6	114.6	2.445	1.066	0	115.57	113.8	71.6	114.6	1.12	0.938	0	115.57	113.8	71.6	114.6
	Checked	Protein Group ID	# Proteins	# Unique Peptides	# Peptides	# PSMs	Group Description	Found in Sample: F1: Sample	Found in Sample: F2: Sample	Found in Sample: F3: Sample
	FALSE	248	6	2	2	7	[Master Protein] Unconventional myosin-Ib OS=Homo sapiens OX=9606 GN=MYO1B PE=1 SV=3	High	High	High
		Checked	Confidence	Annotated Sequence	Modifications	# Protein Groups	# Proteins	# PSMs	Master Protein Accessions	Positions in Master Proteins	Modifications in Master Proteins	# Missed Cleavages	Theo. MH+ [Da]	Abundance Ratio: (F2) / (F1)	Abundance Ratio: (F3) / (F1)	Abundance Ratio Variability [%]: (F2) / (F1)	Abundance Ratio Variability [%]: (F3) / (F1)	Abundances (Grouped): F1	Abundances (Grouped): F2	Abundances (Grouped): F3	Abundances (Grouped) CV [%]: F1	Abundances (Grouped) CV [%]: F2	Abundances (Grouped) CV [%]: F3	Quan Info	Found in Sample: F1: Sample	Found in Sample: F2: Sample	Found in Sample: F3: Sample	Confidence (by Search Engine): Mascot	q-Value (by Search Engine): Mascot	PEP (by Search Engine): Mascot	SVM Score (by Search Engine): Mascot	Ions Score (by Search Engine): Mascot	PEP	q-Value	Confidence (by Search Engine): Mascot	q-Value (by Search Engine): Mascot	PEP (by Search Engine): Mascot	SVM Score (by Search Engine): Mascot	Ions Score (by Search Engine): Mascot	PEP	q-Value	Confidence (by Search Engine): Mascot	q-Value (by Search Engine): Mascot	PEP (by Search Engine): Mascot	SVM Score (by Search Engine): Mascot	Ions Score (by Search Engine): Mascot	PEP	q-Value	Top Apex RT [min]
		FALSE	High	[R].LFSWIVNR.[I]		1	6	6	O43795	O43795 [360-367]		0	1034.58	0.409	0.893	0	0	130.3	53.3	116.3					High	High	High	High	0.00114286	0.0239235	0.347462	36	0.0489876	0.00221239	High	0.00114286	0.0239235	0.347462	36	0.0489876	0.00221239	High	0.00114286	0.0239235	0.347462	36	0.0489876	0.00221239	57.43
		FALSE	High	[K].HAIAVIWAYWLGSK.[A]		1	1	1	O43795	O43795 [810-823]		0	1614.88	100	100				131.5	68.5					n/a	High	Peak Found	High	0.00114286	0.000153542	1.45805	37	0.000543965	0.00221239	High	0.00114286	0.000153542	1.45805	37	0.000543965	0.00221239	High	0.00114286	0.000153542	1.45805	37	0.000543965	0.00221239	67.15
FALSE	High	Master Protein	Q2M1J6	Oxidase (Cytochrome c) assembly 1-like OS=Homo sapiens OX=9606 GN=OXA1L PE=1 SV=1	0	4.535	5	1	4	1	496	55.3	9.69	65	1	other biological processes	other membranes;mitochondrion	other molecular function		5018		OXA1L	hsa:5018; Q2M1J6			0	0	0.641	0.633	0	0	132	84.5	83.5	1.561	0.988	0	0	132	84.5	83.5	1.58	1.012	0	0	132	84.5	83.5
	Checked	Protein Group ID	# Proteins	# Unique Peptides	# Peptides	# PSMs	Group Description	Found in Sample: F1: Sample	Found in Sample: F2: Sample	Found in Sample: F3: Sample
	FALSE	128	6	1	1	4	[Master Protein] Oxidase (Cytochrome c) assembly 1-like OS=Homo sapiens OX=9606 GN=OXA1L PE=1 SV=1	Peak Found	High	High
		Checked	Confidence	Annotated Sequence	Modifications	# Protein Groups	# Proteins	# PSMs	Master Protein Accessions	Positions in Master Proteins	Modifications in Master Proteins	# Missed Cleavages	Theo. MH+ [Da]	Abundance Ratio: (F2) / (F1)	Abundance Ratio: (F3) / (F1)	Abundance Ratio Variability [%]: (F2) / (F1)	Abundance Ratio Variability [%]: (F3) / (F1)	Abundances (Grouped): F1	Abundances (Grouped): F2	Abundances (Grouped): F3	Abundances (Grouped) CV [%]: F1	Abundances (Grouped) CV [%]: F2	Abundances (Grouped) CV [%]: F3	Quan Info	Found in Sample: F1: Sample	Found in Sample: F2: Sample	Found in Sample: F3: Sample	Confidence (by Search Engine): Mascot	q-Value (by Search Engine): Mascot	PEP (by Search Engine): Mascot	SVM Score (by Search Engine): Mascot	Ions Score (by Search Engine): Mascot	PEP	q-Value	Confidence (by Search Engine): Mascot	q-Value (by Search Engine): Mascot	PEP (by Search Engine): Mascot	SVM Score (by Search Engine): Mascot	Ions Score (by Search Engine): Mascot	PEP	q-Value	Confidence (by Search Engine): Mascot	q-Value (by Search Engine): Mascot	PEP (by Search Engine): Mascot	SVM Score (by Search Engine): Mascot	Ions Score (by Search Engine): Mascot	PEP	q-Value	Top Apex RT [min]
		FALSE	High	[K].LYKPLILPVTQAPIFISFFIALR.[E]		1	6	3	Q2M1J6	Q2M1J6 [273-295]		0	2660.59	0.641	0.633	0	0	132	84.5	83.5					Peak Found	High	High	High	0.00114286	6.282e-05	1.65426	37	0.000244712	0.00221239	High	0.00114286	6.282e-05	1.65426	37	0.000244712	0.00221239	High	0.00114286	6.282e-05	1.65426	37	0.000244712	0.00221239	89.47
		FALSE	High	[K].LYKPLILPVTQAPIFISFFIALR.[E]	1xDeamidated [Q11]	1	6	1	Q2M1J6	Q2M1J6 [273-295]		0	2661.58											Not Reliable	n/a	High	n/a	High	0.00285171	0.0661771	0.118966	5	0.11909	0.00570342	High	0.00285171	0.0661771	0.118966	5	0.11909	0.00570342	High	0.00285171	0.0661771	0.118966	5	0.11909	0.00570342
FALSE	High	Master Protein	A0A8V8TMZ5	SEC61 translocon subunit alpha 1 OS=Homo sapiens OX=9606 GN=SEC61A1 PE=1 SV=1	0	4.529	4	1	4	1	485	53.2	8.02	109	1	transport	other membranes;ER/Golgi		Pf00344, Pf10559		ENSG00000058262	SEC61A1	A0A8V8TMZ5			0	0	1.74	1.082	0	0	78.5	136.6	84.9	0.575	0.622	0	0	78.5	136.6	84.9	0.924	1.608	0	0	78.5	136.6	84.9
	Checked	Protein Group ID	# Proteins	# Unique Peptides	# Peptides	# PSMs	Group Description	Found in Sample: F1: Sample	Found in Sample: F2: Sample	Found in Sample: F3: Sample
	FALSE	260	8	1	1	4	[Master Protein] SEC61 translocon subunit alpha 1 OS=Homo sapiens OX=9606 GN=SEC61A1 PE=1 SV=1	High	High	High
		Checked	Confidence	Annotated Sequence	Modifications	# Protein Groups	# Proteins	# PSMs	Master Protein Accessions	Positions in Master Proteins	Modifications in Master Proteins	# Missed Cleavages	Theo. MH+ [Da]	Abundance Ratio: (F2) / (F1)	Abundance Ratio: (F3) / (F1)	Abundance Ratio Variability [%]: (F2) / (F1)	Abundance Ratio Variability [%]: (F3) / (F1)	Abundances (Grouped): F1	Abundances (Grouped): F2	Abundances (Grouped): F3	Abundances (Grouped) CV [%]: F1	Abundances (Grouped) CV [%]: F2	Abundances (Grouped) CV [%]: F3	Quan Info	Found in Sample: F1: Sample	Found in Sample: F2: Sample	Found in Sample: F3: Sample	Confidence (by Search Engine): Mascot	q-Value (by Search Engine): Mascot	PEP (by Search Engine): Mascot	SVM Score (by Search Engine): Mascot	Ions Score (by Search Engine): Mascot	PEP	q-Value	Confidence (by Search Engine): Mascot	q-Value (by Search Engine): Mascot	PEP (by Search Engine): Mascot	SVM Score (by Search Engine): Mascot	Ions Score (by Search Engine): Mascot	PEP	q-Value	Confidence (by Search Engine): Mascot	q-Value (by Search Engine): Mascot	PEP (by Search Engine): Mascot	SVM Score (by Search Engine): Mascot	Ions Score (by Search Engine): Mascot	PEP	q-Value	Top Apex RT [min]
		FALSE	High	[R].GMEFEGAIIALFHLLATR.[T]		1	8	4	A0A8V8TMZ5	A0A8V8TMZ5 [206-223]		0	1989.06	1.74	1.082	0	0	78.5	136.6	84.9					High	High	High	High	0.00114286	5.90823e-06	2.17326	58	2.95783e-05	0.00221239	High	0.00114286	5.90823e-06	2.17326	58	2.95783e-05	0.00221239	High	0.00114286	5.90823e-06	2.17326	58	2.95783e-05	0.00221239	90.35
FALSE	High	Master Protein	P35610	Sterol O-acyltransferase 1 OS=Homo sapiens OX=9606 GN=SOAT1 PE=1 SV=3	0	4.5	4	1	6	1	550	64.7	8.94	49	1	cell organization and biogenesis;other metabolic processes;transport;other biological processes	other membranes;ER/Golgi	other molecular function	Pf03062	6646	ENSG00000057252	SOAT1	A6NC40; A8K3P4; A9Z1V7; B4DU95; hsa:6646; P35610; Q5T0X4; Q8N1E4	Statin inhibition of cholesterol production; Cholesterol metabolism with Bloch and Kandutsch-Russell pathways; Cholesterol metabolism	LDL clearance	4	0	2.158	0.625	0	0	154.4	112.9	32.7	0.463	0.29	0	0	154.4	112.9	32.7	1.6	3.453	0	0	154.4	112.9	32.7
	Checked	Protein Group ID	# Proteins	# Unique Peptides	# Peptides	# PSMs	Group Description	Found in Sample: F1: Sample	Found in Sample: F2: Sample	Found in Sample: F3: Sample
	FALSE	306	3	1	1	6	[Master Protein] Sterol O-acyltransferase 1 OS=Homo sapiens OX=9606 GN=SOAT1 PE=1 SV=3	High	High	Peak Found
		Checked	Confidence	Annotated Sequence	Modifications	# Protein Groups	# Proteins	# PSMs	Master Protein Accessions	Positions in Master Proteins	Modifications in Master Proteins	# Missed Cleavages	Theo. MH+ [Da]	Abundance Ratio: (F2) / (F1)	Abundance Ratio: (F3) / (F1)	Abundance Ratio Variability [%]: (F2) / (F1)	Abundance Ratio Variability [%]: (F3) / (F1)	Abundances (Grouped): F1	Abundances (Grouped): F2	Abundances (Grouped): F3	Abundances (Grouped) CV [%]: F1	Abundances (Grouped) CV [%]: F2	Abundances (Grouped) CV [%]: F3	Quan Info	Found in Sample: F1: Sample	Found in Sample: F2: Sample	Found in Sample: F3: Sample	Confidence (by Search Engine): Mascot	q-Value (by Search Engine): Mascot	PEP (by Search Engine): Mascot	SVM Score (by Search Engine): Mascot	Ions Score (by Search Engine): Mascot	PEP	q-Value	Confidence (by Search Engine): Mascot	q-Value (by Search Engine): Mascot	PEP (by Search Engine): Mascot	SVM Score (by Search Engine): Mascot	Ions Score (by Search Engine): Mascot	PEP	q-Value	Confidence (by Search Engine): Mascot	q-Value (by Search Engine): Mascot	PEP (by Search Engine): Mascot	SVM Score (by Search Engine): Mascot	Ions Score (by Search Engine): Mascot	PEP	q-Value	Top Apex RT [min]
		FALSE	High	[K].SSTVPIPTVNQYLYFLFAPTLIYR.[D]		1	3	2	P35610	P35610 [286-309]		0	2803.51	2.158	0.625	0	0	79.3	171.1	49.6					Peak Found	High	Peak Found	High	0.00114286	0.00301972	0.80384	4	0.0077877	0.00221239	High	0.00114286	0.00301972	0.80384	4	0.0077877	0.00221239	High	0.00114286	0.00301972	0.80384	4	0.0077877	0.00221239	89.57
		FALSE	High	[K].SSTVPIPTVNQYLYFLFAPTLIYR.[D]	1xDeamidated [N/Q]	1	3	4	P35610	P35610 [286-309]		0	2804.49	0.01	0.01			100							High	High	n/a	High	0.00114286	0.00145636	0.964053	28	0.00406122	0.00221239	High	0.00114286	0.00145636	0.964053	28	0.00406122	0.00221239	High	0.00114286	0.00145636	0.964053	28	0.00406122	0.00221239	89.54
FALSE	High	Master Protein	A0A1W2PQ47	Squalene synthase OS=Homo sapiens OX=9606 GN=FDFT1 PE=1 SV=1	0	4.494	5	2	3	2	476	53.6	7.3	36	2	other metabolic processes;transport	other membranes;ER/Golgi	transporter activity;other molecular function	Pf00494	2222	ENSG00000079459	FDFT1	A0A1W2PQ47	Cholesterol biosynthesis pathway; Sterol regulatory element-binding proteins (SREBP) signaling; Statin inhibition of cholesterol production; Ferroptosis; Cholesterol metabolism with Bloch and Kandutsch-Russell pathways; Cholesterol synthesis disorders; Cholesterol metabolism; Enterocyte cholesterol metabolism; 8p23.1 copy number variation syndrome		9	0	0.829	0.68	69.82	0	131.8	140.7	27.5	1.206	1.293	69.82	0	131.8	140.7	27.5	1.47	0.774	0	0	131.8	140.7	27.5
	Checked	Protein Group ID	# Proteins	# Unique Peptides	# Peptides	# PSMs	Group Description	Found in Sample: F1: Sample	Found in Sample: F2: Sample	Found in Sample: F3: Sample
	FALSE	165	9	2	2	3	[Master Protein] Squalene synthase OS=Homo sapiens OX=9606 GN=FDFT1 PE=1 SV=1	Peak Found	High	High
		Checked	Confidence	Annotated Sequence	Modifications	# Protein Groups	# Proteins	# PSMs	Master Protein Accessions	Positions in Master Proteins	Modifications in Master Proteins	# Missed Cleavages	Theo. MH+ [Da]	Abundance Ratio: (F2) / (F1)	Abundance Ratio: (F3) / (F1)	Abundance Ratio Variability [%]: (F2) / (F1)	Abundance Ratio Variability [%]: (F3) / (F1)	Abundances (Grouped): F1	Abundances (Grouped): F2	Abundances (Grouped): F3	Abundances (Grouped) CV [%]: F1	Abundances (Grouped) CV [%]: F2	Abundances (Grouped) CV [%]: F3	Quan Info	Found in Sample: F1: Sample	Found in Sample: F2: Sample	Found in Sample: F3: Sample	Confidence (by Search Engine): Mascot	q-Value (by Search Engine): Mascot	PEP (by Search Engine): Mascot	SVM Score (by Search Engine): Mascot	Ions Score (by Search Engine): Mascot	PEP	q-Value	Confidence (by Search Engine): Mascot	q-Value (by Search Engine): Mascot	PEP (by Search Engine): Mascot	SVM Score (by Search Engine): Mascot	Ions Score (by Search Engine): Mascot	PEP	q-Value	Confidence (by Search Engine): Mascot	q-Value (by Search Engine): Mascot	PEP (by Search Engine): Mascot	SVM Score (by Search Engine): Mascot	Ions Score (by Search Engine): Mascot	PEP	q-Value	Top Apex RT [min]
		FALSE	High	[R].NAVCIFYLVLR.[A]	1xCarbamidomethyl [C4]	1	9	1	A0A1W2PQ47	A0A1W2PQ47 [126-136]		0	1367.75	1.307	0.01	0		86.7	113.3						Peak Found	High	n/a	High	0.00114286	0.000174386	1.4301	32	0.000609518	0.00221239	High	0.00114286	0.000174386	1.4301	32	0.000609518	0.00221239	High	0.00114286	0.000174386	1.4301	32	0.000609518	0.00221239	69.08
		FALSE	High	[K].YCHYVAGLVGIGLSR.[L]	1xCarbamidomethyl [C2]	1	6	2	A0A1W2PQ47	A0A1W2PQ47 [230-244]		0	1664.86	0.526	0.68	0	0	136	71.5	92.5					Peak Found	High	High	High	0.00114286	0.0259401	0.329478	19	0.0526073	0.00221239	High	0.00114286	0.0259401	0.329478	19	0.0526073	0.00221239	High	0.00114286	0.0259401	0.329478	19	0.0526073	0.00221239	52.62
FALSE	High	Master Protein	B4DVJ0	Glucose-6-phosphate isomerase OS=Homo sapiens OX=9606 PE=2 SV=1	0	4.461	11	2	4	1	531	60	8.65	28	2	other metabolic processes		other molecular function								0	0
	Checked	Protein Group ID	# Proteins	# Unique Peptides	# Peptides	# PSMs	Group Description	Found in Sample: F1: Sample	Found in Sample: F2: Sample	Found in Sample: F3: Sample
	FALSE	195	17	1	2	4	[Master Protein] Glucose-6-phosphate isomerase OS=Homo sapiens OX=9606 PE=2 SV=1	n/a	High	High
		Checked	Confidence	Annotated Sequence	Modifications	# Protein Groups	# Proteins	# PSMs	Master Protein Accessions	Positions in Master Proteins	Modifications in Master Proteins	# Missed Cleavages	Theo. MH+ [Da]	Abundance Ratio: (F2) / (F1)	Abundance Ratio: (F3) / (F1)	Abundance Ratio Variability [%]: (F2) / (F1)	Abundance Ratio Variability [%]: (F3) / (F1)	Abundances (Grouped): F1	Abundances (Grouped): F2	Abundances (Grouped): F3	Abundances (Grouped) CV [%]: F1	Abundances (Grouped) CV [%]: F2	Abundances (Grouped) CV [%]: F3	Quan Info	Found in Sample: F1: Sample	Found in Sample: F2: Sample	Found in Sample: F3: Sample	Confidence (by Search Engine): Mascot	q-Value (by Search Engine): Mascot	PEP (by Search Engine): Mascot	SVM Score (by Search Engine): Mascot	Ions Score (by Search Engine): Mascot	PEP	q-Value	Confidence (by Search Engine): Mascot	q-Value (by Search Engine): Mascot	PEP (by Search Engine): Mascot	SVM Score (by Search Engine): Mascot	Ions Score (by Search Engine): Mascot	PEP	q-Value	Confidence (by Search Engine): Mascot	q-Value (by Search Engine): Mascot	PEP (by Search Engine): Mascot	SVM Score (by Search Engine): Mascot	Ions Score (by Search Engine): Mascot	PEP	q-Value	Top Apex RT [min]
		FALSE	High	[K].DRFNHFSLTLNTNHGHILVDYSK.[N]		2	20	1	B4DVJ0; A0A2U3TZU2	B4DVJ0 [35-57]; A0A2U3TZU2 [74-96]		1	2728.36	0.934	0.248	0	0	137.5	128.4	34.1				Shared	Peak Found	High	Peak Found	High	0.00114286	0.00350463	0.771109	9	0.00889429	0.00221239	High	0.00114286	0.00350463	0.771109	9	0.00889429	0.00221239	High	0.00114286	0.00350463	0.771109	9	0.00889429	0.00221239	50.56
		FALSE	High	[K].NAPVLLALLGVWYINCFGCETHAMLPYDQYLHR.[F]	2xCarbamidomethyl [C16; C19]; 1xOxidation [M24]	1	1	3	B4DVJ0	B4DVJ0 [288-320]		0	3950.92											No Quan Values	n/a	High	High	High	0.00114286	0.00138839	0.974549	27	0.00389153	0.00221239	High	0.00114286	0.00138839	0.974549	27	0.00389153	0.00221239	High	0.00114286	0.00138839	0.974549	27	0.00389153	0.00221239
FALSE	High	Master Protein	C9JNU6	HIG1 hypoxia inducible domain family member 1A OS=Homo sapiens OX=9606 GN=HIGD1A PE=4 SV=1	0	4.429	25	2	5	2	96	10.4	9.92	58	2		other membranes;mitochondrion;nucleus		Pf04588		ENSG00000181061	HIGD1A	C9JNU6	Mitochondrial complex IV assembly		1	0	0.991	0.42	20.18	0	128.4	134.7	36.9	1.01	0.371	20.18	0	128.4	134.7	36.9	2.378	2.698	0	0	128.4	134.7	36.9
	Checked	Protein Group ID	# Proteins	# Unique Peptides	# Peptides	# PSMs	Group Description	Found in Sample: F1: Sample	Found in Sample: F2: Sample	Found in Sample: F3: Sample
	FALSE	65	4	2	2	5	[Master Protein] HIG1 hypoxia inducible domain family member 1A OS=Homo sapiens OX=9606 GN=HIGD1A PE=4 SV=1	High	High	Peak Found
		Checked	Confidence	Annotated Sequence	Modifications	# Protein Groups	# Proteins	# PSMs	Master Protein Accessions	Positions in Master Proteins	Modifications in Master Proteins	# Missed Cleavages	Theo. MH+ [Da]	Abundance Ratio: (F2) / (F1)	Abundance Ratio: (F3) / (F1)	Abundance Ratio Variability [%]: (F2) / (F1)	Abundance Ratio Variability [%]: (F3) / (F1)	Abundances (Grouped): F1	Abundances (Grouped): F2	Abundances (Grouped): F3	Abundances (Grouped) CV [%]: F1	Abundances (Grouped) CV [%]: F2	Abundances (Grouped) CV [%]: F3	Quan Info	Found in Sample: F1: Sample	Found in Sample: F2: Sample	Found in Sample: F3: Sample	Confidence (by Search Engine): Mascot	q-Value (by Search Engine): Mascot	PEP (by Search Engine): Mascot	SVM Score (by Search Engine): Mascot	Ions Score (by Search Engine): Mascot	PEP	q-Value	Confidence (by Search Engine): Mascot	q-Value (by Search Engine): Mascot	PEP (by Search Engine): Mascot	SVM Score (by Search Engine): Mascot	Ions Score (by Search Engine): Mascot	PEP	q-Value	Confidence (by Search Engine): Mascot	q-Value (by Search Engine): Mascot	PEP (by Search Engine): Mascot	SVM Score (by Search Engine): Mascot	Ions Score (by Search Engine): Mascot	PEP	q-Value	Top Apex RT [min]
		FALSE	High	[K].EAPFVPVGIAGFAAIVAYGLYK.[L]		1	4	3	C9JNU6	C9JNU6 [26-47]		0	2253.23	1.134	0.42	0	0	117.4	133.2	49.4					High	High	Peak Found	High	0.00114286	0.000275696	1.32954	37	0.000917846	0.00221239	High	0.00114286	0.000275696	1.32954	37	0.000917846	0.00221239	High	0.00114286	0.000275696	1.32954	37	0.000917846	0.00221239	89.43
		FALSE	High	[K].EAPFVPVGIAGFAAIVAYGLYKLK.[S]		1	4	2	C9JNU6	C9JNU6 [26-49]		1	2494.41	0.865	0.01	0		107.2	92.8						Peak Found	High	n/a	High	0.00114286	0.0193213	0.394851	13	0.0405689	0.00221239	High	0.00114286	0.0193213	0.394851	13	0.0405689	0.00221239	High	0.00114286	0.0193213	0.394851	13	0.0405689	0.00221239	90.16
FALSE	High	Master Protein	B2R602	Glutathione S-transferase LANCL1 OS=Homo sapiens OX=9606 PE=2 SV=1	0	4.425	12	2	2	2	399	45.3	7.9	31	2	other metabolic processes	plasma membrane;other membranes;other cell component	other molecular function								0	0	1.544	0.452	0	0	100.1	154.6	45.2	0.648	0.293	0	0	100.1	154.6	45.2	2.213	3.418	0	0	100.1	154.6	45.2
	Checked	Protein Group ID	# Proteins	# Unique Peptides	# Peptides	# PSMs	Group Description	Found in Sample: F1: Sample	Found in Sample: F2: Sample	Found in Sample: F3: Sample
	FALSE	278	5	2	2	2	[Master Protein] Glutathione S-transferase LANCL1 OS=Homo sapiens OX=9606 PE=2 SV=1	Peak Found	High	Peak Found
		Checked	Confidence	Annotated Sequence	Modifications	# Protein Groups	# Proteins	# PSMs	Master Protein Accessions	Positions in Master Proteins	Modifications in Master Proteins	# Missed Cleavages	Theo. MH+ [Da]	Abundance Ratio: (F2) / (F1)	Abundance Ratio: (F3) / (F1)	Abundance Ratio Variability [%]: (F2) / (F1)	Abundance Ratio Variability [%]: (F3) / (F1)	Abundances (Grouped): F1	Abundances (Grouped): F2	Abundances (Grouped): F3	Abundances (Grouped) CV [%]: F1	Abundances (Grouped) CV [%]: F2	Abundances (Grouped) CV [%]: F3	Quan Info	Found in Sample: F1: Sample	Found in Sample: F2: Sample	Found in Sample: F3: Sample	Confidence (by Search Engine): Mascot	q-Value (by Search Engine): Mascot	PEP (by Search Engine): Mascot	SVM Score (by Search Engine): Mascot	Ions Score (by Search Engine): Mascot	PEP	q-Value	Confidence (by Search Engine): Mascot	q-Value (by Search Engine): Mascot	PEP (by Search Engine): Mascot	SVM Score (by Search Engine): Mascot	Ions Score (by Search Engine): Mascot	PEP	q-Value	Confidence (by Search Engine): Mascot	q-Value (by Search Engine): Mascot	PEP (by Search Engine): Mascot	SVM Score (by Search Engine): Mascot	Ions Score (by Search Engine): Mascot	PEP	q-Value	Top Apex RT [min]
		FALSE	High	[R].IGYIYALLFVNK.[N]		1	4	1	B2R602	B2R602 [156-167]		0	1413.81	1.544	0.452	0	0	100.1	154.6	45.2					Peak Found	High	Peak Found	High	0.00114286	0.00075155	1.10934	26	0.00224899	0.00221239	High	0.00114286	0.00075155	1.10934	26	0.00224899	0.00221239	High	0.00114286	0.00075155	1.10934	26	0.00224899	0.00221239	68.93
		FALSE	High	[R].DGTGYTGWAGIAVLYLHLYDVFGDPAYLQLAHGYVK.[Q]		1	5	1	B2R602	B2R602 [58-93]		0	3943.97											No Quan Values	n/a	High	n/a	High	0.00114286	0.00711821	0.615244	19	0.0167249	0.00221239	High	0.00114286	0.00711821	0.615244	19	0.0167249	0.00221239	High	0.00114286	0.00711821	0.615244	19	0.0167249	0.00221239
FALSE	High	Master Protein	B5BUE6	Probable ATP-dependent RNA helicase DDX5 (Fragment) OS=Homo sapiens OX=9606 GN=DDX5 PE=2 SV=1	0	4.37	3	1	2	1	614	69.1	8.92	26	1	RNA metabolism OR transcription;other metabolic processes;other biological processes	nucleus;other cell component	nucleic acid binding activity;other molecular function				DDX5	B5BUE6			0	0	1.18	1.276	0	0	86.8	102.4	110.8	0.848	1.082	0	0	86.8	102.4	110.8	0.783	0.924	0	0	86.8	102.4	110.8
	Checked	Protein Group ID	# Proteins	# Unique Peptides	# Peptides	# PSMs	Group Description	Found in Sample: F1: Sample	Found in Sample: F2: Sample	Found in Sample: F3: Sample
	FALSE	111	12	1	1	2	[Master Protein] Probable ATP-dependent RNA helicase DDX5 (Fragment) OS=Homo sapiens OX=9606 GN=DDX5 PE=2 SV=1	Peak Found	High	High
		Checked	Confidence	Annotated Sequence	Modifications	# Protein Groups	# Proteins	# PSMs	Master Protein Accessions	Positions in Master Proteins	Modifications in Master Proteins	# Missed Cleavages	Theo. MH+ [Da]	Abundance Ratio: (F2) / (F1)	Abundance Ratio: (F3) / (F1)	Abundance Ratio Variability [%]: (F2) / (F1)	Abundance Ratio Variability [%]: (F3) / (F1)	Abundances (Grouped): F1	Abundances (Grouped): F2	Abundances (Grouped): F3	Abundances (Grouped) CV [%]: F1	Abundances (Grouped) CV [%]: F2	Abundances (Grouped) CV [%]: F3	Quan Info	Found in Sample: F1: Sample	Found in Sample: F2: Sample	Found in Sample: F3: Sample	Confidence (by Search Engine): Mascot	q-Value (by Search Engine): Mascot	PEP (by Search Engine): Mascot	SVM Score (by Search Engine): Mascot	Ions Score (by Search Engine): Mascot	PEP	q-Value	Confidence (by Search Engine): Mascot	q-Value (by Search Engine): Mascot	PEP (by Search Engine): Mascot	SVM Score (by Search Engine): Mascot	Ions Score (by Search Engine): Mascot	PEP	q-Value	Confidence (by Search Engine): Mascot	q-Value (by Search Engine): Mascot	PEP (by Search Engine): Mascot	SVM Score (by Search Engine): Mascot	Ions Score (by Search Engine): Mascot	PEP	q-Value	Top Apex RT [min]
		FALSE	High	[K].TLSYLLPAIVHINHQPFLER.[G]		1	12	2	B5BUE6	B5BUE6 [145-164]		0	2361.31	1.18	1.276	0	0	86.8	102.4	110.8					Peak Found	High	High	High	0.00114286	8.88919e-06	2.08358	26	4.26133e-05	0.00221239	High	0.00114286	8.88919e-06	2.08358	26	4.26133e-05	0.00221239	High	0.00114286	8.88919e-06	2.08358	26	4.26133e-05	0.00221239	61.01
FALSE	High	Master Protein	O00483	Cytochrome c oxidase subunit NDUFA4 OS=Homo sapiens OX=9606 GN=NDUFA4 PE=1 SV=1	0	4.338	30	1	2	1	81	9.4	9.38	78	1	other metabolic processes;transport	other membranes;mitochondrion	transporter activity;other molecular function	Pf06522	4697	ENSG00000189043	NDUFA4	A4D109; hsa:4697; O00483; Q6FHN5	Electron transport chain: OXPHOS system in mitochondria; Nonalcoholic fatty liver disease; Mitochondrial complex IV assembly; 16p12.2 copy number variation syndrome (520kb); Oxidative phosphorylation	Complex IV assembly; TP53 Regulates Metabolic Genes; Respiratory electron transport; Cytoprotection by HMOX1	9	0	1.097	0.01	0		95.4	104.6		0.912	0.01	0		95.4	104.6		100	100			95.4	104.6
	Checked	Protein Group ID	# Proteins	# Unique Peptides	# Peptides	# PSMs	Group Description	Found in Sample: F1: Sample	Found in Sample: F2: Sample	Found in Sample: F3: Sample
	FALSE	40	1	1	1	2	[Master Protein] Cytochrome c oxidase subunit NDUFA4 OS=Homo sapiens OX=9606 GN=NDUFA4 PE=1 SV=1	Peak Found	High	n/a
		Checked	Confidence	Annotated Sequence	Modifications	# Protein Groups	# Proteins	# PSMs	Master Protein Accessions	Positions in Master Proteins	Modifications in Master Proteins	# Missed Cleavages	Theo. MH+ [Da]	Abundance Ratio: (F2) / (F1)	Abundance Ratio: (F3) / (F1)	Abundance Ratio Variability [%]: (F2) / (F1)	Abundance Ratio Variability [%]: (F3) / (F1)	Abundances (Grouped): F1	Abundances (Grouped): F2	Abundances (Grouped): F3	Abundances (Grouped) CV [%]: F1	Abundances (Grouped) CV [%]: F2	Abundances (Grouped) CV [%]: F3	Quan Info	Found in Sample: F1: Sample	Found in Sample: F2: Sample	Found in Sample: F3: Sample	Confidence (by Search Engine): Mascot	q-Value (by Search Engine): Mascot	PEP (by Search Engine): Mascot	SVM Score (by Search Engine): Mascot	Ions Score (by Search Engine): Mascot	PEP	q-Value	Confidence (by Search Engine): Mascot	q-Value (by Search Engine): Mascot	PEP (by Search Engine): Mascot	SVM Score (by Search Engine): Mascot	Ions Score (by Search Engine): Mascot	PEP	q-Value	Confidence (by Search Engine): Mascot	q-Value (by Search Engine): Mascot	PEP (by Search Engine): Mascot	SVM Score (by Search Engine): Mascot	Ions Score (by Search Engine): Mascot	PEP	q-Value	Top Apex RT [min]
		FALSE	High	[K].HPSLIPLFVFIGTGATGATLYLLR.[L]		1	1	2	O00483	O00483 [12-35]		0	2557.45	1.097	0.01	0		95.4	104.6						Peak Found	High	n/a	High	0.00114286	9.66193e-06	2.06528	50	4.59095e-05	0.00221239	High	0.00114286	9.66193e-06	2.06528	50	4.59095e-05	0.00221239	High	0.00114286	9.66193e-06	2.06528	50	4.59095e-05	0.00221239	89.32
FALSE	High	Master Protein	Q4LE58	eIF4G1 variant protein (Fragment) OS=Homo sapiens OX=9606 GN=EIF4G1 variant protein PE=2 SV=1	0	4.312	1	1	2	1	1624	178	5.31	107	1	protein metabolism;other metabolic processes;other biological processes	other cell component	nucleic acid binding activity;other molecular function				EIF4G1 variant protein	Q4LE58			0	0	0.432	0.787	0	0	135.2	58.4	106.4	2.314	1.821	0	0	135.2	58.4	106.4	1.271	0.549	0	0	135.2	58.4	106.4
	Checked	Protein Group ID	# Proteins	# Unique Peptides	# Peptides	# PSMs	Group Description	Found in Sample: F1: Sample	Found in Sample: F2: Sample	Found in Sample: F3: Sample
	FALSE	266	12	1	1	2	[Master Protein] eIF4G1 variant protein (Fragment) OS=Homo sapiens OX=9606 GN=EIF4G1 variant protein PE=2 SV=1	High	Peak Found	High
		Checked	Confidence	Annotated Sequence	Modifications	# Protein Groups	# Proteins	# PSMs	Master Protein Accessions	Positions in Master Proteins	Modifications in Master Proteins	# Missed Cleavages	Theo. MH+ [Da]	Abundance Ratio: (F2) / (F1)	Abundance Ratio: (F3) / (F1)	Abundance Ratio Variability [%]: (F2) / (F1)	Abundance Ratio Variability [%]: (F3) / (F1)	Abundances (Grouped): F1	Abundances (Grouped): F2	Abundances (Grouped): F3	Abundances (Grouped) CV [%]: F1	Abundances (Grouped) CV [%]: F2	Abundances (Grouped) CV [%]: F3	Quan Info	Found in Sample: F1: Sample	Found in Sample: F2: Sample	Found in Sample: F3: Sample	Confidence (by Search Engine): Mascot	q-Value (by Search Engine): Mascot	PEP (by Search Engine): Mascot	SVM Score (by Search Engine): Mascot	Ions Score (by Search Engine): Mascot	PEP	q-Value	Confidence (by Search Engine): Mascot	q-Value (by Search Engine): Mascot	PEP (by Search Engine): Mascot	SVM Score (by Search Engine): Mascot	Ions Score (by Search Engine): Mascot	PEP	q-Value	Confidence (by Search Engine): Mascot	q-Value (by Search Engine): Mascot	PEP (by Search Engine): Mascot	SVM Score (by Search Engine): Mascot	Ions Score (by Search Engine): Mascot	PEP	q-Value	Top Apex RT [min]
		FALSE	High	[K].AASLLLEILGLLCK.[S]	1xCarbamidomethyl [C13]	1	12	2	Q4LE58	Q4LE58 [1397-1410]		0	1513.9	0.432	0.787	0	0	135.2	58.4	106.4					High	Peak Found	High	High	0.00114286	1.03223e-05	2.05076	68	4.87054e-05	0.00221239	High	0.00114286	1.03223e-05	2.05076	68	4.87054e-05	0.00221239	High	0.00114286	1.03223e-05	2.05076	68	4.87054e-05	0.00221239	90.21
FALSE	High	Master Protein	P30048	Thioredoxin-dependent peroxide reductase, mitochondrial OS=Homo sapiens OX=9606 GN=PRDX3 PE=1 SV=3	0	4.291	12	1	4	1	256	27.7	7.78	0	1	cell organization and biogenesis;other metabolic processes;stress response;other biological processes	plasma membrane;other membranes;cytosol;mitochondrion;nucleus;other cytoplasmic organelle;other cell component	enzyme regulator activity;other molecular function	Pf00578, Pf10417	10935	ENSG00000165672	PRDX3	B2R7Z0; D3DRC9; E9PH29; hsa:10935; P30048; P35690; Q0D2H1; Q13776; Q5T5V2; Q96HK4	Selenium micronutrient network	Detoxification of Reactive Oxygen Species	2	0	100					100		0.01	0.01				100			100				100
	Checked	Protein Group ID	# Proteins	# Unique Peptides	# Peptides	# PSMs	Group Description	Found in Sample: F1: Sample	Found in Sample: F2: Sample	Found in Sample: F3: Sample
	FALSE	136	3	1	1	4	[Master Protein] Thioredoxin-dependent peroxide reductase, mitochondrial OS=Homo sapiens OX=9606 GN=PRDX3 PE=1 SV=3	n/a	High	n/a
		Checked	Confidence	Annotated Sequence	Modifications	# Protein Groups	# Proteins	# PSMs	Master Protein Accessions	Positions in Master Proteins	Modifications in Master Proteins	# Missed Cleavages	Theo. MH+ [Da]	Abundance Ratio: (F2) / (F1)	Abundance Ratio: (F3) / (F1)	Abundance Ratio Variability [%]: (F2) / (F1)	Abundance Ratio Variability [%]: (F3) / (F1)	Abundances (Grouped): F1	Abundances (Grouped): F2	Abundances (Grouped): F3	Abundances (Grouped) CV [%]: F1	Abundances (Grouped) CV [%]: F2	Abundances (Grouped) CV [%]: F3	Quan Info	Found in Sample: F1: Sample	Found in Sample: F2: Sample	Found in Sample: F3: Sample	Confidence (by Search Engine): Mascot	q-Value (by Search Engine): Mascot	PEP (by Search Engine): Mascot	SVM Score (by Search Engine): Mascot	Ions Score (by Search Engine): Mascot	PEP	q-Value	Confidence (by Search Engine): Mascot	q-Value (by Search Engine): Mascot	PEP (by Search Engine): Mascot	SVM Score (by Search Engine): Mascot	Ions Score (by Search Engine): Mascot	PEP	q-Value	Confidence (by Search Engine): Mascot	q-Value (by Search Engine): Mascot	PEP (by Search Engine): Mascot	SVM Score (by Search Engine): Mascot	Ions Score (by Search Engine): Mascot	PEP	q-Value	Top Apex RT [min]
		FALSE	High	[K].ANEFHDVNCEVVAVSVDSHFSHLAWINTPR.[K]	1xCarbamidomethyl [C9]	1	3	1	P30048	P30048 [119-148]		0	3450.63	100					100						n/a	High	n/a	High	0.00114286	0.000346262	1.2795	10	0.0011252	0.00221239	High	0.00114286	0.000346262	1.2795	10	0.0011252	0.00221239	High	0.00114286	0.000346262	1.2795	10	0.0011252	0.00221239	60.31
		FALSE	High	[K].ANEFHDVNCEVVAVSVDSHFSHLAWINTPR.[K]	1xCarbamidomethyl [C9]; 1xDeamidated [N]	1	3	3	P30048	P30048 [119-148]		0	3451.61											No Quan Values	n/a	High	n/a	High	0.00114286	0.0219682	0.366389	5	0.045439	0.00221239	High	0.00114286	0.0219682	0.366389	5	0.045439	0.00221239	High	0.00114286	0.0219682	0.366389	5	0.045439	0.00221239
FALSE	High	Master Protein	B4DR52	Histone H2B OS=Homo sapiens OX=9606 PE=1 SV=1	0	4.218	9	1	3	1	166	18	10.32	158	1		nucleus;other cell component	nucleic acid binding activity;other molecular function								0	0	0.382	0.742	0	0	141.3	54	104.8	2.618	1.942	0	0	141.3	54	104.8	1.348	0.515	0	0	141.3	54	104.8
	Checked	Protein Group ID	# Proteins	# Unique Peptides	# Peptides	# PSMs	Group Description	Found in Sample: F1: Sample	Found in Sample: F2: Sample	Found in Sample: F3: Sample
	FALSE	125	19	1	1	3	[Master Protein] Histone H2B OS=Homo sapiens OX=9606 PE=1 SV=1	High	High	High
		Checked	Confidence	Annotated Sequence	Modifications	# Protein Groups	# Proteins	# PSMs	Master Protein Accessions	Positions in Master Proteins	Modifications in Master Proteins	# Missed Cleavages	Theo. MH+ [Da]	Abundance Ratio: (F2) / (F1)	Abundance Ratio: (F3) / (F1)	Abundance Ratio Variability [%]: (F2) / (F1)	Abundance Ratio Variability [%]: (F3) / (F1)	Abundances (Grouped): F1	Abundances (Grouped): F2	Abundances (Grouped): F3	Abundances (Grouped) CV [%]: F1	Abundances (Grouped) CV [%]: F2	Abundances (Grouped) CV [%]: F3	Quan Info	Found in Sample: F1: Sample	Found in Sample: F2: Sample	Found in Sample: F3: Sample	Confidence (by Search Engine): Mascot	q-Value (by Search Engine): Mascot	PEP (by Search Engine): Mascot	SVM Score (by Search Engine): Mascot	Ions Score (by Search Engine): Mascot	PEP	q-Value	Confidence (by Search Engine): Mascot	q-Value (by Search Engine): Mascot	PEP (by Search Engine): Mascot	SVM Score (by Search Engine): Mascot	Ions Score (by Search Engine): Mascot	PEP	q-Value	Confidence (by Search Engine): Mascot	q-Value (by Search Engine): Mascot	PEP (by Search Engine): Mascot	SVM Score (by Search Engine): Mascot	Ions Score (by Search Engine): Mascot	PEP	q-Value	Top Apex RT [min]
		FALSE	High	[K].AMGIMNSFVNDIFER.[I]		1	19	3	B4DR52	B4DR52 [59-73]		0	1743.82	0.382	0.742	0	0	141.3	54	104.8					High	High	High	High	0.00114286	1.31804e-05	1.9971	83	6.05979e-05	0.00221239	High	0.00114286	1.31804e-05	1.9971	83	6.05979e-05	0.00221239	High	0.00114286	1.31804e-05	1.9971	83	6.05979e-05	0.00221239	70.75
FALSE	High	Master Protein	B3KQJ0	Very-long-chain 3-oxoacyl-CoA reductase OS=Homo sapiens OX=9606 PE=2 SV=1	0	4.195	8	1	4	1	312	34.3	9.26	45	1	other metabolic processes	other membranes;ER/Golgi	other molecular function								0	0	0.01	3.37		0	45.8		154.2	100	100			45.8		154.2	0.297	0.01	0		45.8		154.2
	Checked	Protein Group ID	# Proteins	# Unique Peptides	# Peptides	# PSMs	Group Description	Found in Sample: F1: Sample	Found in Sample: F2: Sample	Found in Sample: F3: Sample
	FALSE	243	4	1	1	4	[Master Protein] Very-long-chain 3-oxoacyl-CoA reductase OS=Homo sapiens OX=9606 PE=2 SV=1	High	n/a	High
		Checked	Confidence	Annotated Sequence	Modifications	# Protein Groups	# Proteins	# PSMs	Master Protein Accessions	Positions in Master Proteins	Modifications in Master Proteins	# Missed Cleavages	Theo. MH+ [Da]	Abundance Ratio: (F2) / (F1)	Abundance Ratio: (F3) / (F1)	Abundance Ratio Variability [%]: (F2) / (F1)	Abundance Ratio Variability [%]: (F3) / (F1)	Abundances (Grouped): F1	Abundances (Grouped): F2	Abundances (Grouped): F3	Abundances (Grouped) CV [%]: F1	Abundances (Grouped) CV [%]: F2	Abundances (Grouped) CV [%]: F3	Quan Info	Found in Sample: F1: Sample	Found in Sample: F2: Sample	Found in Sample: F3: Sample	Confidence (by Search Engine): Mascot	q-Value (by Search Engine): Mascot	PEP (by Search Engine): Mascot	SVM Score (by Search Engine): Mascot	Ions Score (by Search Engine): Mascot	PEP	q-Value	Confidence (by Search Engine): Mascot	q-Value (by Search Engine): Mascot	PEP (by Search Engine): Mascot	SVM Score (by Search Engine): Mascot	Ions Score (by Search Engine): Mascot	PEP	q-Value	Confidence (by Search Engine): Mascot	q-Value (by Search Engine): Mascot	PEP (by Search Engine): Mascot	SVM Score (by Search Engine): Mascot	Ions Score (by Search Engine): Mascot	PEP	q-Value	Top Apex RT [min]
		FALSE	High	[R].TNGYLIHALMGSIISNLPSWIYLK.[I]		1	4	4	B3KQJ0	B3KQJ0 [269-292]		0	2704.45	0.01	3.37		0	45.8		154.2					High	n/a	High	High	0.00114286	1.39815e-05	1.98415	37	6.38787e-05	0.00221239	High	0.00114286	1.39815e-05	1.98415	37	6.38787e-05	0.00221239	High	0.00114286	1.39815e-05	1.98415	37	6.38787e-05	0.00221239	88.53
FALSE	High	Master Protein	P33947	ER lumen protein-retaining receptor 2 OS=Homo sapiens OX=9606 GN=KDELR2 PE=1 SV=1	0	4.191	9	2	5	2	212	24.4	8.72	25	2	transport;other biological processes	other membranes;ER/Golgi	other molecular function	Pf00810	11014	ENSG00000136240	KDELR2	A4D2P4; hsa:11014; P33947; Q6IPC5; Q96E30		COPI-dependent Golgi-to-ER retrograde traffic; COPI-mediated anterograde transport	2	0	1.417	1.3	0	0	61.6	87.3	151.1	0.706	0.918	0	0	61.6	87.3	151.1	0.769	1.089	0	0	61.6	87.3	151.1
	Checked	Protein Group ID	# Proteins	# Unique Peptides	# Peptides	# PSMs	Group Description	Found in Sample: F1: Sample	Found in Sample: F2: Sample	Found in Sample: F3: Sample
	FALSE	9	2	2	2	5	[Master Protein] ER lumen protein-retaining receptor 2 OS=Homo sapiens OX=9606 GN=KDELR2 PE=1 SV=1	High	High	High
		Checked	Confidence	Annotated Sequence	Modifications	# Protein Groups	# Proteins	# PSMs	Master Protein Accessions	Positions in Master Proteins	Modifications in Master Proteins	# Missed Cleavages	Theo. MH+ [Da]	Abundance Ratio: (F2) / (F1)	Abundance Ratio: (F3) / (F1)	Abundance Ratio Variability [%]: (F2) / (F1)	Abundance Ratio Variability [%]: (F3) / (F1)	Abundances (Grouped): F1	Abundances (Grouped): F2	Abundances (Grouped): F3	Abundances (Grouped) CV [%]: F1	Abundances (Grouped) CV [%]: F2	Abundances (Grouped) CV [%]: F3	Quan Info	Found in Sample: F1: Sample	Found in Sample: F2: Sample	Found in Sample: F3: Sample	Confidence (by Search Engine): Mascot	q-Value (by Search Engine): Mascot	PEP (by Search Engine): Mascot	SVM Score (by Search Engine): Mascot	Ions Score (by Search Engine): Mascot	PEP	q-Value	Confidence (by Search Engine): Mascot	q-Value (by Search Engine): Mascot	PEP (by Search Engine): Mascot	SVM Score (by Search Engine): Mascot	Ions Score (by Search Engine): Mascot	PEP	q-Value	Confidence (by Search Engine): Mascot	q-Value (by Search Engine): Mascot	PEP (by Search Engine): Mascot	SVM Score (by Search Engine): Mascot	Ions Score (by Search Engine): Mascot	PEP	q-Value	Top Apex RT [min]
		FALSE	High	[R].LTGDLSHLAAIVILLLK.[I]		1	2	4	P33947	P33947 [6-22]		0	1790.11	1.417	1.3	0	0	80.7	114.3	105					High	High	High	High	0.00114286	0.000131167	1.49263	18	0.000472533	0.00221239	High	0.00114286	0.000131167	1.49263	18	0.000472533	0.00221239	High	0.00114286	0.000131167	1.49263	18	0.000472533	0.00221239	88.86
		FALSE	High	[R].LTGDLSHLAAIVILLLKIWK.[T]		1	2	1	P33947	P33947 [6-25]		1	2217.37		100					100					n/a	n/a	High	High	0.00285171	0.0775109	0.0827345	3	0.136419	0.00570342	High	0.00285171	0.0775109	0.0827345	3	0.136419	0.00570342	High	0.00285171	0.0775109	0.0827345	3	0.136419	0.00570342	91.35
FALSE	High	Master Protein	Q59FI4	Importin 4 variant (Fragment) OS=Homo sapiens OX=9606 PE=2 SV=1	0	4.185	1	1	2	1	1264	138.1	5.25	70	1	transport	other membranes;other cell component	other molecular function								0	0	100	100				172.8	27.2	0.01	0.157		0		172.8	27.2	0.01	6.358		0		172.8	27.2
	Checked	Protein Group ID	# Proteins	# Unique Peptides	# Peptides	# PSMs	Group Description	Found in Sample: F1: Sample	Found in Sample: F2: Sample	Found in Sample: F3: Sample
	FALSE	262	13	1	1	2	[Master Protein] Importin 4 variant (Fragment) OS=Homo sapiens OX=9606 PE=2 SV=1	n/a	High	Peak Found
		Checked	Confidence	Annotated Sequence	Modifications	# Protein Groups	# Proteins	# PSMs	Master Protein Accessions	Positions in Master Proteins	Modifications in Master Proteins	# Missed Cleavages	Theo. MH+ [Da]	Abundance Ratio: (F2) / (F1)	Abundance Ratio: (F3) / (F1)	Abundance Ratio Variability [%]: (F2) / (F1)	Abundance Ratio Variability [%]: (F3) / (F1)	Abundances (Grouped): F1	Abundances (Grouped): F2	Abundances (Grouped): F3	Abundances (Grouped) CV [%]: F1	Abundances (Grouped) CV [%]: F2	Abundances (Grouped) CV [%]: F3	Quan Info	Found in Sample: F1: Sample	Found in Sample: F2: Sample	Found in Sample: F3: Sample	Confidence (by Search Engine): Mascot	q-Value (by Search Engine): Mascot	PEP (by Search Engine): Mascot	SVM Score (by Search Engine): Mascot	Ions Score (by Search Engine): Mascot	PEP	q-Value	Confidence (by Search Engine): Mascot	q-Value (by Search Engine): Mascot	PEP (by Search Engine): Mascot	SVM Score (by Search Engine): Mascot	Ions Score (by Search Engine): Mascot	PEP	q-Value	Confidence (by Search Engine): Mascot	q-Value (by Search Engine): Mascot	PEP (by Search Engine): Mascot	SVM Score (by Search Engine): Mascot	Ions Score (by Search Engine): Mascot	PEP	q-Value	Top Apex RT [min]
		FALSE	High	[K].AALLLLLTFLAK.[Q]		1	13	2	Q59FI4	Q59FI4 [1225-1236]		0	1286.84	100	100				172.8	27.2					n/a	High	Peak Found	High	0.00114286	1.43454e-05	1.9785	50	6.53651e-05	0.00221239	High	0.00114286	1.43454e-05	1.9785	50	6.53651e-05	0.00221239	High	0.00114286	1.43454e-05	1.9785	50	6.53651e-05	0.00221239	86.91
FALSE	High	Master Protein	B2R4C0	60S ribosomal protein L18a OS=Homo sapiens OX=9606 PE=2 SV=1	0	4.14	6	2	6	2	176	20.7	10.71	67	2	protein metabolism;other metabolic processes	cytosol;translational apparatus	other molecular function								0	0	0.927	1.553	65.66	17.67	91	74.7	134.4	1.079	1.675	65.66	46.8	91	74.7	134.4	0.644	0.597	17.67	46.8	91	74.7	134.4
	Checked	Protein Group ID	# Proteins	# Unique Peptides	# Peptides	# PSMs	Group Description	Found in Sample: F1: Sample	Found in Sample: F2: Sample	Found in Sample: F3: Sample
	FALSE	209	10	2	2	6	[Master Protein] 60S ribosomal protein L18a OS=Homo sapiens OX=9606 PE=2 SV=1	High	High	High
		Checked	Confidence	Annotated Sequence	Modifications	# Protein Groups	# Proteins	# PSMs	Master Protein Accessions	Positions in Master Proteins	Modifications in Master Proteins	# Missed Cleavages	Theo. MH+ [Da]	Abundance Ratio: (F2) / (F1)	Abundance Ratio: (F3) / (F1)	Abundance Ratio Variability [%]: (F2) / (F1)	Abundance Ratio Variability [%]: (F3) / (F1)	Abundances (Grouped): F1	Abundances (Grouped): F2	Abundances (Grouped): F3	Abundances (Grouped) CV [%]: F1	Abundances (Grouped) CV [%]: F2	Abundances (Grouped) CV [%]: F3	Quan Info	Found in Sample: F1: Sample	Found in Sample: F2: Sample	Found in Sample: F3: Sample	Confidence (by Search Engine): Mascot	q-Value (by Search Engine): Mascot	PEP (by Search Engine): Mascot	SVM Score (by Search Engine): Mascot	Ions Score (by Search Engine): Mascot	PEP	q-Value	Confidence (by Search Engine): Mascot	q-Value (by Search Engine): Mascot	PEP (by Search Engine): Mascot	SVM Score (by Search Engine): Mascot	Ions Score (by Search Engine): Mascot	PEP	q-Value	Confidence (by Search Engine): Mascot	q-Value (by Search Engine): Mascot	PEP (by Search Engine): Mascot	SVM Score (by Search Engine): Mascot	Ions Score (by Search Engine): Mascot	PEP	q-Value	Top Apex RT [min]
		FALSE	High	[R].FWYFVSQLK.[K]		1	10	3	B2R4C0	B2R4C0 [44-52]		0	1217.64	0.603	1.379	0	0	100.6	60.7	138.7					High	High	High	High	0.00114286	0.00395668	0.744437	50	0.0099108	0.00221239	High	0.00114286	0.00395668	0.744437	50	0.0099108	0.00221239	High	0.00114286	0.00395668	0.744437	50	0.0099108	0.00221239	60.66
		FALSE	High	[K].SRFWYFVSQLK.[K]		1	10	3	B2R4C0	B2R4C0 [42-52]		1	1460.77	1.424	1.749	0	0	71.9	102.4	125.7					High	High	High	High	0.00114286	0.00281101	0.81958	24	0.00730553	0.00221239	High	0.00114286	0.00281101	0.81958	24	0.00730553	0.00221239	High	0.00114286	0.00281101	0.81958	24	0.00730553	0.00221239	58.79
FALSE	High	Master Protein	P11388	DNA topoisomerase 2-alpha OS=Homo sapiens OX=9606 GN=TOP2A PE=1 SV=3	0	4.091	1	1	13	1	1531	174.3	8.72	123	1	cell cycle OR cell proliferation;cell organization and biogenesis;DNA metabolism;other metabolic processes;stress response;developmental processes;other biological processes	nucleus;other cell component	nucleic acid binding activity;other molecular function	Pf00204, Pf00521, Pf01751, Pf02518, Pf08070, Pf16898	7153	ENSG00000131747	TOP2A	B2RTS1; hsa:7153; P11388; Q71UN1; Q71UQ5; Q9HB24; Q9HB25; Q9HB26; Q9UP44; Q9UQP9	Gastric cancer network 1; Gastric cancer network 2; Retinoblastoma gene in cancer	SUMOylation of DNA replication proteins; Transcription of E2F targets under negative control by DREAM complex	5	0	0.38	0.662	0	0	146.9	55.8	97.3	2.633	1.744	0	0	146.9	55.8	97.3	1.51	0.573	0	0	146.9	55.8	97.3
	Checked	Protein Group ID	# Proteins	# Unique Peptides	# Peptides	# PSMs	Group Description	Found in Sample: F1: Sample	Found in Sample: F2: Sample	Found in Sample: F3: Sample
	FALSE	13	2	1	1	13	[Master Protein] DNA topoisomerase 2-alpha OS=Homo sapiens OX=9606 GN=TOP2A PE=1 SV=3	High	High	High
		Checked	Confidence	Annotated Sequence	Modifications	# Protein Groups	# Proteins	# PSMs	Master Protein Accessions	Positions in Master Proteins	Modifications in Master Proteins	# Missed Cleavages	Theo. MH+ [Da]	Abundance Ratio: (F2) / (F1)	Abundance Ratio: (F3) / (F1)	Abundance Ratio Variability [%]: (F2) / (F1)	Abundance Ratio Variability [%]: (F3) / (F1)	Abundances (Grouped): F1	Abundances (Grouped): F2	Abundances (Grouped): F3	Abundances (Grouped) CV [%]: F1	Abundances (Grouped) CV [%]: F2	Abundances (Grouped) CV [%]: F3	Quan Info	Found in Sample: F1: Sample	Found in Sample: F2: Sample	Found in Sample: F3: Sample	Confidence (by Search Engine): Mascot	q-Value (by Search Engine): Mascot	PEP (by Search Engine): Mascot	SVM Score (by Search Engine): Mascot	Ions Score (by Search Engine): Mascot	PEP	q-Value	Confidence (by Search Engine): Mascot	q-Value (by Search Engine): Mascot	PEP (by Search Engine): Mascot	SVM Score (by Search Engine): Mascot	Ions Score (by Search Engine): Mascot	PEP	q-Value	Confidence (by Search Engine): Mascot	q-Value (by Search Engine): Mascot	PEP (by Search Engine): Mascot	SVM Score (by Search Engine): Mascot	Ions Score (by Search Engine): Mascot	PEP	q-Value	Top Apex RT [min]
		FALSE	High	[K].GLLINFIHHNWPSLLR.[H]		1	2	13	P11388	P11388 [551-566]		0	1930.08	0.38	0.662	0	0	146.9	55.8	97.3					High	High	High	High	0.00114286	1.82535e-05	1.92561	26	8.10709e-05	0.00221239	High	0.00114286	1.82535e-05	1.92561	26	8.10709e-05	0.00221239	High	0.00114286	1.82535e-05	1.92561	26	8.10709e-05	0.00221239	66.2
FALSE	High	Master Protein	Q5T4S7	E3 ubiquitin-protein ligase UBR4 OS=Homo sapiens OX=9606 GN=UBR4 PE=1 SV=1	0	4	0	1	6	1	5183	573.5	6.04	62	1	cell organization and biogenesis;protein metabolism;other metabolic processes;stress response;other biological processes	plasma membrane;other membranes;cytosol;cytoskeleton;nucleus;other cytoplasmic organelle;other cell component	other molecular function	Pf02207, Pf13764, Pf19423, Pf24079	23352	ENSG00000127481	UBR4	A8MPT2; A8MQ33; A8MQB1; hsa:23352; O60646; O75050; Q4QRK5; Q5T4S7; Q5T4S8; Q5T4S9; Q5TBN8; Q5TBP2; Q6DKH8; Q6P4A4; Q7L8P7; Q8IXJ4; Q8TDN5; Q8WV67; Q9HA46; Q9P2N9; Q9UG82		Neutrophil degranulation; Antigen processing: Ubiquitination & Proteasome degradation; Dengue virus activates/modulates innate and adaptive immune responses	3	0	0.211	0.374	0	0	189.2	40	70.8	4.73	1.771	0	0	189.2	40	70.8	2.671	0.565	0	0	189.2	40	70.8
	Checked	Protein Group ID	# Proteins	# Unique Peptides	# Peptides	# PSMs	Group Description	Found in Sample: F1: Sample	Found in Sample: F2: Sample	Found in Sample: F3: Sample
	FALSE	295	7	1	1	6	[Master Protein] E3 ubiquitin-protein ligase UBR4 OS=Homo sapiens OX=9606 GN=UBR4 PE=1 SV=1	High	High	High
		Checked	Confidence	Annotated Sequence	Modifications	# Protein Groups	# Proteins	# PSMs	Master Protein Accessions	Positions in Master Proteins	Modifications in Master Proteins	# Missed Cleavages	Theo. MH+ [Da]	Abundance Ratio: (F2) / (F1)	Abundance Ratio: (F3) / (F1)	Abundance Ratio Variability [%]: (F2) / (F1)	Abundance Ratio Variability [%]: (F3) / (F1)	Abundances (Grouped): F1	Abundances (Grouped): F2	Abundances (Grouped): F3	Abundances (Grouped) CV [%]: F1	Abundances (Grouped) CV [%]: F2	Abundances (Grouped) CV [%]: F3	Quan Info	Found in Sample: F1: Sample	Found in Sample: F2: Sample	Found in Sample: F3: Sample	Confidence (by Search Engine): Mascot	q-Value (by Search Engine): Mascot	PEP (by Search Engine): Mascot	SVM Score (by Search Engine): Mascot	Ions Score (by Search Engine): Mascot	PEP	q-Value	Confidence (by Search Engine): Mascot	q-Value (by Search Engine): Mascot	PEP (by Search Engine): Mascot	SVM Score (by Search Engine): Mascot	Ions Score (by Search Engine): Mascot	PEP	q-Value	Confidence (by Search Engine): Mascot	q-Value (by Search Engine): Mascot	PEP (by Search Engine): Mascot	SVM Score (by Search Engine): Mascot	Ions Score (by Search Engine): Mascot	PEP	q-Value	Top Apex RT [min]
		FALSE	High	[R].ESNIHLIPYIIHTVLYVLNTTR.[A]		1	7	6	Q5T4S7	Q5T4S7 [4984-5005]		0	2609.44	0.211	0.374	0	0	189.2	40	70.8					High	High	High	High	0.00114286	2.30939e-05	1.87397	28	0.00010004	0.00221239	High	0.00114286	2.30939e-05	1.87397	28	0.00010004	0.00221239	High	0.00114286	2.30939e-05	1.87397	28	0.00010004	0.00221239	90.04
FALSE	High	Master Protein	P57740	Nuclear pore complex protein Nup107 OS=Homo sapiens OX=9606 GN=NUP107 PE=1 SV=1	0	3.993	1	1	4	1	925	106.3	5.43	98	1	cell organization and biogenesis;other metabolic processes;transport;developmental processes	other membranes;cytosol;nucleus;other cell component	other molecular function	Pf04121	57122	ENSG00000111581	NUP107	B4DZ67; hsa:57122; P57740; Q6PJE1	Gastric cancer network 1; Primary ovarian insufficiency	HCMV Late Events; Separation of Sister Chromatids; Resolution of Sister Chromatid Cohesion; RHO GTPases Activate Formins; HCMV Early Events; EML4 and NUDC in mitotic spindle formation; ISG15 antiviral mechanism; Transport of the SLBP independent Mature mRNA; Transport of the SLBP Dependant Mature mRNA; Transport of Mature mRNA Derived from an Intronless Transcript; Transport of Mature mRNA derive…	36	0	1.333	0.44	0	0	108.2	144.2	47.6	0.75	0.33	0	0	108.2	144.2	47.6	2.274	3.031	0	0	108.2	144.2	47.6
[truncated: 968 more rows]
[truncated: 9 more columns]
