# Supplementary material for: Pseudovirus-mediated proximity labeling identifies candidate host cell membrane proteins involved in viral attachment
Source: J Virol. 2026 Apr 29;100(5):e00507-26. doi: 10.1128/jvi.00507-26 (PMC13185619; doi:10.1128/jvi.00507-26)
Supplement: Table S4 — Proteins labeled with Biotin-tyramide; second experiment. [file jvi.00507-26-s0005.xlsx]

## Sheet: Sheet1
Table S4 Proteins labeled with Biotin-tyramide; second experiment
Checked	Protein FDR Confidence: Combined	Master	Accession	Description	Exp. q-value: Combined	Sum PEP Score	Coverage [%]	# Peptides	# PSMs	# Unique Peptides	# AAs	MW [kDa]	calc. pI	Score Mascot: Mascot	# Peptides (by Search Engine): Mascot	Biological Process	Cellular Component	Molecular Function	Pfam IDs	Entrez Gene ID	Ensembl Gene ID	Gene Symbol	Gene ID	WikiPathways	Reactome Pathways	# Protein Pathway Groups	# Razor Peptides	Abundance Ratio: Inf-HRP/ Inf-GFP	Abundance Ratio: VSVG-HRP/ Inf-GFP	Abundance Ratio Variability [%]: (F3) / (F1)	Abundance Ratio Variability [%]: (F5) / (F1)	Abundances (Grouped): F1	Abundances (Grouped): F3	Abundances (Grouped): F5	Abundance Ratio: Inf-GFP/ Inf-HRP	Abundance Ratio:VSVG-HRP/ Inf-HRP	Abundance Ratio Variability [%]: (F1) / (F3)	Abundance Ratio Variability [%]: (F5) / (F3)	Abundances (Grouped): F1	Abundances (Grouped): F3	Abundances (Grouped): F5	Abundance Ratio: Inf-GFP/ VSVG-HRP	Abundance Ratio: Inf-HRP / VSVG-HRP	Abundance Ratio Variability [%]: (F1) / (F2)	Abundance Ratio Variability [%]: (F3) / (F2)	Abundances (Grouped): F1	Abundances (Grouped): F2	Abundances (Grouped): F3	Abundances (Grouped) CV [%]: F1
FALSE	High	Master Protein	P62805	Histone H4 OS=Homo sapiens OX=9606 GN=H4C1 PE=1 SV=2	0	8.514	30	4	10	4	103	11.4	11.36	87	4	cell organization and biogenesis;other biological processes	non-structural extracellular;nucleus;other cell component	nucleic acid binding activity;other molecular function	Pf15511	121504; 554313; 8294; 8359; 8360; 8361; 8362; 8363; 8364; 8365; 8366; 8367; 8368; 8370	ENSG00000158406; ENSG00000197061; ENSG00000197238; ENSG00000197837; ENSG00000270276; ENSG00000270882; ENSG00000273542; ENSG00000274618; ENSG00000275126; ENSG00000276180; ENSG00000276966; ENSG00000277157; ENSG00000278637; ENSG00000278705	H4C1; H4C11; H4C12; H4C13; H4C14; H4C15; H4C16; H4C2; H4C3; H4C4; H4C5; H4C6; H4C8; H4C9	A2VCL0; hsa:121504; hsa:554313; hsa:8294; hsa:8359; hsa:8360; hsa:8361; hsa:8362; hsa:8363; hsa:8364; hsa:8365; hsa:8366; hsa:8367; hsa:8368; hsa:8370; P02304; P02305; P62805; Q6DRA9; Q6FGB8; Q6NWP7	Gastric cancer network 1; Histone modifications; 22q11.2 copy number variation syndrome; Male infertility; Transcription activation (RNA-polymerase I and KAT2A/B) and inhibition (NuRD complex); Telomere end packaging and neurodevelopmental disorders; Nucleosome remodeling complex; Tessadori-Bicknell-van Haaften syndrome variants: nucleosome assembly; Tessadori-Bicknell-van Haaften syndrome 3 over…	Amyloid fiber formation; Meiotic synapsis; Regulation of endogenous retroelements by KRAB-ZFP proteins; HCMV Late Events; HCMV Early Events; PRC2 methylates histones and DNA; SUMOylation of chromatin organization proteins; Deposition of new CENPA-containing nucleosomes at the centromere; Negative Regulation of CDH1 Gene Transcription; Regulation of endogenous retroelements by Piwi-interacting RNA…	64	0	0.364	0.972	13.65	21.17	124.5	48.6	126.9	1.029	0.489	21.17	32.02	124.5	48.6	126.9	2.746	2.044	13.65	32.02	124.5	48.6	126.9
FALSE	High	Master Protein	P13987	CD59 glycoprotein OS=Homo sapiens OX=9606 GN=CD59 PE=1 SV=1	0	1.204	9	1	1	1	128	14.2	6.48	0	1	stress response;signal transduction;other biological processes	plasma membrane;other membranes;ER/Golgi;other cell component	other molecular function	Pf25152	966	ENSG00000085063	CD59	E9PR17; hsa:966; P13987	Complement system; Complement system in neuronal development and plasticity	Neutrophil degranulation; Regulation of Complement cascade; COPI-mediated anterograde transport; COPII-mediated vesicle transport; Cargo concentration in the ER	7	0	100	100				92.4	107.6	0.01	0.859		0		92.4	107.6	0.01	1.164		0		92.4	107.6
FALSE	High	Master Protein	Q9UIU0	Dihydropyridine receptor alpha 2 subunit OS=Homo sapiens OX=9606 GN=CACNA2D1 PE=3 SV=1	0	1.855	1	1	1	1	1110	125.2	5.36	14	1	transport	other membranes	transporter activity;other molecular function		781		CACNA2D1	Q9UIU0	Arrhythmogenic right ventricular cardiomyopathy; VEGFA-VEGFR2 signaling	Presynaptic depolarization and calcium channel opening	3	0	100	100				104	96	0.01	1.083		0		104	96	0.01	0.924		0		104	96
FALSE	High	Master Protein	P78310	Coxsackievirus and adenovirus receptor OS=Homo sapiens OX=9606 GN=CXADR PE=1 SV=1	0	1.458	3	1	4	1	365	40	7.56	30	1	cell adhesion;cell organization and biogenesis;stress response;transport;developmental processes;other biological processes	non-structural extracellular;plasma membrane;other membranes;nucleus;other cell component	signal transduction activity or receptor binding;other molecular function	Pf07686, Pf13927	1525	ENSG00000154639	CXADR	B2R8V8; B7WPI3; D3YHP0; hsa:1525; O00694; P78310; Q8WWT6; Q8WWT7; Q8WWT8; Q9UKV4	Acute viral myocarditis; 15q11q13 copy number variation	Cell surface interactions at the vascular wall; Immunoregulatory interactions between a Lymphoid and a non-Lymphoid cell	4	0	100	100				96.8	103.2	0.01	0.938		0		96.8	103.2	0.01	1.066		0		96.8	103.2
FALSE	High	Master Protein	P16070	CD44 antigen OS=Homo sapiens OX=9606 GN=CD44 PE=1 SV=3	0	2.205	2	1	2	1	742	81.5	5.33	0	1	cell adhesion;other metabolic processes;stress response;developmental processes;signal transduction;other biological processes	plasma membrane;other membranes;cytosol;ER/Golgi;other cell component	other molecular function	Pf00193	960	ENSG00000026508	CD44	A5YRN9; B6EAT9; D3DR12; D3DR13; hsa:960; O95370; P16070; P22511; Q04858; Q13419; Q13957; Q13958; Q13959; Q13960; Q13961; Q13967; Q13968; Q13980; Q15861; Q16064; Q16065; Q16066; Q16208; Q16522; Q86T72; Q86Z27; Q8N694; Q92493; Q96J24; Q9H5A5; Q9UC28; Q9UC29; Q9UC30; Q9UCB0; Q9UJ36	Hepatitis C and hepatocellular carcinoma; Wnt signaling and pluripotency; Hippo-Merlin signaling dysregulation; Gastrin signaling; Pleural mesothelioma; CCL18 signaling; Integrative Analysis of Treg-Glial Interactions ; Senescence and autophagy in cancer	Cell surface interactions at the vascular wall; Degradation of the extracellular matrix; Integrin cell surface interactions; Neutrophil degranulation; Interferon gamma signaling; Developmental Lineage of Mammary Stem Cells; Hyaluronan degradation; Developmental Lineage of Mammary Gland Luminal Epithelial Cells; Developmental Lineage of Mammary Gland Myoepithelial Cells	18	0	100	100				120.7	79.3	0.01	1.522		0		120.7	79.3	0.01	0.657		0		120.7	79.3
FALSE	High	Master Protein	A8K2T7	Receptor protein-tyrosine kinase OS=Homo sapiens OX=9606 PE=1 SV=1	0	2.347	1	1	1	1	1210	134.1	6.7	31	1	signal transduction;other biological processes	plasma membrane;other membranes;ER/Golgi;nucleus;other cytoplasmic organelle;other cell component	kinase activity;other molecular function								0	0	100	100				104.7	95.3	0.01	1.098		0		104.7	95.3	0.01	0.911		0		104.7	95.3
FALSE	High	Master Protein	O14786	Neuropilin-1 OS=Homo sapiens OX=9606 GN=NRP1 PE=1 SV=3	0	4.589	4	2	3	2	923	103.1	5.88	0	2	cell-cell signaling;cell organization and biogenesis;stress response;developmental processes;signal transduction;other biological processes	plasma membrane;other membranes;cytosol;cytoskeleton;mitochondrion;other cytoplasmic organelle;other cell component	enzyme regulator activity;kinase activity;other molecular function	Pf00431, Pf00629, Pf00754, Pf11980	8829	ENSG00000099250	NRP1	B0LPG9; hsa:8829; O14786; O60461; Q5T7F1; Q5T7F2; Q5T7F3; Q86T59; Q96I90; Q96IH5	Angiogenesis overview; miR-targeted genes in lymphocytes; miR-targeted genes in muscle cell; miR-targeted genes in squamous cell; SARS-CoV-2 altering angiogenesis via NRP1; NRP1-triggered signaling in pancreatic cancer ; Cell interactions in pancreatic cancer microenvironment; Axon guidance	Attachment and Entry; CHL1 interactions; CRMPs in Sema3A signaling; Neurophilin interactions with VEGF and VEGFR; Signaling by ROBO receptors; Sema3A PAK dependent Axon repulsion; SEMA3A-Plexin repulsion signaling by inhibiting Integrin adhesion; Signal transduction by L1	16	0	100	100				109.3	90.7	0.01	0.482		0		109.3	90.7	0.01	2.074		0		109.3	90.7
FALSE	High	Master Protein	Q2M218	Zinc finger protein 630 OS=Homo sapiens OX=9606 GN=ZNF630 PE=1 SV=1	0.001	1.151	1	1	1	1	657	76	8.78	0	1	other biological processes	nucleus	nucleic acid binding activity;other molecular function	Pf00096, Pf01352	57232	ENSG00000221994	ZNF630	F8WAG4; hsa:57232; Q2M218; Q5H8Z5			0	0
FALSE	High	Master Protein	A5YM53	Integrin alpha-V OS=Homo sapiens OX=9606 GN=ITGAV PE=2 SV=1	0	3.024	1	2	3	2	1048	116	5.74	20	2	cell adhesion;transport;developmental processes;signal transduction;other biological processes	plasma membrane;other membranes;other cell component	signal transduction activity or receptor binding;other molecular function				ITGAV	A5YM53			0	0	100	100				109.4	90.6	0.01	1.258		21.3		109.4	90.6	0.01	0.795		21.3		109.4	90.6
FALSE	High	Master Protein	Q562S0	Actin-like protein (Fragment) OS=Homo sapiens OX=9606 GN=ACT PE=4 SV=1	0	3.94	44	2	6	1	103	11.5	6.24	78	2		cytoskeleton;other cell component	other molecular function				ACT	Q562S0			0	0
FALSE	High	Master Protein	P08069	Insulin-like growth factor 1 receptor OS=Homo sapiens OX=9606 GN=IGF1R PE=1 SV=1	0	1.197	1	1	1	1	1367	154.7	5.8	20	1	cell organization and biogenesis;protein metabolism;other metabolic processes;transport;signal transduction;other biological processes	plasma membrane;other membranes;nucleus;other cell component	signal transduction activity or receptor binding;transporter activity;kinase activity;other molecular function	Pf00757, Pf01030, Pf07714	3480	ENSG00000140443	IGF1R	B1B5Y2; hsa:3480; P08069; Q14CV2; Q9UCC0	MicroRNAs in cardiomyocyte hypertrophy; Thyroid stimulating hormone (TSH) signaling; Glioblastoma signaling; Apoptosis; Focal adhesion; MECP2 and associated Rett syndrome; Factors and pathways affecting insulin-like growth factor (IGF1)-Akt signaling; Focal adhesion: PI3K-Akt-mTOR-signaling; PI3K-Akt signaling; Somatroph axis (GH) and its relationship to dietary restriction and aging; Ebola virus…	Extra-nuclear estrogen signaling; Respiratory syncytial virus (RSV) attachment and entry; IRS-related events triggered by IGF1R; Signaling by Type 1 Insulin-like Growth Factor 1 Receptor (IGF1R); SHC-related events triggered by IGF1R	35	0	100	100				123	77	0.01	1.599		0		123	77	0.01	0.625		0		123	77
FALSE	High	Master Protein	A0A6I8PRJ0	Adhesion G protein-coupled receptor L2 OS=Homo sapiens OX=9606 GN=ADGRL2 PE=1 SV=1	0	2.545	2	2	2	2	1470	164.5	6.14	0	2	signal transduction	other membranes	other molecular function	Pf00002, Pf01825, Pf02140, Pf02191, Pf02354, Pf02793, Pf16489		ENSG00000117114	ADGRL2	A0A6I8PRJ0			0	0	100	100				111.5	88.5	0.01	1.259		0		111.5	88.5	0.01	0.794		0		111.5	88.5
FALSE	High	Master Protein	Q59ER8	Leucine-rich repeat-containing G-protein coupled receptor 4 (Fragment) OS=Homo sapiens OX=9606 PE=2 SV=1	0.001	1.123	1	1	1	1	1032	112.5	7.18	0	1	signal transduction;other biological processes	plasma membrane;other membranes	other molecular function								0	0	100	100				114.9	85.1	0.01	1.35		0		114.9	85.1	0.01	0.741		0		114.9	85.1
FALSE	High	Master Protein	P05787	Keratin, type II cytoskeletal 8 OS=Homo sapiens OX=9606 GN=KRT8 PE=1 SV=7	0	10.41	16	4	11	3	483	53.7	5.59	242	4	developmental processes;signal transduction;other biological processes	plasma membrane;other membranes;cytosol;cytoskeleton;nucleus;other cell component	other molecular function	Pf00038, Pf16208	3856	ENSG00000170421	KRT8	A8K4H3; B0AZN5; F8VXB4; hsa:3856; P05787; Q14099; Q14716; Q14717; Q53GJ0; Q6DHW5; Q6GMY0; Q6P4C7; Q96J60	Primary focal segmental glomerulosclerosis (FSGS); Acute viral myocarditis	Formation of the cornified envelope; Developmental Lineage of Mammary Gland Luminal Epithelial Cells; Developmental Lineage of Mammary Gland Alveolar Cells	6	1	0.275	0.484	27.32	6.92	162	59.6	78.4	2.068	0.569	6.92	34.38	162	59.6	78.4	3.632	1.756	27.32	34.38	162	59.6	78.4
FALSE	High	Master Protein	A8K6Q6	CD276 antigen OS=Homo sapiens OX=9606 PE=2 SV=1	0.002	0.813	3	1	1	1	534	57.3	4.91	0	1	other biological processes	other membranes									0	0	100	100				122.2	77.8	0.01	1.571		0		122.2	77.8	0.01	0.636		0		122.2	77.8
FALSE	High	Master Protein	B2RNB2	Disintegrin and metalloproteinase domain-containing protein 17 OS=Homo sapiens OX=9606 GN=ADAM17 PE=2 SV=1	0.001	1.126	1	1	1	1	824	93	5.76	26	1	protein metabolism;other metabolic processes;stress response;developmental processes;signal transduction;other biological processes	plasma membrane;other membranes;cytosol	other molecular function		6868		ADAM17	B2RNB2; hsa:6868	Brain-derived neurotrophic factor (BDNF) signaling; TROP2 regulatory signaling; Notch signaling		3	0	100	100				118.7	81.3	0.01	1.46		0		118.7	81.3	0.01	0.685		0		118.7	81.3
FALSE	High	Master Protein	I6L965	KRT18 protein (Fragment) OS=Homo sapiens OX=9606 GN=KRT18 PE=1 SV=1	0	9.714	27	6	7	6	372	42.1	5.1	30	6		cytosol;cytoskeleton	other molecular function				KRT18	I6L965			0	0	0.358	0.981	41.57	34.51	30.4	251.3	18.3	1.019	0.431	34.51	51	30.4	251.3	18.3	2.79	2.32	41.57	51	30.4	251.3	18.3
FALSE	High	Master Protein	Q9UNN8	Endothelial protein C receptor OS=Homo sapiens OX=9606 GN=PROCR PE=1 SV=1	0	3.531	4	1	4	1	238	26.7	7.18	53	1	stress response;other biological processes	non-structural extracellular;plasma membrane;other membranes;cytoskeleton;other cell component	other molecular function	Pf16497	10544	ENSG00000101000	PROCR	B2RC04; hsa:10544; Q14218; Q6IB56; Q96CB3; Q9ULX1; Q9UNN8		Cell surface interactions at the vascular wall; Common Pathway of Fibrin Clot Formation	2	0	100	100				100.3	99.7	0.01	1.006		0		100.3	99.7	0.01	0.994		0		100.3	99.7
FALSE	High	Master Protein	Q9UHN6	Cell surface hyaluronidase CEMIP2 OS=Homo sapiens OX=9606 GN=CEMIP2 PE=1 SV=1	0	5.566	3	4	6	4	1383	154.3	8.15	27	4	other metabolic processes;developmental processes;other biological processes	plasma membrane;other membranes;cytosol;nucleus;other cell component	other molecular function	Pf10162, Pf15711, Pf24605, Pf24606	23670	ENSG00000135048	CEMIP2	A6H8W9; B2RTQ6; hsa:23670; Q5T838; Q5T839; Q5T840; Q5T841; Q8NBP6; Q9P2D5; Q9UHN6			0	0	100	100				82.9	117.1	0.01	0.721		8.03		82.9	117.1	0.01	1.386		8.03		82.9	117.1
FALSE	High	Master Protein	O43570	Carbonic anhydrase 12 OS=Homo sapiens OX=9606 GN=CA12 PE=1 SV=1	0	1.723	4	1	2	1	354	39.4	7.23	14	1	other biological processes	plasma membrane;other membranes	other molecular function	Pf00194	771	ENSG00000074410	CA12	B2RE24; hsa:771; O43570; Q53YE5; Q9BWG2	miR-targeted genes in leukocytes; miR-targeted genes in muscle cell	Reversible hydration of carbon dioxide	3	0	100					100			100				100		0.01	0.01				100
FALSE	High	Master Protein	C9JPK5	Integrin beta OS=Homo sapiens OX=9606 GN=ITGB1 PE=1 SV=2	0	4.898	7	2	32	2	809	90	5.59	15	2	cell adhesion;developmental processes;signal transduction;other biological processes	plasma membrane;other membranes;other cytoplasmic organelle;other cell component	other molecular function	Pf00362, Pf07965, Pf07974, Pf08725, Pf17205, Pf18372, Pf23105		ENSG00000150093	ITGB1	C9JPK5	Neural crest differentiation; Primary focal segmental glomerulosclerosis (FSGS); Mammary gland development: embryonic development - stage 1 of 4; RAC1/PAK1/p38/MMP2 pathway; Factors and pathways affecting insulin-like growth factor (IGF1)-Akt signaling; Focal adhesion: PI3K-Akt-mTOR-signaling; PI3K-Akt signaling; Ebola virus infection in host; Mechanoregulation and pathology of YAP/TAZ via Hippo …		17	0	100	100				108	92	0.01	1.152		14.4		108	92	0.01	0.868		14.4		108	92
FALSE	High	Master Protein	F5H7N0	Gamma-aminobutyric acid type A receptor subunit beta3 OS=Homo sapiens OX=9606 GN=GABRB3 PE=1 SV=1	0.001	0.954	2	1	1	1	529	61	8.79	0	1	cell-cell signaling;transport	plasma membrane;other membranes;other cell component	transporter activity;other molecular function	Pf02931, Pf02932		ENSG00000166206	GABRB3	F5H7N0	Prader-Willi and Angelman syndrome; GABA receptor signaling; mBDNF and proBDNF regulation of GABA neurotransmission; Effect of omega-3 PUFA on Huntington's disease pathways; GABA and glutamate signalling in epileptogenesis		5	0
FALSE	High	Master Protein	Q96S97	Myeloid-associated differentiation marker OS=Homo sapiens OX=9606 GN=MYADM PE=1 SV=2	0	12.086	12	3	18	3	322	35.3	8.15	191	3	cell organization and biogenesis;signal transduction;other biological processes	plasma membrane;other membranes;cytoskeleton;other cell component		Pf01284	91663	ENSG00000179820	MYADM	B2RE58; hsa:91663; Q542Z1; Q7Z507; Q8N9R4; Q96CS6; Q96S97; Q96SK9			0	0	100	100				77.9	122.1	0.01	0.543		26.58		77.9	122.1	0.01	1.842		26.58		77.9	122.1
FALSE	High	Master Protein	Q12860	Contactin-1 OS=Homo sapiens OX=9606 GN=CNTN1 PE=1 SV=1	0	4.85	4	4	6	4	1018	113.2	5.9	27	4	cell adhesion;cell organization and biogenesis;other metabolic processes;developmental processes;signal transduction;other biological processes	plasma membrane;other membranes;other cell component	other molecular function	Pf00041, Pf00047, Pf07679, Pf13927	1272	ENSG00000018236	CNTN1	A8K0H9; A8K0Y3; hsa:1272; Q12860; Q12861; Q14030; Q7M4P0; Q8N466	Oligodendrocyte development	Activated NOTCH1 Transmits Signal to the Nucleus; NOTCH2 Activation and Transmission of Signal to the Nucleus; Neurofascin interactions	5	0	100	100				113.7	86.3	0.01	1.513		38.47		113.7	86.3	0.01	0.661		38.47		113.7	86.3
FALSE	High	Master Protein	Q9NZU0	Leucine-rich repeat transmembrane protein FLRT3 OS=Homo sapiens OX=9606 GN=FLRT3 PE=1 SV=1	0	2.246	2	1	1	1	649	73	7.64	28	1	cell adhesion;cell organization and biogenesis;stress response;developmental processes;signal transduction;other biological processes	non-structural extracellular;extracellular matrix;plasma membrane;other membranes;cytosol;ER/Golgi;other cell component	signal transduction activity or receptor binding;other molecular function	Pf13855	23767	ENSG00000125848	FLRT3	D3DW20; hsa:23767; Q542Z9; Q96K39; Q96K42; Q96KB1; Q9NZU0; Q9P259		Signaling by ROBO receptors; Downstream signaling of activated FGFR1	2	0	100	100				103.9	96.1	0.01	1.082		0		103.9	96.1	0.01	0.924		0		103.9	96.1
FALSE	High	Master Protein	P17301	Integrin alpha-2 OS=Homo sapiens OX=9606 GN=ITGA2 PE=1 SV=2	0	1.611	1	1	1	1	1181	129.2	5.25	0	1	cell adhesion;cell organization and biogenesis;stress response;developmental processes;signal transduction;other biological processes	plasma membrane;other membranes;other cell component	signal transduction activity or receptor binding;other molecular function	Pf00092, Pf01839, Pf20805, Pf20806	3673	ENSG00000164171	ITGA2	hsa:3673; P17301; Q14595	Integrin-mediated cell adhesion; miR-targeted genes in lymphocytes; miR-targeted genes in muscle cell; Arrhythmogenic right ventricular cardiomyopathy; IL11 signaling; Complement system; Focal adhesion; Focal adhesion: PI3K-Akt-mTOR-signaling; PI3K-Akt signaling; Ebola virus infection in host; Small cell lung cancer; Pleural mesothelioma; Vedolizumab therapy for inflammatory bowel disease; Integr…	Regulation of MITF-M-dependent genes involved in extracellular matrix, focal adhesion and epithelial-to-mesenchymal transition; Integrin cell surface interactions; ECM proteoglycans; CHL1 interactions; Syndecan interactions; Laminin interactions; MET activates PTK2 signaling; Platelet Adhesion to exposed collagen	22	0	100	100				104.6	95.4	0.01	1.096		0		104.6	95.4	0.01	0.913		0		104.6	95.4
FALSE	High	Master Protein	A0A9L9PYI8	Eukaryotic translation elongation factor 1 alpha 2 OS=Homo sapiens OX=9606 GN=EEF1A2 PE=1 SV=1	0	5.816	10	3	3	3	512	56	9.31	74	3	protein metabolism;other metabolic processes		other molecular function	Pf00009, Pf03144, Pf22594		ENSG00000101210	EEF1A2	A0A9L9PYI8			0	0	0.293	0.764	0	0	74.1	169.4	56.6	1.309	0.383	0	0	74.1	169.4	56.6	3.418	2.611	0	0	74.1	169.4	56.6
FALSE	High	Master Protein	O75942	Major prion protein OS=Homo sapiens OX=9606 GN=PRNP PE=3 SV=2	0	3.152	7	2	8	2	285	30.7	9	77	2	cell organization and biogenesis	plasma membrane;other membranes;ER/Golgi	other molecular function				PRNP	O75942			0	0	100	100				88.3	111.7	0.01	0.781		2.2		88.3	111.7	0.01	1.281		2.2		88.3	111.7
FALSE	High	Master Protein	Q13740	CD166 antigen OS=Homo sapiens OX=9606 GN=ALCAM PE=1 SV=2	0	12.2	12	4	23	4	583	65.1	6.25	73	4	cell adhesion;cell organization and biogenesis;developmental processes;signal transduction;other biological processes	plasma membrane;other membranes;other cell component	signal transduction activity or receptor binding;other molecular function	Pf08205, Pf13927	214	ENSG00000170017	ALCAM	B2RNS3; B4DTU0; hsa:214; O60892; Q13740; Q1HGM8; Q1HGM9; Q6PEY4; Q6ZS95		L1CAM interactions	1	0	0.573	0.575	0	0	27.6	158.8	113.6	1.739	1.26	0	17.67	27.6	158.8	113.6	1.744	0.794	0	17.67	27.6	158.8	113.6
FALSE	High	Master Protein	Q14126	Desmoglein-2 OS=Homo sapiens OX=9606 GN=DSG2 PE=1 SV=2	0	4.836	2	2	2	2	1118	122.2	5.24	29	2	cell adhesion;cell cycle OR cell proliferation;cell organization and biogenesis;developmental processes;other biological processes	plasma membrane;other membranes;other cell component	other molecular function	Pf00028	1829	ENSG00000046604	DSG2	hsa:1829; Q14126; Q4KKU6	miR-targeted genes in muscle cell; Arrhythmogenic right ventricular cardiomyopathy; GDNF signaling	RHOG GTPase cycle; RAC2 GTPase cycle; RAC3 GTPase cycle; Formation of the cornified envelope; Apoptotic cleavage of cell adhesion proteins	9	0	100	100				143.5	56.5	0.01	1.01		0		143.5	56.5	0.01	0.99		0		143.5	56.5
FALSE	High	Master Protein	P18084	Integrin beta-5 OS=Homo sapiens OX=9606 GN=ITGB5 PE=1 SV=1	0	9.616	4	3	12	3	799	88	6.06	295	3	cell adhesion;cell organization and biogenesis;stress response;developmental processes;signal transduction;other biological processes	plasma membrane;other membranes;other cell component	signal transduction activity or receptor binding;other molecular function	Pf00362, Pf07965, Pf08725, Pf17205, Pf18372, Pf23105	3693	ENSG00000082781	ITGB5	B0LPF8; B2RD70; hsa:3693; P18084	Integrin-mediated cell adhesion; Arrhythmogenic right ventricular cardiomyopathy; miRNA targets in ECM and membrane receptors; Focal adhesion; VEGFA-VEGFR2 signaling; Focal adhesion: PI3K-Akt-mTOR-signaling; PI3K-Akt signaling; Mechanoregulation and pathology of YAP/TAZ via Hippo and non-Hippo mechanisms	Integrin cell surface interactions; ECM proteoglycans; Syndecan interactions; Smooth Muscle Contraction; Molecules associated with elastic fibres; TGF-beta receptor signaling activates SMADs; Cross-presentation of particulate exogenous antigens (phagosomes)	15	0	0.428	0.903	0	0	82.4	91.4	126.2	1.108	1.035	0	22.09	82.4	91.4	126.2	2.336	0.966	0	22.09	82.4	91.4	126.2
FALSE	High	Master Protein	Q7KYR7	Butyrophilin subfamily 2 member A1 OS=Homo sapiens OX=9606 GN=BTN2A1 PE=1 SV=3	0	1.261	2	1	1	1	527	59.6	6.48	13	1	other metabolic processes;signal transduction;other biological processes	plasma membrane;other membranes	signal transduction activity or receptor binding	Pf00622, Pf07686, Pf13765, Pf22705	11120	ENSG00000112763; ENSG00000292170	BTN2A1	B4DLP9; E9PGR4; hsa:11120; O00475; P78408; Q59EN4; Q7KYQ7; Q7KYR7; Q7Z386; Q96AV7; Q9NU62		Butyrophilin (BTN) family interactions	1	0	100	100				89.2	110.8	0.01	0.805		0		89.2	110.8	0.01	1.242		0		89.2	110.8
FALSE	High	Master Protein	A0A0C4DGQ5	Calpain small subunit 1 OS=Homo sapiens OX=9606 GN=CAPNS1 PE=1 SV=1	0	1.77	2	1	1	1	322	33.8	6.23	0	1		plasma membrane;other membranes;other cell component	other molecular function		826	ENSG00000126247	CAPNS1	A0A0C4DGQ5	Integrin-mediated cell adhesion		1	0	100	100				88.5	111.5	0.01	0.793		0		88.5	111.5	0.01	1.261		0		88.5	111.5
FALSE	High	Master Protein	Q6YHK3	CD109 antigen OS=Homo sapiens OX=9606 GN=CD109 PE=1 SV=2	0	5.81	2	3	8	3	1445	161.6	5.85	106	3	cell cycle OR cell proliferation;other biological processes	non-structural extracellular;plasma membrane;other membranes;cytosol	enzyme regulator activity	Pf00207, Pf01835, Pf07677, Pf07678, Pf07703, Pf17791	135228	ENSG00000156535	CD109	A5YKK4; B2R948; B3KW25; hsa:135228; Q0P6K7; Q5SYA8; Q5XUM7; Q5XUM9; Q6MZI7; Q6YHK3; Q8N3A7; Q8N915; Q8TDJ2; Q8TDJ3		Post-translational modification: synthesis of GPI-anchored proteins; Platelet degranulation	2	0	0.801	0.833	0	0	76.3	113.2	110.5	1.2	1.08	0	5.43	76.3	113.2	110.5	1.248	0.926	0	5.43	76.3	113.2	110.5
FALSE	High	Master Protein	B4DUF2	cDNA FLJ50227, moderately similar to Complement decay-accelerating factor OS=Homo sapiens OX=9606 PE=2 SV=1	0	14.852	10	2	14	2	480	50.9	8.44	84	2	stress response;other biological processes	plasma membrane;other membranes;other cell component									0	0	100	100				115.9	84.1	0.01	1.217		26.19		115.9	84.1	0.01	0.822		26.19		115.9	84.1
FALSE	High	Master Protein	Q8TCZ2	CD99 antigen-like protein 2 OS=Homo sapiens OX=9606 GN=CD99L2 PE=1 SV=1	0	1.899	6	1	3	1	262	28	5.14	20	1	cell adhesion;other biological processes	non-structural extracellular;plasma membrane;other membranes;other cell component		Pf12301	83692	ENSG00000102181	CD99L2	A8K2D5; A8K5R0; B3KWG2; B4DDL7; E7EMK5; E9PD27; hsa:83692; Q8TAW2; Q8TCZ0; Q8TCZ1; Q8TCZ2; Q9BQG9		Cell surface interactions at the vascular wall	1	0	100	100				97.3	102.7	0.01	0.948		0		97.3	102.7	0.01	1.055		0		97.3	102.7
FALSE	High	Master Protein	A0A8V8TLM6	Transferrin receptor protein 1 OS=Homo sapiens OX=9606 GN=TFRC PE=1 SV=1	0	13.994	12	6	12	6	795	88.6	6.57	133	6	transport;other biological processes	plasma membrane;other membranes;other cell component	other molecular function	Pf02225, Pf04253, Pf04389		ENSG00000072274	TFRC	A0A8V8TLM6	Iron metabolism in placenta; Ferroptosis; 3q29 copy number variation syndrome; Iron metabolism disorders; Erythropoiesis		5	0	0.561	1.186	0	0	28.7	123.5	147.8	0.843	0.724	0	41.3	28.7	123.5	147.8	1.781	1.382	0	41.3	28.7	123.5	147.8
FALSE	High	Master Protein	O00264	Membrane-associated progesterone receptor component 1 OS=Homo sapiens OX=9606 GN=PGRMC1 PE=1 SV=3	0	1.412	7	1	2	1	195	21.7	4.7	0	1	cell organization and biogenesis;other metabolic processes;developmental processes;other biological processes	non-structural extracellular;plasma membrane;other membranes;mitochondrion;ER/Golgi;other cell component	other molecular function	Pf00173	10857	ENSG00000101856	PGRMC1	B7Z1L3; hsa:10857; O00264; Q9UGJ9	miR-targeted genes in lymphocytes; miR-targeted genes in muscle cell; Primary ovarian insufficiency	Neutrophil degranulation	4	0	0.548	1.615	0	0	94.8	51.9	153.2	0.619	0.339	0	0	94.8	51.9	153.2	1.826	2.95	0	0	94.8	51.9	153.2
FALSE	High	Master Protein	P15529	Membrane cofactor protein OS=Homo sapiens OX=9606 GN=CD46 PE=1 SV=3	0.001	1.189	2	1	3	1	392	43.7	6.74	63	1	stress response;other biological processes	non-structural extracellular;plasma membrane;other membranes;other cell component	other molecular function	Pf00084	4179	ENSG00000117335	CD46	A0T1T0; A0T1T1; A0T1T2; hsa:4179; P15529; Q15429; Q53GV9; Q5HY94; Q5VWS6; Q5VWS7; Q5VWS8; Q5VWS9; Q5VWT0; Q5VWT1; Q5VWT2; Q6N0A1; Q7Z3R5; Q9NNW2; Q9NNW3; Q9NNW4; Q9UCJ4	Complement system; Dengue-2 interactions with complement and coagulation cascades; Measles virus infection; Complement system in neuronal development and plasticity; Complement and coagulation cascades	Regulation of Complement cascade	6	0	100	100				107.1	92.9	0.01	1.152		0		107.1	92.9	0.01	0.868		0		107.1	92.9
[truncated: 9 more columns]
