# Supplementary material for: Pseudovirus-mediated proximity labeling identifies candidate host cell membrane proteins involved in viral attachment
Source: J Virol. 2026 Apr 29;100(5):e00507-26. doi: 10.1128/jvi.00507-26 (PMC13185619; doi:10.1128/jvi.00507-26)
Supplement: Table S5 — Proteins reproducibly labeled with Biotin-tyramide in duplicate experiments. [file jvi.00507-26-s0006.xlsx]

## Sheet: Sheet1
Table S5 Proteins reproducibly labeled with Biotin-tyramide in duplicate experiments
Accession	Description	Inf-HRP/ Inf-GFP	VSVG-HRP/ Inf-GFP	VSVG-HRP/ Inf-HRP	Inf-HRP/VSVG-HRP	Modification
B4DUF2	cDNA FLJ50227, moderately similar to Complement decay-accelerating factor OS=Homo sapiens OX=9606 PE=2 SV=1	100	100	0.177	5.645	Biotin-tyramide [Y160]
P15529	Membrane cofactor protein OS=Homo sapiens OX=9606 GN=CD46 PE=1 SV=3	100	100	0.241	4.15	Biotin-tyramide [Y101]
Q59ER8	Leucine-rich repeat-containing G-protein coupled receptor 4 (Fragment) OS=Homo sapiens OX=9606 PE=2 SV=1	100	100	0.317	3.158	Biotin-tyramide [Y433]
P78310	Coxsackievirus and adenovirus receptor OS=Homo sapiens OX=9606 GN=CXADR PE=1 SV=1	100	100	0.319	3.134	Biotin-tyramide [Y80; Y83]
O14786	Neuropilin-1 OS=Homo sapiens OX=9606 GN=NRP1 PE=1 SV=3	100	100	0.322	3.108	Biotin-tyramide [Y38; Y64]
Q8TCZ2	CD99 antigen-like protein 2 OS=Homo sapiens OX=9606 GN=CD99L2 PE=1 SV=1	100	100	0.329	3.039	Biotin-tyramide [Y159]
A8K6Q6	CD276 antigen OS=Homo sapiens OX=9606 PE=2 SV=1	100	100	0.349	2.869	Biotin-tyramide [Y386]
O75942	Major prion protein OS=Homo sapiens OX=9606 GN=PRNP PE=3 SV=2	100	100	0.357	2.797	Biotin-tyramide [Y257; Y258]
Q14126	Desmoglein-2 OS=Homo sapiens OX=9606 GN=DSG2 PE=1 SV=2	100	100	0.435	2.297	Biotin-tyramide [Y212; Y476]
Q12860	Contactin-1 OS=Homo sapiens OX=9606 GN=CNTN1 PE=1 SV=1	100	100	0.471	2.123	Biotin-tyramide [Y120; Y162; Y240; Y369; Y864]
A5YM53	Integrin alpha-V OS=Homo sapiens OX=9606 GN=ITGAV PE=2 SV=1	100	100	0.5	2.002	Biotin-tyramide [Y545]
Q13740	CD166 antigen OS=Homo sapiens OX=9606 GN=ALCAM PE=1 SV=2	100	100	0.545	1.835	Biotin-tyramide [Y225; Y243; Y244; Y298]
Q9NZU0	Leucine-rich repeat transmembrane protein FLRT3 OS=Homo sapiens OX=9606 GN=FLRT3 PE=1 SV=1	100	100	0.69	1.449	Biotin-tyramide [Y129; Y269]
P16070	CD44 antigen OS=Homo sapiens OX=9606 GN=CD44 PE=1 SV=3	100	100	0.698	1.432	Biotin-tyramide [Y79]
Q96S97	Myeloid-associated differentiation marker OS=Homo sapiens OX=9606 GN=MYADM PE=1 SV=2	100	100	0.787	1.271	Biotin-tyramide [Y285; Y286]
Q9UHN6	Cell surface hyaluronidase CEMIP2 OS=Homo sapiens OX=9606 GN=CEMIP2 PE=1 SV=1	100	100	0.828	1.208	Biotin-tyramide [Y874]
C9JPK5	Integrin beta OS=Homo sapiens OX=9606 GN=ITGB1 PE=1 SV=2	100	100	0.964	1.037	Biotin-tyramide [Y316; Y321; Y322; Y324; Y523]
Q9UNN8	Endothelial protein C receptor OS=Homo sapiens OX=9606 GN=PROCR PE=1 SV=1	100	100	0.985	1.015	Biotin-tyramide [Y35]
